# Supplementary material for: Crystal structure and DFT study of benzyl 1-benzyl-2-oxo-1,2-di­hydro­quinoline-4-carboxyl­ate
Source: Acta Crystallogr E Crystallogr Commun. 2019 Jun 11;75(Pt 7):980–3. doi: 10.1107/S2056989019007989 (PMC6659339; doi:10.1107/S2056989019007989)
Supplement: Supplementary file 1 [file e-75-00980-sup1.cif]

##############################################################################
#                                                                            #
# This CIF contains the data in a paper accepted for publication in          #
# Acta Crystallographica Section E. It conforms to the requirements of       #
# Notes for Authors for Acta Crystallographica Section E, and has been       #
# peer reviewed under the auspices of the IUCr Commission on Journals.       #
#                                                                            #
# Full details of the Crystallographic Information File format               #
# are given in the paper "The Crystallographic Information File (CIF):       #
# a New Standard Archive File for Crystallography" by S. R. Hall, F. H.      #
# Allen and I. D. Brown [Acta Cryst. (1991), A47, 655-685].                  #
#                                                                            #
# The current version of the core CIF dictionary is obtainable from          #
# ftp://ftp.iucr.org/pub/cif_core.dic.                                       #
#                                                                            #
# Software is freely available for graphical display of the structure(s)     #
# in this CIF. For information consult the CIF software page                 #
# http://www.iucr.org/resources/cif/software.                                #
#                                                                            #
# This file may be used for bona fide research purposes within the           #
# scientific community so long as proper attribution is given to the journal # 
# article from which it was obtained.                                        #
#                                                                            #
##############################################################################
data_I
_database_code_depnum_ccdc_archive 'CCDC 1920509'
_audit_creation_method     'SHELXL-2018/3'
_chemical_name_systematic
;
enzyl 1-benzyl-2-oxo-1,2-dihydroquinoline-4-carboxylate
;
_chemical_name_common     ?
_chemical_formula_moiety     'C24 H19 N O3'
_chemical_formula_sum     'C24 H19 N O3'
_chemical_formula_iupac     'C24 H19 N O3'
_chemical_formula_weight     369.40
_chemical_melting_point     ?
_space_group_crystal_system     monoclinic
_space_group_name_H-M_alt     'P 21/n'
_space_group_name_Hall     '-P 2yn'
loop_
    _space_group_symop_operation_xyz
    'x, y, z'
    '-x+1/2, y+1/2, -z+1/2'
    '-x, -y, -z'
    'x-1/2, -y-1/2, z-1/2'
_cell_length_a     5.6101(4)
_cell_length_b     19.5523(11)
_cell_length_c     17.2761(11)
_cell_angle_alpha     90
_cell_angle_beta     96.969(5)
_cell_angle_gamma     90
_cell_volume     1881.0(2)
_cell_formula_units_Z     4
_cell_measurement_reflns_used     14721
_cell_measurement_theta_min     2.08
_cell_measurement_theta_max     30.87
_cell_measurement_temperature     296(2)
_exptl_crystal_description     'prism'
_exptl_crystal_colour     'colourless'
_exptl_crystal_size_max     0.710
_exptl_crystal_size_mid     0.523
_exptl_crystal_size_min     0.250
_exptl_crystal_density_diffrn     1.304
_exptl_crystal_density_meas     ?
_exptl_crystal_density_method     ?
_exptl_crystal_F_000     776
_exptl_absorpt_coefficient_mu     0.086
_exptl_absorpt_correction_type     integration
_exptl_absorpt_process_details
;
(X-RED32; Stoe & Cie, 2002)
;
_exptl_absorpt_correction_T_min     0.9489
_exptl_absorpt_correction_T_max     0.9791
_diffrn_ambient_temperature     296(2)
_diffrn_source     'sealed X-ray tube, 12 x 0.4 mm long-fine focus'
_diffrn_source_power     2.25
_diffrn_source_voltage     50
_diffrn_source_current     45
_diffrn_radiation_type     'Mo K\a'
_diffrn_radiation_wavelength     0.71073
_diffrn_radiation_monochromator     'plane graphite'
_diffrn_measurement_device_type     'STOE IPDS 2'
_diffrn_measurement_device     '2-circle goniometer'
_diffrn_measurement_method     'rotation method'
_diffrn_detector     'image plate (34 cm diameter)'
_diffrn_detector_area_resol_mean     6.67
_diffrn_reflns_number     15909
_diffrn_reflns_av_R_equivalents     0.0462
_diffrn_reflns_av_unetI/netI     0.0368
_diffrn_reflns_theta_min     2.083
_diffrn_reflns_theta_max     26.000
_diffrn_reflns_theta_full     25.242
_diffrn_measured_fraction_theta_max     1.000
_diffrn_measured_fraction_theta_full     1.000
_diffrn_reflns_limit_h_min     -6
_diffrn_reflns_limit_h_max     6
_diffrn_reflns_limit_k_min     -24
_diffrn_reflns_limit_k_max     24
_diffrn_reflns_limit_l_min     -21
_diffrn_reflns_limit_l_max     21
_refine_special_details     ?
_reflns_number_total     3686
_reflns_number_gt     2270
_reflns_threshold_expression     'I > 2\s(I)'
_refine_ls_structure_factor_coef     Fsqd
_refine_ls_matrix_type     full
_refine_ls_R_factor_all     0.0759
_refine_ls_R_factor_gt     0.0410
_refine_ls_wR_factor_gt     0.1034
_refine_ls_wR_factor_ref     0.1145
_refine_ls_goodness_of_fit_ref     0.954
_refine_ls_restrained_S_all     0.954
_refine_ls_number_reflns     3686
_refine_ls_number_parameters     254
_refine_ls_number_restraints     0
_refine_ls_hydrogen_treatment     constr
_refine_ls_weighting_scheme     calc
_refine_ls_weighting_details
                      'w=1/[\s^2^(Fo^2^)+(0.0653P)^2^] where P=(Fo^2^+2Fc^2^)/3'
_atom_sites_solution_hydrogens     geom
_atom_sites_solution_primary     direct
_atom_sites_solution_secondary     difmap
_refine_ls_shift/su_max     0.000
_refine_ls_shift/su_mean     0.000
_refine_diff_density_max     0.293
_refine_diff_density_min     -0.171
_refine_ls_extinction_method
;
(SHELXL2018/3; Sheldrick, 2015b)
;
_refine_ls_extinction_coef     0.0160(19)
_refine_ls_extinction_expression
                                  'Fc^*^=kFc[1+0.001xFc^2^\l^3^/sin(2\q)]^-1/4^'
loop_
    _atom_type_symbol
    _atom_type_description
    _atom_type_scat_dispersion_real
    _atom_type_scat_dispersion_imag
    _atom_type_scat_source
    'C' 'C' 0.0033 0.0016
                         'International Tables Vol C Tables 4.2.6.8 and 6.1.1.4'
    'H' 'H' 0.0000 0.0000
                         'International Tables Vol C Tables 4.2.6.8 and 6.1.1.4'
    'N' 'N' 0.0061 0.0033
                         'International Tables Vol C Tables 4.2.6.8 and 6.1.1.4'
    'O' 'O' 0.0106 0.0060
                         'International Tables Vol C Tables 4.2.6.8 and 6.1.1.4'
_computing_data_collection
;
X-AREA (Stoe & Cie, 2002)
;
_computing_cell_refinement
;
X-AREA (Stoe & Cie, 2002)
;
_computing_data_reduction
;
X-RED32 (Stoe & Cie, 2002)
;
_computing_structure_solution
;
<i>SHELXT2018/2</i> (Sheldrick, 2015a)
;
_computing_structure_refinement
;
<i>SHELXL2018/3</i> (Sheldrick, 2015b)
;
_computing_molecular_graphics
;
ORTEP-3 for Windows (Farrugia, 2012) and Mercury (Macrae <i>et al.</i>,
2008)
;
_computing_publication_material
;
<i>SHELXL2018/3</i> (Sheldrick, 2015b), WinGX (Farrugia, 2012)
and PLATON (Spek, 2009)
;
loop_
    _atom_site_type_symbol
    _atom_site_label
    _atom_site_fract_x
    _atom_site_fract_y
    _atom_site_fract_z
    _atom_site_U_iso_or_equiv
    _atom_site_adp_type
    _atom_site_calc_flag
    _atom_site_occupancy
    _atom_site_disorder_assembly
    _atom_site_disorder_group
    O O1 0.6381(2) 0.38420(8) 0.44614(6) 0.0805(4) Uani d 1 . .
    O O2 0.2849(3) 0.41941(9) 0.38836(8) 0.0926(5) Uani d 1 . .
    O O3 1.0727(3) 0.30369(9) 0.23941(8) 0.0974(5) Uani d 1 . .
    N N1 0.8617(2) 0.39351(7) 0.18321(7) 0.0571(4) Uani d 1 . .
    C C1 0.5448(4) 0.38554(13) 0.52105(10) 0.0808(6) Uani d 1 . .
    H H1A 0.423278 0.350492 0.522931 0.097 Uiso calc 1 . .
    H H1B 0.473201 0.429694 0.529330 0.097 Uiso calc 1 . .
    C C2 0.7519(3) 0.37265(9) 0.58196(9) 0.0603(4) Uani d 1 . .
    C C3 0.9437(4) 0.41769(11) 0.59339(12) 0.0802(6) Uani d 1 . .
    H H3 0.945035 0.456570 0.562433 0.096 Uiso calc 1 . .
    C C4 1.1323(4) 0.40511(13) 0.65041(13) 0.0906(7) Uani d 1 . .
    H H4 1.260989 0.435378 0.657408 0.109 Uiso calc 1 . .
    C C5 1.1318(4) 0.34884(15) 0.69647(12) 0.0909(7) Uani d 1 . .
    H H5 1.260436 0.340420 0.734504 0.109 Uiso calc 1 . .
    C C6 0.9439(4) 0.30506(12) 0.68696(12) 0.0835(6) Uani d 1 . .
    H H6 0.942364 0.266986 0.719161 0.100 Uiso calc 1 . .
    C C7 0.7553(3) 0.31656(10) 0.63000(10) 0.0693(5) Uani d 1 . .
    H H7 0.627693 0.285877 0.623838 0.083 Uiso calc 1 . .
    C C8 0.4909(3) 0.40350(9) 0.38491(10) 0.0627(5) Uani d 1 . .
    C C9 0.6101(3) 0.40005(8) 0.31252(9) 0.0542(4) Uani d 1 . .
    C C10 0.5488(3) 0.44685(8) 0.24814(9) 0.0512(4) Uani d 1 . .
    C C11 0.3727(3) 0.49795(9) 0.24800(10) 0.0608(4) Uani d 1 . .
    H H11 0.284034 0.501326 0.289959 0.073 Uiso calc 1 . .
    C C12 0.3296(3) 0.54270(9) 0.18732(11) 0.0704(5) Uani d 1 . .
    H H12 0.214571 0.576813 0.188525 0.085 Uiso calc 1 . .
    C C13 0.4568(4) 0.53723(10) 0.12432(11) 0.0729(5) Uani d 1 . .
    H H13 0.426062 0.567624 0.082904 0.088 Uiso calc 1 . .
    C C14 0.6281(3) 0.48765(9) 0.12175(10) 0.0652(5) Uani d 1 . .
    H H14 0.710104 0.484076 0.078274 0.078 Uiso calc 1 . .
    C C15 0.6801(3) 0.44252(8) 0.18394(9) 0.0526(4) Uani d 1 . .
    C C16 0.9158(3) 0.34674(10) 0.24281(10) 0.0669(5) Uani d 1 . .
    C C17 0.7823(3) 0.35337(10) 0.30827(9) 0.0660(5) Uani d 1 . .
    H H17 0.817545 0.323540 0.350029 0.079 Uiso calc 1 . .
    C C18 1.0159(3) 0.39223(10) 0.12080(9) 0.0632(5) Uani d 1 . .
    H H18A 1.169995 0.372994 0.141437 0.076 Uiso calc 1 . .
    H H18B 1.043763 0.438967 0.105353 0.076 Uiso calc 1 . .
    C C19 0.9192(3) 0.35221(8) 0.04907(9) 0.0516(4) Uani d 1 . .
    C C20 1.0478(3) 0.35411(10) -0.01382(10) 0.0647(5) Uani d 1 . .
    H H20 1.185150 0.381033 -0.011516 0.078 Uiso calc 1 . .
    C C21 0.9761(4) 0.31666(11) -0.08022(10) 0.0767(6) Uani d 1 . .
    H H21 1.066000 0.318117 -0.122010 0.092 Uiso calc 1 . .
    C C22 0.7736(4) 0.27749(11) -0.08482(11) 0.0791(6) Uani d 1 . .
    H H22 0.724133 0.252641 -0.129819 0.095 Uiso calc 1 . .
    C C23 0.6436(4) 0.27501(10) -0.02272(12) 0.0784(6) Uani d 1 . .
    H H23 0.505989 0.248180 -0.025486 0.094 Uiso calc 1 . .
    C C24 0.7161(3) 0.31221(10) 0.04413(10) 0.0644(5) Uani d 1 . .
    H H24 0.626799 0.310163 0.086046 0.077 Uiso calc 1 . .
loop_
    _atom_site_aniso_label
    _atom_site_aniso_U_11
    _atom_site_aniso_U_22
    _atom_site_aniso_U_33
    _atom_site_aniso_U_12
    _atom_site_aniso_U_13
    _atom_site_aniso_U_23
    O1 0.0716(8) 0.1257(12) 0.0459(6) 0.0180(8) 0.0138(6) 0.0066(7)
    O2 0.0757(9) 0.1299(13) 0.0751(9) 0.0236(9) 0.0211(7) 0.0157(9)
    O3 0.1090(11) 0.1200(12) 0.0646(8) 0.0597(10) 0.0158(7) 0.0014(8)
    N1 0.0554(8) 0.0715(9) 0.0438(7) 0.0039(7) 0.0038(6) -0.0072(6)
    C1 0.0775(12) 0.1182(17) 0.0503(10) 0.0091(12) 0.0225(9) 0.0059(11)
    C2 0.0656(10) 0.0720(11) 0.0462(8) -0.0049(9) 0.0191(8) -0.0062(8)
    C3 0.0999(15) 0.0716(12) 0.0756(13) -0.0163(11) 0.0368(12) -0.0042(10)
    C4 0.0796(13) 0.1186(19) 0.0761(14) -0.0394(13) 0.0196(12) -0.0306(14)
    C5 0.0716(12) 0.147(2) 0.0550(11) -0.0068(14) 0.0100(10) -0.0096(13)
    C6 0.0852(14) 0.1003(16) 0.0652(12) -0.0016(12) 0.0099(10) 0.0125(11)
    C7 0.0771(12) 0.0755(12) 0.0564(10) -0.0184(10) 0.0129(9) -0.0005(9)
    C8 0.0591(10) 0.0727(12) 0.0572(10) 0.0062(9) 0.0102(8) -0.0003(8)
    C9 0.0546(9) 0.0624(10) 0.0448(8) 0.0017(8) 0.0031(7) -0.0039(7)
    C10 0.0505(8) 0.0558(9) 0.0460(8) -0.0026(7) 0.0005(7) -0.0083(7)
    C11 0.0606(10) 0.0634(10) 0.0574(9) 0.0047(8) 0.0031(8) -0.0092(8)
    C12 0.0773(12) 0.0599(11) 0.0718(12) 0.0133(9) -0.0002(10) -0.0007(9)
    C13 0.0873(13) 0.0644(12) 0.0652(11) 0.0039(10) 0.0016(10) 0.0111(9)
    C14 0.0729(11) 0.0687(11) 0.0545(9) -0.0053(9) 0.0099(8) 0.0024(8)
    C15 0.0518(8) 0.0562(10) 0.0485(9) -0.0034(7) 0.0008(7) -0.0062(7)
    C16 0.0697(11) 0.0811(12) 0.0483(9) 0.0213(10) 0.0014(8) -0.0065(9)
    C17 0.0751(11) 0.0771(12) 0.0448(9) 0.0178(10) 0.0039(8) 0.0025(8)
    C18 0.0529(9) 0.0834(13) 0.0539(9) -0.0039(8) 0.0092(8) -0.0107(9)
    C19 0.0493(8) 0.0602(10) 0.0450(8) 0.0077(7) 0.0049(7) 0.0009(7)
    C20 0.0618(10) 0.0778(12) 0.0558(10) 0.0031(9) 0.0125(8) 0.0002(9)
    C21 0.0878(13) 0.0937(15) 0.0506(10) 0.0169(12) 0.0167(9) -0.0051(10)
    C22 0.0912(14) 0.0853(14) 0.0585(11) 0.0099(12) -0.0011(11) -0.0193(10)
    C23 0.0741(12) 0.0816(14) 0.0764(13) -0.0097(10) -0.0036(11) -0.0154(11)
    C24 0.0603(10) 0.0794(12) 0.0543(9) -0.0037(9) 0.0101(8) -0.0041(9)
_geom_special_details
;
 All esds (except the esd in the dihedral angle between two l.s. planes)
 are estimated using the full covariance matrix.  The cell esds are taken
 into account individually in the estimation of esds in distances, angles
 and torsion angles; correlations between esds in cell parameters are only
 used when they are defined by crystal symmetry.  An approximate (isotropic)
 treatment of cell esds is used for estimating esds involving l.s. planes.
;
loop_
    _geom_bond_atom_site_label_1
    _geom_bond_atom_site_label_2
    _geom_bond_site_symmetry_2
    _geom_bond_distance
    _geom_bond_publ_flag
    O1 C8 . 1.316(2) ?
    O1 C1 . 1.454(2) ?
    O2 C8 . 1.205(2) ?
    O3 C16 . 1.225(2) ?
    N1 C16 . 1.383(2) ?
    N1 C15 . 1.400(2) ?
    N1 C18 . 1.462(2) ?
    C1 C2 . 1.491(3) ?
    C1 H1A . 0.9700 ?
    C1 H1B . 0.9700 ?
    C2 C7 . 1.374(2) ?
    C2 C3 . 1.386(3) ?
    C3 C4 . 1.378(3) ?
    C3 H3 . 0.9300 ?
    C4 C5 . 1.358(3) ?
    C4 H4 . 0.9300 ?
    C5 C6 . 1.352(3) ?
    C5 H5 . 0.9300 ?
    C6 C7 . 1.373(3) ?
    C6 H6 . 0.9300 ?
    C7 H7 . 0.9300 ?
    C8 C9 . 1.490(2) ?
    C9 C17 . 1.338(2) ?
    C9 C10 . 1.449(2) ?
    C10 C11 . 1.405(2) ?
    C10 C15 . 1.406(2) ?
    C11 C12 . 1.364(2) ?
    C11 H11 . 0.9300 ?
    C12 C13 . 1.376(3) ?
    C12 H12 . 0.9300 ?
    C13 C14 . 1.369(3) ?
    C13 H13 . 0.9300 ?
    C14 C15 . 1.394(2) ?
    C14 H14 . 0.9300 ?
    C16 C17 . 1.436(3) ?
    C17 H17 . 0.9300 ?
    C18 C19 . 1.510(2) ?
    C18 H18A . 0.9700 ?
    C18 H18B . 0.9700 ?
    C19 C24 . 1.376(2) ?
    C19 C20 . 1.376(2) ?
    C20 C21 . 1.379(3) ?
    C20 H20 . 0.9300 ?
    C21 C22 . 1.364(3) ?
    C21 H21 . 0.9300 ?
    C22 C23 . 1.369(3) ?
    C22 H22 . 0.9300 ?
    C23 C24 . 1.383(2) ?
    C23 H23 . 0.9300 ?
    C24 H24 . 0.9300 ?
loop_
    _geom_angle_atom_site_label_1
    _geom_angle_atom_site_label_2
    _geom_angle_atom_site_label_3
    _geom_angle_site_symmetry_1
    _geom_angle_site_symmetry_3
    _geom_angle
    _geom_angle_publ_flag
    C8 O1 C1 . . 116.85(14) ?
    C16 N1 C15 . . 122.69(14) ?
    C16 N1 C18 . . 116.21(14) ?
    C15 N1 C18 . . 120.98(14) ?
    O1 C1 C2 . . 106.92(15) ?
    O1 C1 H1A . . 110.3 ?
    C2 C1 H1A . . 110.3 ?
    O1 C1 H1B . . 110.3 ?
    C2 C1 H1B . . 110.3 ?
    H1A C1 H1B . . 108.6 ?
    C7 C2 C3 . . 117.88(17) ?
    C7 C2 C1 . . 120.90(17) ?
    C3 C2 C1 . . 121.20(18) ?
    C4 C3 C2 . . 120.3(2) ?
    C4 C3 H3 . . 119.9 ?
    C2 C3 H3 . . 119.9 ?
    C5 C4 C3 . . 120.5(2) ?
    C5 C4 H4 . . 119.8 ?
    C3 C4 H4 . . 119.8 ?
    C6 C5 C4 . . 119.9(2) ?
    C6 C5 H5 . . 120.0 ?
    C4 C5 H5 . . 120.0 ?
    C5 C6 C7 . . 120.3(2) ?
    C5 C6 H6 . . 119.8 ?
    C7 C6 H6 . . 119.8 ?
    C6 C7 C2 . . 121.09(18) ?
    C6 C7 H7 . . 119.5 ?
    C2 C7 H7 . . 119.5 ?
    O2 C8 O1 . . 123.11(17) ?
    O2 C8 C9 . . 125.75(16) ?
    O1 C8 C9 . . 111.09(14) ?
    C17 C9 C10 . . 119.64(15) ?
    C17 C9 C8 . . 118.55(15) ?
    C10 C9 C8 . . 121.79(14) ?
    C11 C10 C15 . . 118.48(15) ?
    C11 C10 C9 . . 123.49(15) ?
    C15 C10 C9 . . 117.97(14) ?
    C12 C11 C10 . . 121.10(17) ?
    C12 C11 H11 . . 119.5 ?
    C10 C11 H11 . . 119.5 ?
    C11 C12 C13 . . 119.81(17) ?
    C11 C12 H12 . . 120.1 ?
    C13 C12 H12 . . 120.1 ?
    C14 C13 C12 . . 120.92(17) ?
    C14 C13 H13 . . 119.5 ?
    C12 C13 H13 . . 119.5 ?
    C13 C14 C15 . . 120.37(17) ?
    C13 C14 H14 . . 119.8 ?
    C15 C14 H14 . . 119.8 ?
    C14 C15 N1 . . 120.74(16) ?
    C14 C15 C10 . . 119.28(15) ?
    N1 C15 C10 . . 119.98(14) ?
    O3 C16 N1 . . 120.85(17) ?
    O3 C16 C17 . . 123.13(17) ?
    N1 C16 C17 . . 116.00(15) ?
    C9 C17 C16 . . 123.63(16) ?
    C9 C17 H17 . . 118.2 ?
    C16 C17 H17 . . 118.2 ?
    N1 C18 C19 . . 115.36(13) ?
    N1 C18 H18A . . 108.4 ?
    C19 C18 H18A . . 108.4 ?
    N1 C18 H18B . . 108.4 ?
    C19 C18 H18B . . 108.4 ?
    H18A C18 H18B . . 107.5 ?
    C24 C19 C20 . . 118.42(16) ?
    C24 C19 C18 . . 123.92(15) ?
    C20 C19 C18 . . 117.62(15) ?
    C19 C20 C21 . . 120.96(18) ?
    C19 C20 H20 . . 119.5 ?
    C21 C20 H20 . . 119.5 ?
    C22 C21 C20 . . 120.22(19) ?
    C22 C21 H21 . . 119.9 ?
    C20 C21 H21 . . 119.9 ?
    C21 C22 C23 . . 119.53(18) ?
    C21 C22 H22 . . 120.2 ?
    C23 C22 H22 . . 120.2 ?
    C22 C23 C24 . . 120.35(19) ?
    C22 C23 H23 . . 119.8 ?
    C24 C23 H23 . . 119.8 ?
    C19 C24 C23 . . 120.51(18) ?
    C19 C24 H24 . . 119.7 ?
    C23 C24 H24 . . 119.7 ?
loop_
    _geom_torsion_atom_site_label_1
    _geom_torsion_atom_site_label_2
    _geom_torsion_atom_site_label_3
    _geom_torsion_atom_site_label_4
    _geom_torsion_site_symmetry_1
    _geom_torsion_site_symmetry_2
    _geom_torsion_site_symmetry_3
    _geom_torsion_site_symmetry_4
    _geom_torsion
    _geom_torsion_publ_flag
    C8 O1 C1 C2 . . . . -171.20(17) ?
    O1 C1 C2 C7 . . . . -118.66(19) ?
    O1 C1 C2 C3 . . . . 63.1(2) ?
    C7 C2 C3 C4 . . . . 1.2(3) ?
    C1 C2 C3 C4 . . . . 179.46(18) ?
    C2 C3 C4 C5 . . . . -0.6(3) ?
    C3 C4 C5 C6 . . . . -0.6(3) ?
    C4 C5 C6 C7 . . . . 1.2(3) ?
    C5 C6 C7 C2 . . . . -0.5(3) ?
    C3 C2 C7 C6 . . . . -0.7(3) ?
    C1 C2 C7 C6 . . . . -178.97(19) ?
    C1 O1 C8 O2 . . . . -2.7(3) ?
    C1 O1 C8 C9 . . . . 179.62(17) ?
    O2 C8 C9 C17 . . . . -147.7(2) ?
    O1 C8 C9 C17 . . . . 29.9(2) ?
    O2 C8 C9 C10 . . . . 33.9(3) ?
    O1 C8 C9 C10 . . . . -148.47(15) ?
    C17 C9 C10 C11 . . . . -179.20(16) ?
    C8 C9 C10 C11 . . . . -0.9(2) ?
    C17 C9 C10 C15 . . . . -2.0(2) ?
    C8 C9 C10 C15 . . . . 176.37(14) ?
    C15 C10 C11 C12 . . . . -0.2(2) ?
    C9 C10 C11 C12 . . . . 176.97(15) ?
    C10 C11 C12 C13 . . . . 1.2(3) ?
    C11 C12 C13 C14 . . . . -0.5(3) ?
    C12 C13 C14 C15 . . . . -1.3(3) ?
    C13 C14 C15 N1 . . . . -177.34(16) ?
    C13 C14 C15 C10 . . . . 2.3(2) ?
    C16 N1 C15 C14 . . . . -178.53(15) ?
    C18 N1 C15 C14 . . . . 5.5(2) ?
    C16 N1 C15 C10 . . . . 1.9(2) ?
    C18 N1 C15 C10 . . . . -174.07(14) ?
    C11 C10 C15 C14 . . . . -1.5(2) ?
    C9 C10 C15 C14 . . . . -178.87(14) ?
    C11 C10 C15 N1 . . . . 178.12(13) ?
    C9 C10 C15 N1 . . . . 0.7(2) ?
    C15 N1 C16 O3 . . . . 178.49(17) ?
    C18 N1 C16 O3 . . . . -5.4(2) ?
    C15 N1 C16 C17 . . . . -3.1(2) ?
    C18 N1 C16 C17 . . . . 173.04(15) ?
    C10 C9 C17 C16 . . . . 0.7(3) ?
    C8 C9 C17 C16 . . . . -177.71(16) ?
    O3 C16 C17 C9 . . . . -179.80(19) ?
    N1 C16 C17 C9 . . . . 1.8(3) ?
    C16 N1 C18 C19 . . . . 97.36(17) ?
    C15 N1 C18 C19 . . . . -86.45(19) ?
    N1 C18 C19 C24 . . . . -7.8(2) ?
    N1 C18 C19 C20 . . . . 174.72(15) ?
    C24 C19 C20 C21 . . . . -0.3(3) ?
    C18 C19 C20 C21 . . . . 177.36(16) ?
    C19 C20 C21 C22 . . . . 0.7(3) ?
    C20 C21 C22 C23 . . . . -0.7(3) ?
    C21 C22 C23 C24 . . . . 0.3(3) ?
    C20 C19 C24 C23 . . . . -0.1(3) ?
    C18 C19 C24 C23 . . . . -177.59(17) ?
    C22 C23 C24 C19 . . . . 0.1(3) ?
loop_
    _geom_hbond_atom_site_label_D
    _geom_hbond_atom_site_label_H
    _geom_hbond_atom_site_label_A
    _geom_hbond_site_symmetry_A
    _geom_hbond_distance_DH
    _geom_hbond_distance_HA
    _geom_hbond_distance_DA
    _geom_hbond_angle_DHA
    _geom_hbond_publ_flag
    C11 H11 O2 . 0.93 2.34 2.962(2) 124 yes
    C6 H6 O3 4_566 0.93 2.55 3.184(3) 126 yes
    C22 H22 O3 4_565 0.93 2.56 3.490(2) 174 yes
    C13 H13 Cg1 3_665 0.93 2.91 3.727(2) 147 yes
_shelx_space_group_comment
;
The symmetry employed for this shelxl refinement is uniquely defined
by the following loop, which should always be used as a source of
symmetry information in preference to the above space-group names.
They are only intended as comments.
;
_shelx_estimated_absorpt_T_min     ?
_shelx_estimated_absorpt_T_max     ?
_shelx_hkl_file
;
  -2   0   0  132.15    3.72   0
   2   0   0  137.93    4.38   0
  -2   0   0  131.47    4.60   0
   4   0   0    5.75    1.94   0
  -4   0   0    3.17    2.64   0
  -4   0   0    6.11    1.94   0
   6   0   0    1.87    3.20   0
   6   0   0    1.82    3.21   0
   1   1   0  316.06    7.55   0
   1  -1   0  304.52    7.17   0
  -1   1   0  301.40    6.68   0
  -1  -1   0  284.05    7.80   0
   1   1   0  308.52    7.91   0
   1   1   0  296.04    7.87   0
  -2   1   0  628.18    6.99   0
   2  -1   0  626.79    7.12   0
   2   1   0  648.99    7.84   0
  -2   1   0  633.49    8.10   0
  -2  -1   0  605.79    8.18   0
   2   1   0  627.11    7.93   0
  -2  -1   0  641.21    7.91   0
  -3  -1   0  231.97    4.48   0
  -3   1   0  223.53    4.52   0
  -3  -1   0  220.26    4.54   0
   3  -1   0  242.00    4.33   0
  -3   1   0  232.05    4.38   0
   3   1   0  236.97    4.47   0
  -4   1   0    2.29    2.61   0
   4   1   0    1.10    2.69   0
  -4  -1   0    0.61    2.69   0
  -4   1   0    1.22    2.70   0
   4  -1   0    2.19    2.81   0
  -5   1   0   11.67    2.18   0
   5  -1   0   10.56    2.81   0
   5   1   0    9.74    2.98   0
   5   1   0   15.16    2.86   0
  -5   1   0   10.01    2.97   0
   6  -1   0    4.23    3.14   0
   6   1   0    4.20    3.36   0
   6   1   0    3.43    2.20   0
   6  -1   0    3.61    3.13   0
   7  -1   0   -0.28    2.39   0
   7  -1   0    3.05    3.55   0
   7   1   0    2.13    3.51   0
   7   1   0   -1.69    3.59   0
   0   2   0  272.49    9.17   0
   0  -2   0  251.67    9.16   0
  -1  -2   0 5502.17   28.39   0
   1  -2   0 4659.10   22.92   0
   1   2   0 5550.69   28.24   0
  -1   2   0 4520.38   22.28   0
   2   2   0   39.89    3.55   0
   2   2   0   42.77    2.76   0
   2  -2   0   41.03    3.24   0
   2   2   0   40.90    3.41   0
  -2   2   0   40.81    3.16   0
   3  -2   0   99.13    3.40   0
  -3   2   0   98.26    3.51   0
   3   2   0  102.90    3.73   0
   3   2   0  101.00    3.72   0
  -3   2   0   97.50    3.37   0
   3   2   0   90.06    3.52   0
  -4   2   0   49.96    3.11   0
   4   2   0   58.17    3.18   0
   4  -2   0   55.50    3.09   0
   4   2   0   56.12    3.22   0
  -4   2   0   56.02    2.94   0
   5  -2   0    7.20    2.86   0
  -5   2   0    8.45    2.97   0
  -5   2   0    6.94    2.85   0
   5   2   0    9.50    2.94   0
   5   2   0    5.93    2.16   0
   6   2   0   12.14    3.40   0
   6   2   0    9.75    3.34   0
   6  -2   0    9.73    3.28   0
  -6   2   0    9.94    3.44   0
   7  -2   0   -0.14    3.57   0
   7  -2   0   -1.59    3.55   0
   7   2   0    2.90    3.78   0
   7   2   0   -1.43    3.65   0
   1   3   0 8275.24   33.09   0
   1  -3   0 6766.68   25.50   0
  -1  -3   0 8345.36   33.01   0
  -1   3   0 6714.07   25.78   0
   2   3   0  386.63    6.33   0
   2   3   0  369.12    6.24   0
   2   3   0  380.66    6.34   0
   2  -3   0  380.74    5.48   0
  -2   3   0  376.54    5.48   0
   3   3   0   18.15    2.84   0
  -3   3   0   18.56    2.67   0
   3   3   0   16.13    2.72   0
   3  -3   0   20.13    2.74   0
  -3   3   0   19.68    2.90   0
   3   3   0   19.61    2.07   0
   4   3   0   20.21    2.81   0
  -4   3   0   15.77    2.84   0
   4   3   0   19.97    2.09   0
  -4   3   0   18.51    1.90   0
   4   3   0   15.46    2.83   0
   4  -3   0   17.79    2.71   0
   5   3   0    4.35    2.93   0
  -5   3   0    5.57    2.84   0
   5   3   0    5.15    2.91   0
  -5   3   0    3.82    2.85   0
   5  -3   0    2.18    2.88   0
   6   3   0    2.74    3.08   0
   6  -3   0    1.06    2.35   0
  -6   3   0    0.46    3.19   0
   6   3   0    2.03    3.28   0
  -6   3   0    0.05    3.15   0
   7  -3   0    1.21    3.64   0
   7  -3   0   -2.04    3.58   0
   7   3   0   -0.42    3.89   0
   7   3   0   -0.10    3.80   0
   0   4   0 5622.25   25.78   0
   0  -4   0 5722.10   26.24   0
   1  -4   0  220.28    5.18   0
  -1   4   0  224.12    5.18   0
   1   4   0  228.43    6.26   0
  -1  -4   0  234.72    6.37   0
   2  -4   0  129.80    3.77   0
  -2  -4   0  135.46    3.86   0
   2   4   0  135.18    4.42   0
  -2   4   0  135.10    3.80   0
   3   4   0  562.82    6.10   0
  -3   4   0  587.89    5.73   0
   3   4   0  574.90    6.54   0
   3   4   0  614.15    6.67   0
   3  -4   0  589.24    5.74   0
   4   4   0    2.98    1.87   0
   4   4   0    3.51    2.70   0
  -4   4   0    3.50    2.65   0
  -4   4   0    4.96    2.71   0
   4  -4   0    4.24    2.67   0
   4   4   0    6.47    2.66   0
  -5   4   0   23.37    3.04   0
  -5   4   0   20.79    3.07   0
   5   4   0   19.84    3.16   0
   5  -4   0   23.91    3.06   0
   5   4   0   21.80    2.37   0
   6   4   0    0.81    3.27   0
   6  -4   0    1.99    3.13   0
   6   4   0    3.07    3.21   0
  -6   4   0    3.53    2.33   0
  -6   4   0    1.05    3.37   0
   7   4   0    4.53    3.69   0
   7   4   0    1.62    3.66   0
  -7   4   0    3.84    3.74   0
   7  -4   0    3.54    3.66   0
   1  -5   0  104.06    3.93   0
  -1   5   0   97.27    3.26   0
   1   5   0  101.74    4.79   0
  -1  -5   0   98.29    4.64   0
   2  -5   0  296.65    4.69   0
   2   5   0  305.42    5.76   0
  -2   5   0  299.57    4.76   0
  -2  -5   0  316.72    5.68   0
   3   5   0  182.12    4.39   0
   3   5   0  186.39    4.40   0
   3  -5   0  197.17    3.94   0
  -3   5   0  190.25    3.42   0
   3   5   0  172.58    3.70   0
   4   5   0    2.22    2.69   0
   4   5   0    3.86    2.66   0
  -4   5   0    3.41    2.58   0
  -4   5   0    2.96    2.58   0
   4   5   0    4.21    2.67   0
   4  -5   0    0.98    1.81   0
   5   5   0    2.86    2.79   0
  -5   5   0    1.56    2.02   0
   5  -5   0    0.35    2.04   0
   5   5   0   -1.34    2.92   0
  -5   5   0    2.00    2.82   0
   5   5   0    4.47    3.07   0
   6   5   0    2.23    3.17   0
  -6   5   0    0.27    3.19   0
  -6   5   0    4.56    3.38   0
   6   5   0    3.21    3.31   0
   6  -5   0   -0.39    3.26   0
   7   5   0    1.04    3.86   0
  -7   5   0    3.71    3.70   0
   7  -5   0    4.00    3.74   0
   7   5   0    1.19    2.81   0
   0  -6   0    0.53    2.10   0
   0   6   0   -0.11    2.02   0
   1  -6   0  322.63    5.18   0
   1   6   0  324.64    5.82   0
  -1   6   0  312.33    5.09   0
  -1  -6   0  328.25    6.30   0
  -2   6   0    6.61    2.58   0
  -2  -6   0    7.05    2.11   0
   2  -6   0    6.77    2.69   0
   2   6   0    6.46    2.93   0
   3   6   0   10.24    2.90   0
   3   6   0    9.95    2.75   0
  -3   6   0   10.42    1.86   0
   3  -6   0    8.05    1.86   0
   3   6   0    8.43    2.77   0
   4   6   0    6.90    2.71   0
   4   6   0    7.26    2.77   0
   4   6   0    8.05    2.68   0
   4  -6   0    7.05    1.99   0
  -4   6   0    6.93    1.96   0
   5  -6   0    9.47    2.96   0
  -5   6   0    2.35    3.03   0
   5   6   0    2.69    2.95   0
  -5   6   0    5.52    2.87   0
   5   6   0    4.69    3.01   0
   5   6   0    3.85    3.00   0
   6  -6   0   13.40    3.42   0
  -6   6   0   13.86    3.29   0
   6   6   0   14.40    2.40   0
  -6   6   0   11.07    3.36   0
   6   6   0   15.75    3.52   0
  -7   6   0    5.81    4.06   0
   7  -6   0    3.62    3.99   0
   7   6   0    5.78    3.70   0
  -7   6   0    6.56    2.56   0
   7   6   0    6.23    3.67   0
  -1   7   0   86.67    3.35   0
   1   7   0   85.53    4.06   0
   1  -7   0   85.73    2.84   0
  -1  -7   0   91.98    4.10   0
  -2  -7   0   18.47    2.97   0
   2   7   0   15.61    3.02   0
   2  -7   0   13.03    2.79   0
  -2   7   0   17.17    2.69   0
   3   7   0   32.01    3.01   0
  -3   7   0   39.08    2.75   0
   3   7   0   36.49    3.07   0
   3  -7   0   35.90    2.75   0
  -4   7   0   17.66    2.75   0
   4   7   0   16.15    2.84   0
   4   7   0   15.90    2.83   0
   4   7   0   17.75    2.95   0
   4  -7   0   15.55    2.78   0
   5  -7   0   11.82    2.12   0
   5   7   0   11.30    3.20   0
  -5   7   0   10.92    2.92   0
   5   7   0   11.67    3.03   0
   5   7   0   11.62    3.09   0
  -5   7   0   11.41    3.11   0
   6   7   0    4.97    3.47   0
  -6   7   0    4.91    3.10   0
   6   7   0    6.97    3.48   0
  -6   7   0    4.04    3.52   0
   6  -7   0   10.00    3.22   0
  -7   7   0    1.83    3.86   0
   7   7   0    1.76    3.76   0
   7  -7   0    3.70    3.83   0
  -7   7   0    6.54    3.72   0
   7   7   0    2.00    3.82   0
   0   8   0   16.00    2.84   0
   0  -8   0   15.27    2.96   0
   1   8   0   15.69    2.96   0
   1  -8   0   18.88    2.06   0
  -1  -8   0   19.38    2.97   0
  -1   8   0   18.14    2.72   0
  -2  -8   0    4.09    2.75   0
   2  -8   0    4.34    1.85   0
   2   8   0    4.88    2.81   0
  -2   8   0    3.50    2.59   0
  -3   8   0   16.34    2.55   0
   3   8   0   15.80    2.94   0
   3  -8   0   18.58    2.60   0
  -3  -8   0   18.27    2.84   0
   4   8   0   54.20    3.21   0
  -4   8   0   53.71    3.05   0
   4   8   0   52.49    3.05   0
   4  -8   0   46.18    3.00   0
   4   8   0   55.15    3.37   0
   5   8   0   23.87    3.32   0
  -5   8   0   23.35    3.28   0
   5  -8   0   21.64    3.03   0
  -5   8   0   27.21    3.04   0
   5   8   0   23.72    3.21   0
   5   8   0   26.68    3.22   0
   6   8   0   -0.59    3.28   0
   6   8   0   -0.83    3.37   0
  -6   8   0    0.89    3.45   0
   6   8   0    3.35    3.21   0
  -6   8   0    2.19    3.16   0
   6  -8   0    1.34    3.21   0
  -7   8   0   -1.62    3.89   0
   7  -8   0   -0.40    2.75   0
  -7   8   0    0.59    3.91   0
   7   8   0   -0.54    3.99   0
   7   8   0    0.60    4.00   0
   1   9   0  115.87    3.31   0
   1  -9   0  114.44    3.07   0
  -1   9   0  118.19    3.03   0
  -1  -9   0  119.75    3.93   0
  -2   9   0   18.57    2.66   0
   2  -9   0   17.52    2.72   0
   2   9   0   16.32    2.94   0
  -2  -9   0   17.75    2.94   0
   3  -9   0    6.67    2.51   0
  -3   9   0    9.81    2.51   0
   3   9   0    8.42    2.85   0
  -3  -9   0    8.19    2.60   0
   4   9   0    1.44    2.66   0
  -4   9   0   -0.42    2.70   0
   4   9   0   -0.23    2.80   0
   4  -9   0    1.06    2.70   0
   4   9   0   -1.30    2.90   0
   5   9   0   51.08    3.52   0
   5  -9   0   50.42    2.57   0
   5   9   0   50.75    3.52   0
   5   9   0   53.69    3.47   0
  -5   9   0   55.20    3.46   0
   6  -9   0    0.77    3.32   0
   6   9   0    2.84    3.31   0
   6   9   0    1.60    3.36   0
  -6   9   0    0.18    3.61   0
   6   9   0    4.14    3.48   0
  -6   9   0    1.58    2.30   0
  -7   9   0   -3.80    4.00   0
   7  -9   0    5.51    3.90   0
  -7   9   0    3.12    2.81   0
   7   9   0    0.18    3.96   0
   7   9   0    1.21    3.92   0
   0  10   0  320.53    4.94   0
   0 -10   0  318.06    5.09   0
   1  10   0  359.19    5.28   0
  -1 -10   0  360.17    5.35   0
  -1  10   0  346.74    4.86   0
   1 -10   0  345.38    4.87   0
   2 -10   0    8.96    2.74   0
  -2 -10   0    9.42    2.83   0
  -2  10   0    9.26    2.48   0
   2  10   0    7.79    2.75   0
   3  10   0    1.30    2.66   0
   3 -10   0   -0.96    2.47   0
  -3  10   0   -1.54    2.45   0
  -3 -10   0    1.40    2.75   0
   4  10   0    3.48    2.80   0
   4  10   0    4.36    3.08   0
  -4  10   0    5.69    2.61   0
   4  10   0    6.19    2.73   0
   4 -10   0    2.90    1.82   0
   5  10   0    3.75    3.14   0
   5 -10   0    6.67    3.06   0
  -5  10   0    6.99    3.08   0
   5  10   0    4.24    3.05   0
   5  10   0    7.31    3.13   0
  -6  10   0    3.94    3.38   0
   6  10   0    4.29    3.53   0
  -6  10   0    0.71    3.38   0
   6  10   0    1.69    3.49   0
   6  10   0    1.72    3.45   0
   6 -10   0    3.29    2.48   0
   7 -10   0   -0.36    3.94   0
   7  10   0    2.72    4.12   0
   7  10   0    2.60    4.05   0
  -7  10   0   -1.06    4.00   0
  -7  10   0    2.23    4.12   0
  -1  11   0   48.82    2.90   0
  -1 -11   0   48.09    3.30   0
   1 -11   0   47.21    2.29   0
   1  11   0   49.43    3.24   0
   2  11   0  113.93    3.18   0
  -2  11   0  111.03    3.26   0
   2 -11   0  109.75    2.82   0
  -2 -11   0  105.42    3.72   0
  -3  11   0    3.30    1.78   0
   3 -11   0    4.24    2.59   0
  -3 -11   0    9.76    2.76   0
   3  11   0    3.44    2.77   0
  -4  11   0    9.50    1.87   0
   4  11   0    7.42    3.00   0
   4 -11   0    7.03    2.76   0
   4  11   0    6.40    2.79   0
   5  11   0   -2.53    2.98   0
   5  11   0    0.02    3.24   0
  -5  11   0    1.48    3.04   0
   5 -11   0    0.01    2.89   0
   5  11   0   -0.49    3.01   0
   6  11   0    1.34    3.55   0
   6  11   0    3.61    3.54   0
  -6  11   0    0.07    3.43   0
   6  11   0    0.10    3.54   0
   6 -11   0    0.72    2.44   0
  -6  11   0    2.26    2.43   0
   7  11   0    4.03    4.30   0
  -7  11   0    0.41    4.01   0
   7 -11   0    5.26    3.95   0
   7  11   0    1.70    4.20   0
  -7  11   0    2.08    4.27   0
   0  12   0   15.55    1.98   0
   0 -12   0   12.65    2.99   0
  -1 -12   0   -0.24    2.75   0
   1 -12   0    0.69    1.73   0
   1  12   0    0.74    1.94   0
  -1  12   0    0.75    2.51   0
   2  12   0    4.11    2.75   0
   2 -12   0    4.42    2.50   0
  -2 -12   0    5.32    2.82   0
  -2  12   0    3.37    1.77   0
   3  12   0   -0.42    2.73   0
  -3 -12   0   -1.62    2.81   0
  -3  12   0    2.98    1.80   0
   3 -12   0    0.52    2.64   0
   4  12   0    7.06    2.87   0
   4  12   0    5.22    3.18   0
  -4  12   0    7.14    2.69   0
   4 -12   0    9.25    2.74   0
   5  12   0    3.31    3.26   0
   5  12   0    2.43    3.25   0
   5 -12   0    0.40    3.08   0
  -5  12   0    2.47    3.07   0
   5  12   0    2.02    2.29   0
   6 -12   0    1.01    2.47   0
  -6  12   0   -0.23    3.70   0
   6  12   0    3.18    3.56   0
   6  12   0   -0.08    3.62   0
   6  12   0    0.56    3.60   0
  -6  12   0    1.27    2.40   0
   7 -12   0    6.22    3.95   0
  -7  12   0    1.12    4.26   0
   7  12   0    1.89    4.23   0
   7  12   0    0.77    4.20   0
   7  12   0    2.46    4.23   0
  -7  12   0    1.51    2.72   0
  -1 -13   0   33.81    3.21   0
   1  13   0   30.11    3.09   0
  -1  13   0   31.90    2.69   0
   1 -13   0   29.19    2.96   0
   2  13   0    0.81    2.82   0
  -2 -13   0   -1.38    2.83   0
  -2  13   0    3.44    2.48   0
   2 -13   0    1.05    1.82   0
   3 -13   0    4.54    2.72   0
  -3 -13   0    3.57    2.96   0
   3  13   0    2.12    3.03   0
  -3  13   0    2.20    2.66   0
   4 -13   0    1.14    1.92   0
   4  13   0    3.25    3.05   0
  -4 -13   0    3.38    2.95   0
  -4  13   0    0.93    2.83   0
   5  13   0   -2.19    3.13   0
   5  13   0   -1.01    3.47   0
   5 -13   0   -3.16    3.11   0
  -5  13   0    1.19    3.04   0
   5  13   0    2.13    3.33   0
  -6  13   0   -0.53    2.60   0
   6  13   0   -2.37    3.69   0
   6  13   0    2.05    3.72   0
   6  13   0    2.67    3.71   0
   6 -13   0    0.32    2.58   0
  -6  13   0    1.62    3.94   0
   7 -13   0   -0.12    2.89   0
   7  13   0    2.02    4.49   0
   7  13   0    4.08    3.06   0
   7  13   0    2.37    4.53   0
   0 -14   0    6.78    2.87   0
   0  14   0    7.57    2.81   0
   1 -14   0   30.63    2.82   0
  -1  14   0   26.46    2.11   0
  -1 -14   0   35.89    3.20   0
   1  14   0   32.70    3.09   0
  -2 -14   0    5.92    2.84   0
   2 -14   0    1.77    2.68   0
  -2  14   0    4.92    2.66   0
   2  14   0    3.47    2.74   0
   3 -14   0   15.17    2.76   0
  -3  14   0   16.57    2.77   0
   3  14   0   15.20    3.00   0
  -3 -14   0   14.20    3.19   0
  -4  14   0    2.85    2.11   0
   4  14   0    1.17    3.01   0
   4 -14   0    1.16    2.89   0
  -4 -14   0    1.72    3.14   0
  -5  14   0    1.87    3.25   0
   5  14   0    2.37    3.12   0
   5 -14   0    1.03    2.37   0
   5  14   0    3.24    3.22   0
   5  14   0    0.91    3.42   0
   6  14   0    4.10    3.82   0
  -6  14   0    1.42    2.66   0
   6  14   0    6.80    2.91   0
   6 -14   0   -0.15    3.78   0
   6  14   0    4.83    3.88   0
  -1  15   0   22.04    2.62   0
   1  15   0   16.63    2.89   0
   1 -15   0   19.09    2.12   0
  -1 -15   0   18.43    2.99   0
   2 -15   0   43.15    3.22   0
  -2 -15   0   54.20    3.23   0
  -2  15   0   50.72    2.97   0
   2  15   0   48.42    3.50   0
   3 -15   0   16.69    2.03   0
   3  15   0   16.26    3.20   0
  -3  15   0   19.17    2.08   0
  -3 -15   0   15.84    2.98   0
   4  15   0    1.62    3.20   0
   4 -15   0    1.68    2.87   0
  -4 -15   0   -0.19    2.97   0
  -4  15   0   -1.71    2.89   0
   5  15   0   -1.71    2.41   0
   5  15   0   -0.94    3.57   0
   5  15   0    0.20    3.49   0
  -5  15   0    0.27    2.14   0
   5 -15   0   -1.03    2.18   0
   6  15   0    5.43    4.04   0
  -6  15   0    7.42    3.75   0
   6  15   0    8.00    4.01   0
   6 -15   0    9.39    3.87   0
   6  15   0    4.81    4.12   0
   0 -16   0    2.82    1.98   0
   0  16   0    1.83    1.93   0
   1  16   0   36.70    2.34   0
   1 -16   0   31.93    2.40   0
  -1  16   0   35.64    2.26   0
  -1 -16   0   37.80    2.41   0
   2 -16   0   20.11    2.92   0
  -2  16   0   26.72    2.83   0
   2  16   0   22.03    3.15   0
  -2 -16   0   22.19    3.35   0
   3 -16   0    1.56    1.98   0
  -3  16   0    0.62    2.80   0
   3  16   0    0.43    3.11   0
  -3 -16   0    0.32    3.11   0
   4  16   0    1.13    3.21   0
  -4  16   0   -0.41    2.14   0
   4 -16   0   -2.97    3.12   0
  -4 -16   0    0.53    3.23   0
   5 -16   0    0.41    2.39   0
   5  16   0   -0.71    3.32   0
   5  16   0    1.71    4.29   0
   5  16   0   -0.78    3.41   0
  -5  16   0   -0.71    3.20   0
  -6  16   0    3.15    3.74   0
   6 -16   0   -1.32    3.96   0
   6  16   0    0.40    4.16   0
   6  16   0    0.97    4.03   0
   6  16   0    1.54    3.90   0
  -1  17   0   61.85    3.41   0
   1 -17   0   67.65    3.54   0
   1  17   0   71.12    3.22   0
  -1 -17   0   67.22    3.48   0
   2 -17   0    8.48    2.95   0
  -2  17   0   11.08    2.87   0
   2  17   0    8.16    2.86   0
  -2 -17   0    9.12    2.96   0
   3  17   0    7.96    3.29   0
  -3 -17   0    8.63    3.24   0
   3 -17   0   10.99    2.96   0
  -3  17   0    9.32    3.03   0
   4 -17   0   -1.39    3.15   0
  -4  17   0    0.66    3.06   0
   4  17   0    0.73    3.42   0
  -4 -17   0    0.41    3.34   0
   5 -17   0    0.61    2.33   0
   5  17   0   -1.12    3.72   0
   5  17   0    1.28    3.62   0
   5  17   0   -0.76    3.33   0
  -5  17   0    1.71    2.37   0
   6  17   0   -0.59    4.10   0
   6  17   0    4.56    5.27   0
   6  17   0    1.77    4.22   0
  -6  17   0   -0.80    2.89   0
   6 -17   0    0.30    3.96   0
   0  18   0    7.02    3.01   0
   0 -18   0    4.83    3.07   0
   1  18   0   -0.78    2.88   0
   1 -18   0    4.85    3.01   0
  -1  18   0    2.89    2.88   0
  -1 -18   0    0.07    2.85   0
  -2 -18   0    2.10    3.10   0
   2 -18   0   -1.08    2.83   0
  -2  18   0   -1.04    2.79   0
   2  18   0    3.39    3.03   0
   3 -18   0   10.33    3.04   0
  -3  18   0   10.07    3.03   0
   3  18   0   11.71    3.16   0
  -3 -18   0   12.63    3.28   0
   4 -18   0   13.64    3.22   0
  -4  18   0    9.17    3.14   0
   4  18   0    8.37    3.56   0
  -4 -18   0    9.64    3.69   0
   5  18   0    1.25    3.48   0
   5  18   0   -1.58    3.66   0
  -5  18   0   -1.05    3.48   0
   5  18   0    1.35    3.75   0
   5 -18   0    0.42    2.57   0
  -6  18   0    2.90    4.23   0
   6  18   0    4.13    4.26   0
   6 -18   0    3.63    4.08   0
   6  18   0    1.20    4.26   0
   6  18   0    2.67    4.31   0
  -1  19   0    9.49    2.17   0
   1 -19   0   10.81    2.15   0
   1  19   0   11.95    3.12   0
  -1 -19   0    7.49    3.05   0
   2  19   0    4.29    3.19   0
  -2 -19   0    0.66    3.25   0
   2 -19   0    4.68    3.10   0
  -2  19   0    2.45    2.18   0
   3 -19   0    2.85    3.12   0
  -3  19   0    0.53    2.93   0
  -3 -19   0   -0.92    3.28   0
   3  19   0    1.43    3.20   0
  -4 -19   0    2.00    3.51   0
  -4  19   0    1.16    2.27   0
   4  19   0    0.22    3.52   0
   4 -19   0   -0.87    3.27   0
   5 -19   0    1.35    2.53   0
   5  19   0    1.39    3.85   0
   5  19   0   -0.43    4.00   0
  -5  19   0    0.75    3.61   0
   5  19   0    0.32    2.77   0
   0  20   0   62.37    2.63   0
   0 -20   0   57.85    2.72   0
   1  20   0    2.89    3.14   0
  -1 -20   0    1.66    3.11   0
   1 -20   0    4.99    3.00   0
  -1  20   0    1.37    3.11   0
   2 -20   0   18.54    3.17   0
  -2  20   0   12.41    3.16   0
   2  20   0   15.94    3.25   0
  -2 -20   0   17.44    3.29   0
  -3 -20   0    3.38    3.36   0
   3  20   0    1.88    2.57   0
  -3  20   0    3.34    2.35   0
   3 -20   0    4.28    3.27   0
  -4 -20   0    4.88    3.70   0
   4 -20   0    6.17    3.43   0
   4  20   0    4.49    4.66   0
  -4  20   0    2.15    2.45   0
  -5  20   0    1.76    2.61   0
   5 -20   0    0.51    3.79   0
   5  20   0    2.47    4.03   0
   5  20   0    2.46    4.21   0
   1 -21   0    0.47    3.35   0
  -1 -21   0    2.96    3.16   0
   1  21   0    4.53    3.24   0
  -1  21   0    1.13    3.05   0
   2  21   0   -0.87    3.14   0
  -2  21   0    2.07    2.24   0
  -2 -21   0    3.17    3.35   0
   2 -21   0    1.85    3.11   0
   3 -21   0    5.73    3.35   0
  -3 -21   0    3.21    3.57   0
   3  21   0    3.03    3.63   0
  -3  21   0   -1.98    2.35   0
  -4 -21   0    3.87    3.80   0
  -4  21   0   -1.47    2.48   0
   4  21   0   -1.73    4.06   0
   4 -21   0   -2.00    3.47   0
   5  21   0    1.71    2.79   0
  -5  21   0    1.43    2.68   0
   5  21   0    4.59    4.25   0
   5 -21   0   -2.53    3.88   0
   0  22   0   23.06    3.63   0
   0 -22   0   21.10    3.56   0
  -1  22   0    4.31    3.36   0
   1  22   0    0.89    3.34   0
  -1 -22   0    4.73    3.36   0
   1 -22   0    4.41    2.31   0
  -2 -22   0    1.27    3.57   0
   2 -22   0    0.45    2.39   0
   2  22   0    0.52    3.43   0
  -2  22   0   -1.55    3.52   0
  -3 -22   0   -1.42    3.73   0
   3  22   0    1.43    3.60   0
  -3  22   0   -0.45    3.53   0
   3 -22   0    1.80    2.49   0
  -4 -22   0    2.20    4.11   0
   4 -22   0    1.07    3.72   0
   4  22   0    0.83    3.87   0
  -4  22   0    2.28    3.63   0
   1  23   0    8.45    3.54   0
  -1  23   0    3.66    3.57   0
   1 -23   0    8.84    3.50   0
  -1 -23   0    6.14    3.55   0
   2 -23   0    2.05    2.50   0
   2  23   0    3.64    3.31   0
  -2 -23   0    3.60    3.32   0
  -2  23   0    6.67    3.44   0
   3  23   0    2.50    3.77   0
  -3  23   0    1.54    2.49   0
   3 -23   0    1.87    2.59   0
  -3 -23   0    2.77    3.92   0
   4 -23   0    1.64    4.02   0
  -4 -23   0    3.20    4.36   0
   4  23   0    0.64    4.27   0
  -4  23   0    0.78    3.97   0
   0  24   0    5.59    3.78   0
   0 -24   0    4.91    3.48   0
   1  24   0   -1.38    3.30   0
  -1 -24   0    2.93    3.46   0
  -1  24   0    2.05    3.57   0
   1 -24   0    1.38    3.40   0
  -2 -24   0    4.39    3.68   0
  -2  24   0    2.03    2.59   0
   2  24   0    0.12    3.84   0
   2 -24   0   -3.25    3.74   0
  -3  24   0   -1.15    3.86   0
   3  24   0    1.20    2.80   0
  -3 -24   0    1.01    4.00   0
   3 -24   0    3.94    3.79   0
   4  24   0    3.19    4.33   0
  -4 -24   0    2.40    4.33   0
  -1  25   0    1.41    3.82   0
   1  25   0    5.34    3.77   0
   1 -25   0    1.72    3.85   0
  -1 -25   0    1.60    3.81   0
   2 -25   0    0.38    3.74   0
  -2 -25   0    1.59    4.05   0
  -2  25   0    2.51    3.78   0
   2  25   0    1.03    3.97   0
   3  25   0    1.71    4.17   0
  -3  25   0    0.22    2.70   0
  -3 -25   0    2.72    4.37   0
   3 -25   0    1.13    3.96   0
   0  26   0   -1.25    2.67   0
   0 -26   0    0.12    2.71   0
   1  26   0   -0.17    3.89   0
   1 -26   0    2.20    3.92   0
  -1 -26   0   -1.20    3.97   0
  -1  26   0    6.32    3.82   0
   2 -26   0    0.89    4.08   0
  -2 -26   0    1.28    4.30   0
  -2  26   0   -1.57    3.75   0
   2  26   0    1.10    4.06   0
   1  27   0    0.58    4.02   0
  -1 -27   0   -0.67    4.18   0
  -1  27   0   -3.09    4.05   0
   1 -27   0    2.64    3.08   0
   7   0  -1   -2.81    3.69   0
   7   0  -1    2.97    3.60   0
   5   0  -1   88.38    3.37   0
  -5   0   1   76.87    3.73   0
  -3   0   1   21.73    2.81   0
   3   0  -1   24.21    2.70   0
  -3   0   1   22.38    2.14   0
  -1   0   1  839.64   15.27   0
  -1   0   1  847.27   12.97   0
   1   0  -1  825.87   12.79   0
  -1   0  -1 1983.38   15.49   0
  -1   0  -1 1907.50   15.76   0
   1   0   1 2013.50   15.83   0
   1   0   1 1949.92   15.96   0
  -3   0  -1  750.83    6.79   0
  -3   0  -1  710.89    7.23   0
   3   0   1  746.56    6.69   0
  -5   0  -1   49.03    3.20   0
   5   0   1   55.87    3.32   0
   5   0   1   51.75    3.20   0
   7   0   1    2.88    2.62   0
   7   0   1    3.96    3.67   0
   7  -1  -1    0.04    3.70   0
   7   1  -1    0.51    3.55   0
   7  -1  -1    1.34    3.56   0
   7   1  -1   -1.28    3.74   0
   6   1  -1   11.06    3.25   0
   6  -1  -1    7.37    3.21   0
   6   1  -1   10.64    3.23   0
   6  -1  -1    7.08    2.49   0
   5  -1  -1   27.38    3.11   0
  -5   1   1   24.50    2.83   0
   5   1  -1   27.56    3.13   0
   5   1  -1   22.42    3.06   0
  -5   1   1   24.47    3.12   0
   4   1  -1   12.13    2.78   0
  -4   1   1   14.51    2.82   0
  -4   1   1   13.65    2.01   0
   4  -1  -1   17.23    2.81   0
  -3  -1   1    8.85    2.60   0
  -3  -1   1    8.84    2.66   0
   3   1  -1    8.80    2.67   0
  -3   1   1    9.31    2.75   0
   3  -1  -1    7.18    2.76   0
  -3   1   1    9.57    2.65   0
  -2  -1   1    0.33    2.87   0
   2   1  -1    0.65    2.81   0
   2  -1  -1    0.51    2.14   0
  -2  -1   1    2.01    2.96   0
  -2   1   1    0.72    2.00   0
   2   1  -1    0.72    3.01   0
  -2   1   1    1.10    2.91   0
  -1  -1   1  110.11    6.11   0
   1   1  -1  110.11    6.49   0
  -1   1   1  113.64    5.33   0
   1  -1  -1  113.66    4.72   0
   1   1  -1  110.49    6.67   0
  -1  -1  -1  521.33    8.80   0
   1   1   1  582.51    8.93   0
   1   1   1  542.18    8.76   0
  -1   1  -1  557.25    8.26   0
   1  -1   1  550.78    8.59   0
   1   1   1  543.13    8.46   0
  -2   1  -1  438.82    6.49   0
   2   1   1  461.81    6.36   0
  -2  -1  -1  441.48    6.54   0
   2   1   1  450.11    6.62   0
   2  -1   1  445.09    5.99   0
  -2   1  -1  446.06    6.03   0
   3   1   1   25.43    2.79   0
  -3  -1  -1   25.32    2.97   0
  -3   1  -1   30.07    2.84   0
  -3   1  -1   23.69    2.94   0
   3  -1   1   26.18    2.76   0
   4   1   1   62.25    3.33   0
  -4   1  -1   57.12    3.21   0
  -4   1  -1   59.64    3.20   0
   4   1   1   64.29    3.27   0
  -4  -1  -1   53.60    3.20   0
   4  -1   1   64.39    3.23   0
   5   1   1    1.14    2.06   0
   5   1   1    4.40    2.97   0
  -5   1  -1    4.39    3.15   0
   5  -1   1    1.70    2.88   0
   6  -1   1   -2.75    3.01   0
   6   1   1   -0.34    3.08   0
  -6   1  -1    0.57    3.18   0
   6  -1   1    1.21    2.11   0
   6   1   1    0.78    2.18   0
   7  -1   1    1.12    3.55   0
   7   1   1    1.91    3.53   0
   7   1   1    3.16    3.77   0
   7  -1   1    1.14    2.46   0
   7   2  -1    0.67    3.49   0
   7  -2  -1    3.97    3.84   0
   7   2  -1   -0.28    2.70   0
   7  -2  -1   -0.37    2.39   0
   6   2  -1   20.48    3.47   0
  -6   2   1   18.50    3.33   0
  -6   2   1   23.38    3.26   0
   6   2  -1   27.12    3.32   0
   6  -2  -1   21.58    3.31   0
   5   2  -1    1.09    2.73   0
  -5   2   1   -0.66    2.90   0
   5   2  -1    0.90    1.89   0
   5  -2  -1    4.62    2.86   0
  -5   2   1    1.70    3.00   0
   4   2  -1   -0.79    2.74   0
  -4   2   1    0.29    2.71   0
   4  -2  -1    2.39    2.69   0
   4   2  -1    2.40    2.70   0
  -4   2   1    1.49    2.48   0
   3  -2  -1  123.33    3.08   0
  -3   2   1  124.79    3.10   0
   3   2  -1  127.94    3.90   0
   3   2  -1  126.92    3.77   0
  -3   2   1  123.25    3.86   0
   3   2  -1  121.36    3.88   0
  -2   2   1  168.93    4.02   0
   2   2  -1  171.61    4.91   0
   2  -2  -1  174.02    4.54   0
   2   2  -1  173.36    5.02   0
   2   2  -1  183.41    5.10   0
  -1   2   1  439.23    7.42   0
  -1  -2   1  462.18   10.15   0
   1   2  -1  478.20   10.55   0
   1  -2  -1  445.13    7.92   0
   0   2  -1 2188.23   24.46   0
   0  -2   1 2085.30   23.85   0
   0   2   1 2164.33   20.33   0
   0  -2  -1 2271.28   21.32   0
   1   2   1   25.21    3.48   0
  -1  -2  -1   26.73    3.67   0
   1  -2   1   27.03    3.63   0
  -1   2  -1   26.65    3.72   0
   1   2   1   28.49    3.72   0
   2   2   1    0.70    1.95   0
   2  -2   1    0.23    2.47   0
  -2   2  -1    1.09    1.73   0
   2   2   1   -0.48    2.75   0
   2   2   1    1.26    2.83   0
   3   2   1    0.23    2.63   0
  -3   2  -1    1.25    2.62   0
   3   2   1    1.26    2.52   0
   3  -2   1    1.88    1.84   0
   3   2   1    0.70    2.76   0
  -3   2  -1   -1.17    2.52   0
   4   2   1   38.69    2.97   0
   4   2   1   36.84    2.96   0
  -4   2  -1   35.93    2.96   0
  -4   2  -1   31.99    2.97   0
   4  -2   1   33.25    2.89   0
   5   2   1   11.40    3.00   0
  -5   2  -1   12.65    1.99   0
   5  -2   1   11.34    3.01   0
   5   2   1    9.23    3.01   0
  -5   2  -1   12.73    3.01   0
   6   2   1   30.37    3.41   0
  -6   2  -1   21.47    3.39   0
   6  -2   1   28.84    3.37   0
   6   2   1   22.24    3.32   0
   6  -2   1   25.61    3.27   0
   7   2   1   -1.17    3.60   0
   7  -2   1    3.13    3.70   0
   7  -2   1    3.64    3.64   0
   7   2   1    4.13    3.63   0
   7   3  -1    3.39    3.51   0
   7  -3  -1    1.96    2.65   0
   7   3  -1    1.30    3.67   0
   7  -3  -1    4.65    3.71   0
  -6   3   1    1.60    3.98   0
   6   3  -1   -0.84    3.35   0
   6   3  -1    1.84    2.17   0
   6  -3  -1   -1.00    3.02   0
  -6   3   1   -2.78    2.06   0
   5   3  -1    4.16    2.73   0
  -5   3   1    2.87    2.91   0
   5  -3  -1    4.06    2.79   0
  -5   3   1    4.52    2.82   0
   5   3  -1    3.55    3.20   0
   4   3  -1   22.51    2.85   0
  -4   3   1   23.47    2.84   0
  -4   3   1   22.61    2.87   0
   4   3  -1   21.70    2.83   0
   4   3  -1   18.04    2.81   0
   4  -3  -1   24.18    2.79   0
   3   3  -1    2.08    2.55   0
   3   3  -1    0.19    2.51   0
   3   3  -1    0.52    2.61   0
  -3   3   1    1.56    2.49   0
   3  -3  -1    1.94    2.53   0
   2   3  -1  176.06    4.85   0
   2   3  -1  198.56    5.16   0
  -2   3   1  178.75    4.23   0
   2   3  -1  185.21    4.98   0
   2  -3  -1  177.31    4.35   0
   1   3  -1 1157.85   14.97   0
   1  -3  -1 1068.39   10.36   0
  -1   3   1 1074.87   10.62   0
  -1  -3   1 1166.11   14.65   0
   0  -3   1   40.51    4.65   0
   0   3   1   42.41    3.57   0
   0   3  -1   40.35    4.74   0
   0  -3  -1   38.99    3.51   0
  -1   3  -1   36.97    2.86   0
   1  -3   1   37.60    2.93   0
   1   3   1   38.06    3.95   0
  -1  -3  -1   40.28    4.67   0
   2   3   1  213.06    4.80   0
  -2   3  -1  211.52    4.29   0
   2  -3   1  214.24    4.29   0
   2   3   1  222.90    4.85   0
   2   3   1  202.21    4.69   0
   3   3   1   52.62    2.41   0
   3   3   1   50.28    3.22   0
  -3   3  -1   57.29    2.97   0
   3  -3   1   54.63    3.02   0
   3   3   1   54.05    3.06   0
  -3   3  -1   50.09    3.09   0
   4   3   1    1.68    2.69   0
  -4   3  -1   -1.33    2.44   0
  -4   3  -1    0.83    1.87   0
   4   3   1    2.43    2.77   0
   4   3   1    0.74    2.66   0
   4  -3   1    0.99    2.53   0
  -5   3  -1    9.00    2.94   0
  -5   3  -1    4.65    2.03   0
   5   3   1    4.96    2.75   0
   5   3   1    9.04    2.80   0
   5  -3   1    7.10    2.12   0
   6   3   1    0.19    3.14   0
  -6   3  -1   -0.14    3.24   0
   6  -3   1    2.64    3.15   0
   6   3   1    3.61    3.19   0
   7  -3   1   -0.43    3.73   0
  -7   3  -1    3.55    3.65   0
   7  -3   1   -1.29    2.73   0
   7   3   1   -0.93    3.59   0
   7   3   1    3.14    3.67   0
   7   4  -1    5.10    3.68   0
   7   4  -1    3.22    3.79   0
   7  -4  -1    1.54    3.64   0
  -7   4   1    0.12    3.72   0
   6   4  -1   -1.97    3.31   0
  -6   4   1    1.31    3.23   0
   6   4  -1    2.14    3.28   0
  -6   4   1    0.39    3.10   0
   6  -4  -1    1.44    3.17   0
  -5   4   1   15.31    3.21   0
   5   4  -1   20.10    3.06   0
   5  -4  -1   18.44    3.11   0
  -5   4   1   21.42    2.97   0
   5   4  -1   19.17    2.86   0
  -4   4   1    5.45    2.47   0
  -4   4   1    5.01    2.63   0
   4   4  -1    5.09    2.68   0
   4   4  -1    4.00    2.64   0
   4   4  -1    3.34    2.62   0
   4  -4  -1    2.50    2.65   0
   3   4  -1  242.79    4.77   0
   3   4  -1  259.92    4.98   0
   3   4  -1  259.06    4.81   0
   3  -4  -1  255.22    4.40   0
  -3   4   1  262.06    4.29   0
  -2   4   1   34.37    2.99   0
   2  -4  -1   31.81    2.26   0
   2   4  -1   33.12    3.40   0
   1   4  -1  515.22    9.19   0
  -1  -4   1  532.14    9.13   0
   1  -4  -1  483.24    6.68   0
  -1   4   1  493.36    6.90   0
   0  -4   1  844.29   11.10   0
   0   4   1  873.79   10.11   0
   0  -4  -1  856.54   10.06   0
   0   4  -1  860.81   11.06   0
   1  -4   1 8651.77   26.25   0
   1   4   1 9590.09   29.61   0
  -1  -4  -1 9999.99   30.16   0
  -1   4  -1 8547.32   26.28   0
  -2  -4  -1    2.49    2.78   0
   2   4   1    3.16    2.60   0
  -2   4  -1    1.40    2.60   0
   2   4   1    1.45    2.84   0
   2  -4   1    7.80    1.87   0
   3   4   1  222.37    4.45   0
   3   4   1  228.91    4.60   0
   3  -4   1  218.36    4.03   0
   3   4   1  203.28    3.84   0
  -3   4  -1  221.26    3.99   0
   4   4   1   30.28    2.95   0
   4   4   1   33.74    3.06   0
  -4   4  -1   32.50    2.87   0
  -4   4  -1   34.34    2.89   0
   4   4   1   35.21    2.98   0
   4  -4   1   30.51    2.78   0
   5  -4   1   30.29    3.18   0
  -5   4  -1   27.33    3.08   0
   5   4   1   29.04    2.95   0
  -5   4  -1   28.61    3.16   0
   5   4   1   29.21    2.96   0
  -6   4  -1    6.76    3.20   0
   6  -4   1    6.87    3.31   0
   6   4   1   11.51    2.51   0
  -6   4  -1    9.99    3.41   0
   6   4   1    8.51    2.33   0
   7  -4   1   -2.61    3.77   0
   7   4   1    3.95    3.69   0
  -7   4  -1    0.75    2.57   0
   7  -4   1    1.48    3.65   0
   7   4   1   -1.48    3.71   0
   7   5  -1    4.63    3.91   0
  -7   5   1    6.44    3.77   0
   7   5  -1    5.47    3.93   0
   7  -5  -1    7.37    3.86   0
  -7   5   1    8.53    3.76   0
   6   5  -1    4.79    3.31   0
  -6   5   1    2.19    3.21   0
   6   5  -1    1.38    3.22   0
  -6   5   1    4.18    2.36   0
   6  -5  -1    2.45    2.15   0
  -5   5   1    4.12    2.93   0
   5   5  -1    1.76    3.00   0
  -5   5   1    4.94    2.89   0
   5   5  -1    2.84    2.86   0
   5   5  -1    1.07    3.16   0
   5  -5  -1    1.59    2.09   0
  -4   5   1    1.24    2.48   0
   4   5  -1    2.86    2.61   0
   4   5  -1    1.59    2.59   0
   4   5  -1    1.40    2.65   0
  -4   5   1   -0.86    2.60   0
   4  -5  -1    0.79    2.58   0
   3   5  -1    9.13    2.63   0
   3   5  -1    8.43    2.71   0
  -3   5   1    8.75    1.92   0
   3   5  -1   10.32    2.81   0
   3  -5  -1    7.56    1.76   0
  -2   5   1   15.23    2.70   0
   2   5  -1   15.50    3.15   0
   2  -5  -1   19.29    2.70   0
  -2  -5   1   19.16    3.07   0
   1  -5  -1  509.33    6.34   0
  -1   5   1  486.02    6.24   0
  -1  -5   1  533.60    8.62   0
   1   5  -1  535.80    8.55   0
   0  -5   1 5011.57   23.27   0
   0   5  -1 5003.55   22.80   0
   0  -5  -1 5250.92   21.55   0
   0   5   1 5102.10   20.99   0
   1   5   1 2844.54   15.65   0
  -1  -5  -1 2941.77   15.91   0
  -1   5  -1 2681.56   13.91   0
   1  -5   1 2653.34   13.89   0
  -2  -5  -1  184.69    4.38   0
   2  -5   1  178.53    4.04   0
  -2   5  -1  180.55    3.94   0
   2   5   1  182.92    4.42   0
   3  -5   1   90.50    3.13   0
  -3   5  -1   88.18    2.63   0
   3   5   1   93.33    3.57   0
   3   5   1   96.08    3.53   0
   3   5   1   87.46    3.43   0
   4   5   1    1.38    1.84   0
   4  -5   1   -1.69    2.54   0
  -4   5  -1    4.52    2.51   0
   4   5   1    1.33    1.97   0
   4   5   1    2.20    2.61   0
  -4   5  -1    0.34    2.62   0
   5  -5   1    4.20    2.96   0
   5   5   1    2.37    2.90   0
  -5   5  -1    1.81    2.95   0
  -5   5  -1    2.59    2.79   0
   5   5   1    2.19    2.00   0
   5   5   1    2.13    3.03   0
  -6   5  -1    3.79    3.39   0
   6  -5   1    2.16    2.20   0
  -6   5  -1    3.83    3.24   0
   6   5   1    3.12    3.28   0
   6   5   1    1.88    3.20   0
   7   5   1   -0.03    2.68   0
   7   5   1    2.85    3.73   0
  -7   5  -1    3.61    3.85   0
   7  -5   1    0.32    3.89   0
   7   6  -1    1.23    3.72   0
  -7   6   1    5.37    3.76   0
   7   6  -1   -0.56    3.82   0
  -7   6   1   -1.22    3.70   0
   7  -6  -1    0.87    3.89   0
   6   6  -1    3.42    3.40   0
   6   6  -1    2.83    3.49   0
   6  -6  -1    2.35    2.31   0
  -6   6   1    5.49    3.21   0
  -6   6   1    4.00    3.41   0
  -5   6   1   59.30    3.30   0
  -5   6   1   45.22    3.40   0
   5  -6  -1   51.76    3.27   0
   5   6  -1   60.20    3.59   0
   5   6  -1   50.34    3.26   0
   5   6  -1   51.90    3.25   0
   4   6  -1    2.36    2.74   0
   4  -6  -1    3.99    2.56   0
   4   6  -1    3.50    2.69   0
   4   6  -1    3.96    2.65   0
  -4   6   1    1.05    1.86   0
  -3   6   1  260.42    4.17   0
   3   6  -1  227.55    4.11   0
   3   6  -1  259.02    4.90   0
   3  -6  -1  255.85    4.24   0
   3   6  -1  264.29    5.53   0
   2   6  -1 1091.93   10.03   0
   2  -6  -1 1048.70    7.90   0
  -2   6   1 1034.47    7.68   0
  -2  -6   1 1141.56   10.35   0
   1   6  -1   11.28    3.43   0
  -1   6   1    9.30    2.60   0
   1  -6  -1   10.08    2.70   0
  -1  -6   1   11.43    3.23   0
   0  -6  -1  712.32    7.94   0
   0   6  -1  708.65    8.73   0
   0  -6   1  731.84    8.92   0
   0   6   1  721.92    7.59   0
  -1  -6  -1    5.66    3.21   0
   1   6   1    4.90    3.08   0
   1  -6   1    5.40    2.71   0
  -1   6  -1    4.03    1.87   0
   2   6   1  813.92    7.71   0
  -2  -6  -1  815.11    7.54   0
  -2   6  -1  768.87    6.43   0
   2  -6   1  768.29    6.70   0
   3  -6   1   -0.67    2.44   0
   3   6   1   -0.61    2.69   0
   3   6   1    0.28    2.68   0
  -3   6  -1    1.80    1.77   0
   3   6   1   -0.33    2.77   0
   4   6   1    2.42    2.00   0
   4  -6   1    3.25    2.62   0
   4   6   1    4.93    2.75   0
   4   6   1    2.63    2.68   0
  -4   6  -1    2.30    1.78   0
   5   6   1    2.43    2.85   0
   5   6   1    0.67    2.90   0
   5  -6   1    0.70    2.01   0
  -5   6  -1    0.97    1.95   0
  -5   6  -1    1.71    2.91   0
   5   6   1   -0.62    2.92   0
  -6   6  -1    1.01    3.28   0
   6   6   1    3.60    3.34   0
   6  -6   1    6.94    3.15   0
   6   6   1    5.82    3.22   0
  -6   6  -1    2.34    3.24   0
  -7   6  -1   -0.76    3.95   0
   7   6   1   -1.00    3.66   0
   7   6   1    2.19    3.98   0
  -7   6  -1    2.30    3.69   0
   7  -6   1    2.93    3.68   0
  -7   7   1    0.80    3.86   0
   7   7  -1   -1.66    4.06   0
   7  -7  -1    2.72    3.72   0
   7   7  -1   -3.76    4.01   0
  -7   7   1   -1.45    3.75   0
   6   7  -1    9.47    3.54   0
  -6   7   1   13.87    3.31   0
   6   7  -1   14.85    3.37   0
  -6   7   1    8.67    3.47   0
   6  -7  -1   12.90    2.54   0
   5   7  -1    1.48    3.05   0
  -5   7   1    3.30    3.09   0
   5   7  -1    5.69    3.07   0
  -5   7   1    3.32    2.94   0
   5   7  -1    3.19    3.02   0
   5  -7  -1    5.29    2.90   0
   4   7  -1   34.08    3.10   0
   4   7  -1   30.75    3.22   0
   4   7  -1   28.48    3.08   0
  -4   7   1   32.29    2.82   0
   4  -7  -1   36.57    2.25   0
   3  -7  -1   20.05    2.50   0
   3   7  -1   19.14    3.51   0
  -3   7   1   22.84    2.58   0
   2   7  -1   23.19    3.06   0
  -2   7   1   21.06    2.70   0
  -2  -7   1   25.54    3.06   0
   2  -7  -1   22.18    2.78   0
  -1  -7   1  228.03    5.43   0
   1   7  -1  220.42    5.26   0
  -1   7   1  212.79    4.24   0
   1  -7  -1  214.41    3.94   0
   0  -7   1   31.76    3.48   0
   0  -7  -1   31.34    3.09   0
   0   7   1   32.53    2.39   0
   0   7  -1   31.16    3.64   0
   1  -7   1  104.83    3.50   0
   1   7   1  105.90    4.07   0
  -1   7  -1  100.16    3.49   0
  -1  -7  -1  106.28    4.02   0
  -2   7  -1 1527.28    9.02   0
   2  -7   1 1505.02    8.73   0
  -2  -7  -1 1582.93    9.85   0
   2   7   1 1572.87   10.16   0
  -3   7  -1  108.76    3.19   0
   3  -7   1  106.52    3.26   0
  -3  -7  -1  104.29    3.58   0
   3   7   1  102.90    3.64   0
   3   7   1  106.44    3.40   0
  -4   7  -1   15.21    2.78   0
   4   7   1   15.74    2.84   0
   4  -7   1   18.22    2.86   0
   4   7   1   16.25    2.90   0
   4   7   1   15.01    2.79   0
  -5   7  -1    5.26    2.99   0
   5   7   1   11.62    3.06   0
   5   7   1   11.95    3.00   0
   5  -7   1    9.20    2.89   0
  -5   7  -1   11.41    2.22   0
   5   7   1    9.85    3.10   0
  -6   7  -1   -0.06    3.18   0
   6   7   1   -0.49    2.25   0
   6  -7   1    3.40    3.15   0
   6   7   1   -2.24    3.20   0
  -6   7  -1    2.21    3.14   0
   7  -7   1   -0.86    3.85   0
  -7   7  -1    1.33    3.92   0
   7   7   1    0.74    3.88   0
   7   7   1   -0.64    3.82   0
  -7   7  -1    2.22    2.74   0
   7  -8  -1   -1.12    2.88   0
  -7   8   1   -1.29    2.81   0
   7   8  -1    3.13    3.94   0
   7   8  -1    2.25    3.90   0
  -7   8   1   -0.02    3.98   0
   6   8  -1    1.02    3.32   0
   6   8  -1    1.26    3.40   0
  -6   8   1    1.13    3.33   0
  -6   8   1    2.83    3.19   0
   6   8  -1    2.26    3.40   0
   6  -8  -1    2.48    2.30   0
   5   8  -1    3.36    3.08   0
  -5   8   1   -0.05    3.03   0
  -5   8   1    0.53    2.92   0
   5   8  -1    1.17    3.06   0
   5   8  -1    0.62    2.97   0
   5  -8  -1    0.41    2.87   0
   4   8  -1    0.62    2.62   0
   4   8  -1    2.42    2.84   0
   4   8  -1    0.40    2.72   0
   4  -8  -1    0.76    2.69   0
  -4   8   1    2.55    2.63   0
   3   8  -1   63.28    3.40   0
  -3   8   1   67.01    2.87   0
   3  -8  -1   61.16    2.93   0
  -3  -8   1   64.38    3.23   0
   2  -8  -1  139.84    3.54   0
  -2  -8   1  147.70    4.14   0
  -2   8   1  133.51    3.52   0
   2   8  -1  137.88    4.17   0
  -1  -8   1   55.19    3.59   0
  -1   8   1   50.94    3.12   0
   1   8  -1   49.44    3.58   0
   1  -8  -1   51.13    3.10   0
   0  -8  -1   86.57    3.00   0
   0  -8   1   86.38    3.85   0
   0   8   1   85.75    2.95   0
   0   8  -1   78.00    3.74   0
   1   8   1  809.29    7.78   0
   1  -8   1  771.52    7.04   0
  -1  -8  -1  832.91    7.71   0
  -1   8  -1  796.63    7.24   0
   2   8   1    6.12    2.79   0
  -2  -8  -1    4.82    2.91   0
  -2   8  -1    5.97    1.89   0
   2  -8   1    5.68    2.65   0
  -3  -8  -1   31.76    2.96   0
   3  -8   1   27.90    2.67   0
   3   8   1   29.25    2.98   0
  -3   8  -1   29.57    2.04   0
   3   8   1   30.21    3.08   0
  -4   8  -1    7.00    2.65   0
   4   8   1    7.19    2.79   0
   4   8   1    4.41    2.70   0
   4  -8   1    6.37    2.85   0
   4   8   1    9.56    2.69   0
  -5   8  -1   -0.59    3.10   0
   5   8   1   10.20    3.08   0
  -5   8  -1    1.06    2.92   0
   5   8   1    1.09    3.03   0
   5   8   1    1.73    3.02   0
   5  -8   1   -0.88    2.04   0
   6   8   1    8.15    3.25   0
   6   8   1    5.38    3.38   0
   6   8   1    5.49    3.41   0
   6  -8   1    7.21    3.41   0
  -6   8  -1    6.70    3.48   0
  -6   8  -1    4.07    3.32   0
   7   8   1    0.72    4.09   0
   7  -8   1    2.60    2.66   0
  -7   8  -1    2.89    2.75   0
   7   8   1   -0.50    4.06   0
  -7   8  -1    2.58    4.07   0
  -7   9   1    3.32    3.79   0
   7   9  -1    3.90    4.12   0
   7   9  -1    2.72    3.98   0
  -7   9   1    6.57    3.96   0
   7  -9  -1    2.67    2.84   0
   6  -9  -1    1.32    3.35   0
  -6   9   1    1.66    3.31   0
   6   9  -1   -0.39    3.53   0
   6   9  -1   -0.11    3.50   0
   6   9  -1    1.80    3.38   0
  -6   9   1   -0.15    3.48   0
   5   9  -1    0.41    3.01   0
   5   9  -1    3.75    3.10   0
  -5   9   1    2.85    2.98   0
   5  -9  -1    2.61    3.05   0
   5   9  -1    3.46    3.11   0
  -4   9   1   -0.16    1.92   0
   4  -9  -1    3.05    2.72   0
   4   9  -1    0.61    2.91   0
   4   9  -1    3.20    2.61   0
   4   9  -1    3.08    3.00   0
   3   9  -1   68.56    3.37   0
   3  -9  -1   64.10    3.00   0
  -3   9   1   63.57    2.35   0
  -3  -9   1   70.14    3.30   0
  -2   9   1  118.16    3.44   0
   2  -9  -1  114.45    3.40   0
   2   9  -1  124.19    4.02   0
  -2  -9   1  118.44    3.83   0
   1  -9  -1   56.08    2.52   0
  -1   9   1   60.48    3.06   0
  -1  -9   1   57.95    3.48   0
   1   9  -1   59.36    3.37   0
   0   9   1  127.36    3.71   0
   0  -9  -1  112.17    3.68   0
   0   9  -1  116.51    3.32   0
   0  -9   1  118.05    3.75   0
   1   9   1  417.92    5.64   0
  -1  -9  -1  402.69    5.18   0
   1  -9   1  380.80    4.79   0
  -1   9  -1  398.17    5.14   0
  -2  -9  -1   50.33    2.55   0
   2   9   1   50.27    3.27   0
  -2   9  -1   50.57    3.22   0
   2  -9   1   47.45    3.05   0
  -3   9  -1   65.42    2.86   0
   3   9   1   70.93    3.43   0
  -3  -9  -1   69.81    3.39   0
   3  -9   1   76.54    3.05   0
   4   9   1    4.53    2.79   0
   4   9   1    5.97    2.91   0
   4  -9   1    3.84    2.64   0
   4   9   1    7.34    2.69   0
  -4   9  -1    7.53    2.64   0
   5   9   1   12.54    3.25   0
   5   9   1   12.68    3.25   0
   5  -9   1   13.42    3.04   0
   5   9   1   11.60    3.24   0
  -5   9  -1   13.31    2.19   0
   6  -9   1    1.93    3.44   0
  -6   9  -1    1.82    3.46   0
   6   9   1    1.40    3.36   0
   6   9   1    1.76    3.44   0
  -6   9  -1    0.18    2.45   0
   6   9   1   -0.12    3.36   0
   7   9   1    2.06    4.05   0
   7  -9   1    1.47    2.93   0
   7   9   1    0.55    3.99   0
  -7   9  -1    0.23    4.11   0
  -7   9  -1   -3.22    3.68   0
  -7  10   1    5.96    3.99   0
   7  10  -1    5.79    3.95   0
   7 -10  -1    9.90    3.96   0
   7  10  -1    5.79    4.05   0
  -7  10   1    4.57    2.64   0
   6  10  -1    3.56    3.63   0
  -6  10   1    4.79    3.37   0
   6  10  -1    4.62    3.59   0
   6  10  -1    3.36    3.49   0
  -6  10   1    6.20    3.55   0
   6 -10  -1    3.18    2.38   0
  -5  10   1   83.36    3.05   0
   5  10  -1   87.44    3.77   0
   5 -10  -1   85.05    3.77   0
   5  10  -1   82.90    4.56   0
   5  10  -1   81.13    3.84   0
   4  10  -1    8.83    2.87   0
   4 -10  -1    7.35    2.73   0
  -4  10   1    8.05    2.84   0
   4  10  -1    5.96    2.93   0
   4  10  -1    7.32    3.82   0
   3 -10  -1   11.96    1.84   0
  -3 -10   1   13.33    2.69   0
   3  10  -1   13.92    2.88   0
  -3  10   1   12.42    2.55   0
  -2  10   1  109.33    3.36   0
  -2 -10   1  112.30    3.86   0
   2 -10  -1  108.47    3.51   0
   2  10  -1  111.01    3.87   0
  -1  10   1  213.26    4.03   0
  -1 -10   1  210.72    4.64   0
   1  10  -1  205.69    4.45   0
   1 -10  -1  214.69    3.60   0
   0 -10   1    2.98    2.77   0
   0 -10  -1    3.61    2.65   0
   0  10   1    1.25    2.60   0
   0  10  -1   -0.07    2.70   0
  -1 -10  -1   18.40    3.15   0
   1  10   1   16.87    3.07   0
   1 -10   1   18.69    2.13   0
  -1  10  -1   17.39    2.74   0
  -2 -10  -1   14.33    2.94   0
   2  10   1   13.35    3.00   0
  -2  10  -1   14.60    2.59   0
   2 -10   1   14.60    2.60   0
  -3  10  -1   18.66    2.53   0
   3  10   1   16.32    2.90   0
   3 -10   1   17.57    2.64   0
  -3 -10  -1   19.52    2.85   0
   4  10   1    0.90    2.18   0
   4 -10   1    2.08    1.93   0
   4  10   1    1.31    2.79   0
  -4  10  -1   -0.21    1.84   0
   4  10   1    1.81    2.55   0
   5  10   1    9.16    3.30   0
   5  10   1   10.31    2.37   0
   5  10   1    9.32    3.27   0
  -5  10  -1    8.11    3.07   0
   5 -10   1   13.52    3.07   0
  -6  10  -1    1.07    3.50   0
   6  10   1    3.81    3.43   0
   6 -10   1   -1.85    3.42   0
  -6  10  -1   -1.96    3.36   0
   6  10   1   -0.75    3.59   0
   6  10   1    4.56    3.49   0
   7 -10   1   -0.55    3.69   0
  -7  10  -1    1.16    2.89   0
   7  10   1    0.93    4.07   0
   7  10   1    0.44    4.04   0
  -7  10  -1    2.54    4.07   0
  -7  11   1    1.49    4.14   0
   7  11  -1    1.04    4.12   0
   7 -11  -1    4.65    3.97   0
  -7  11   1    2.15    4.10   0
   7  11  -1    1.22    4.10   0
  -6  11   1   -1.56    3.49   0
   6  11  -1    3.46    3.63   0
   6 -11  -1    1.69    2.46   0
   6  11  -1    0.57    3.49   0
  -6  11   1   -1.92    3.58   0
   6  11  -1    2.35    3.55   0
  -5  11   1    5.50    2.95   0
   5  11  -1    4.21    3.10   0
   5  11  -1    0.21    3.13   0
   5 -11  -1    2.94    2.13   0
   5  11  -1    1.11    3.13   0
   4  11  -1    4.56    3.88   0
   4  11  -1    7.17    2.95   0
   4 -11  -1    5.81    1.94   0
  -4  11   1    3.85    2.67   0
   4  11  -1    7.54    2.06   0
  -3  11   1   -0.86    2.56   0
   3 -11  -1    1.66    2.61   0
  -3 -11   1    1.34    2.77   0
   3  11  -1    3.52    2.87   0
   2  11  -1    3.65    2.86   0
  -2  11   1    7.10    2.55   0
   2 -11  -1    4.69    2.62   0
  -2 -11   1    5.44    2.85   0
   1 -11  -1    1.33    1.87   0
  -1 -11   1    0.15    2.82   0
   1  11  -1    0.81    2.74   0
  -1  11   1    0.48    2.47   0
   0 -11   1  290.49    4.93   0
   0  11   1  293.55    4.63   0
   0 -11  -1  294.26    4.28   0
   0  11  -1  297.33    4.91   0
  -1 -11  -1   83.73    3.51   0
  -1  11  -1   80.15    2.54   0
   1 -11   1   85.61    3.23   0
   1  11   1   83.02    2.88   0
   2 -11   1   50.24    2.80   0
  -2  11  -1   52.43    2.77   0
   2  11   1   47.47    3.32   0
  -2 -11  -1   54.07    3.31   0
  -3 -11  -1    7.89    2.74   0
  -3  11  -1    6.38    2.65   0
   3 -11   1    7.30    2.73   0
   3  11   1    6.70    2.88   0
  -4  11  -1    6.08    2.63   0
   4  11   1    4.84    3.23   0
   4  11   1    3.14    2.76   0
   4 -11   1    3.79    2.56   0
   5  11   1    5.95    3.15   0
   5  11   1    3.61    2.23   0
   5 -11   1    5.34    2.21   0
   5  11   1    4.33    3.07   0
  -5  11  -1    3.29    2.26   0
   6 -11   1    0.22    2.36   0
  -6  11  -1   -2.50    3.61   0
   6  11   1    2.35    3.63   0
   6  11   1   -1.63    3.60   0
  -6  11  -1    2.36    2.39   0
   6  11   1   -0.58    3.45   0
  -7  11  -1    1.95    4.23   0
  -7  11  -1    1.53    3.99   0
   7  11   1   -0.63    4.10   0
   7 -11   1    0.04    4.01   0
   7  11   1   -0.68    4.16   0
   7  12  -1   -0.35    4.24   0
   7  12  -1   -0.14    5.18   0
  -7  12   1    2.68    4.38   0
   7 -12  -1   -2.73    4.16   0
   7  12  -1    1.28    4.23   0
  -7  12   1   -1.29    4.18   0
   6  12  -1   -0.16    3.78   0
   6  12  -1   -2.46    4.70   0
   6 -12  -1    2.03    2.46   0
   6  12  -1    0.40    3.49   0
  -6  12   1   -2.69    3.50   0
  -6  12   1   -0.38    3.78   0
   5  12  -1    0.85    3.91   0
  -5  12   1   -2.04    3.13   0
   5  12  -1    0.41    2.36   0
   5 -12  -1   -0.10    2.20   0
   5  12  -1    0.60    3.17   0
   4  12  -1   33.35    3.26   0
   4 -12  -1   33.40    3.04   0
  -4  12   1   31.88    2.25   0
  -3  12   1    5.12    2.59   0
   3  12  -1    3.86    3.01   0
   3 -12  -1    4.04    1.93   0
  -3 -12   1    3.59    2.91   0
  -2  12   1   34.39    2.68   0
  -2 -12   1   33.79    2.95   0
   2  12  -1   31.60    3.10   0
   2 -12  -1   26.45    2.02   0
   1 -12  -1   12.67    1.94   0
  -1 -12   1   14.32    2.98   0
   1  12  -1   14.52    2.92   0
  -1  12   1   15.35    1.93   0
   0 -12  -1    4.04    2.81   0
   0  12   1    6.56    2.81   0
   0  12  -1    3.40    2.05   0
   0 -12   1    4.90    2.86   0
  -1  12  -1    2.25    2.50   0
   1  12   1    0.42    2.70   0
  -1 -12  -1    2.03    2.76   0
   1 -12   1   -1.17    2.55   0
   2  12   1   10.21    2.98   0
   2 -12   1   12.16    2.62   0
  -2  12  -1   10.63    2.52   0
  -2 -12  -1   12.81    2.99   0
   3  12   1    8.16    2.05   0
  -3  12  -1    9.35    2.66   0
  -3 -12  -1   11.17    2.95   0
   3 -12   1   10.06    1.93   0
   4  12   1   12.76    3.00   0
  -4  12  -1   10.82    2.70   0
   4  12   1   13.69    2.94   0
   4 -12   1    8.97    2.75   0
  -4 -12  -1   10.31    3.04   0
   5 -12   1    6.02    3.03   0
  -5  12  -1    7.88    2.16   0
   5  12   1    7.76    3.28   0
   5  12   1    4.04    3.05   0
   5  12   1    3.59    3.18   0
   6  12   1    4.48    3.81   0
   6  12   1    2.94    3.73   0
   6  12   1    2.55    3.71   0
  -6  12  -1    3.46    2.50   0
   6 -12   1    5.68    2.52   0
  -6  12  -1    7.13    3.66   0
   7 -12   1   -1.82    4.15   0
   7  12   1    2.31    3.02   0
   7  12   1    1.66    5.25   0
  -7  12  -1    0.73    4.34   0
   7  12   1    2.67    4.20   0
  -7  12  -1    2.55    4.16   0
   7  13  -1    1.45    4.35   0
   7 -13  -1    1.75    2.91   0
   7  13  -1   -0.54    4.33   0
   7  13  -1    0.03    5.18   0
   6  13  -1    0.35    3.68   0
   6 -13  -1    0.66    2.58   0
   6  13  -1    2.47    3.78   0
   6  13  -1    1.39    3.62   0
  -6  13   1    3.02    2.59   0
   5 -13  -1   -1.57    2.19   0
   5  13  -1    1.20    3.33   0
   5  13  -1    4.05    3.43   0
  -5  13   1    1.67    2.99   0
   5  13  -1    2.02    2.25   0
  -4 -13   1   28.51    3.36   0
   4 -13  -1   25.86    3.01   0
  -4  13   1   24.70    3.03   0
   4  13  -1   28.60    3.92   0
   3 -13  -1    3.54    2.74   0
   3  13  -1    2.43    3.08   0
  -3  13   1    3.03    1.86   0
  -3 -13   1    3.13    2.97   0
  -2  13   1   58.29    2.32   0
   2 -13  -1   60.67    3.05   0
  -2 -13   1   61.68    3.35   0
   2  13  -1   63.76    3.34   0
  -1  13   1    6.11    2.56   0
   1 -13  -1    6.37    2.68   0
  -1 -13   1    5.14    2.96   0
   1  13  -1    5.79    2.04   0
   0  13   1    9.67    2.89   0
   0 -13  -1    9.57    2.97   0
   0 -13   1    9.65    2.09   0
   0  13  -1    8.65    2.04   0
   1  13   1   30.23    3.04   0
   1 -13   1   29.03    3.08   0
  -1 -13  -1   26.33    2.32   0
  -1  13  -1   27.91    2.77   0
  -2 -13  -1   44.86    3.18   0
  -2  13  -1   41.03    2.23   0
   2 -13   1   37.49    2.17   0
   2  13   1   40.23    3.23   0
   3 -13   1    1.32    2.68   0
  -3  13  -1   -0.49    2.67   0
   3  13   1    1.54    2.15   0
  -3 -13  -1    1.30    2.81   0
   4  13   1   -0.35    3.03   0
   4  13   1    1.52    3.06   0
   4 -13   1    1.27    2.79   0
  -4 -13  -1    1.29    2.98   0
  -4  13  -1    3.56    2.80   0
  -5  13  -1    1.54    3.19   0
   5  13   1   -0.82    3.24   0
   5  13   1   -0.08    3.35   0
   5 -13   1    2.59    3.06   0
   5  13   1   -0.62    3.33   0
  -6  13  -1    0.52    3.60   0
   6  13   1    1.08    3.71   0
  -6  13  -1   -0.24    3.69   0
   6  13   1    1.37    3.68   0
   6  13   1    4.13    3.73   0
   6 -13   1    1.73    2.59   0
   6  14  -1    0.18    3.83   0
   6 -14  -1   -0.57    3.81   0
   6  14  -1   -0.52    3.71   0
  -6  14   1   -0.19    3.83   0
   6  14  -1   -2.40    3.68   0
   5  14  -1    6.34    3.19   0
   5  14  -1    5.71    3.38   0
   5  14  -1    6.64    3.45   0
   5 -14  -1    8.91    2.41   0
  -5  14   1    6.89    3.40   0
  -4  14   1    0.06    2.88   0
  -4 -14   1    2.35    3.12   0
   4 -14  -1    0.60    2.90   0
   4  14  -1    3.78    3.09   0
  -3  14   1   -2.53    2.74   0
   3 -14  -1    2.28    2.70   0
  -3 -14   1    0.84    3.11   0
   3  14  -1    1.91    3.05   0
   2  14  -1    8.27    2.93   0
   2 -14  -1    2.28    2.68   0
  -2  14   1    4.78    1.96   0
  -2 -14   1    5.72    2.92   0
   1  14  -1    4.76    2.82   0
   1 -14  -1    9.94    2.62   0
  -1 -14   1    5.80    2.12   0
  -1  14   1    9.07    2.63   0
   0 -14   1    2.47    2.81   0
   0  14  -1    4.06    2.77   0
   0 -14  -1    3.80    2.85   0
   0  14   1    2.55    2.74   0
  -1 -14  -1    8.04    2.89   0
  -1  14  -1    7.94    2.62   0
   1  14   1    3.78    1.94   0
   1 -14   1    6.22    2.02   0
  -2  14  -1    1.82    2.70   0
   2 -14   1    4.62    2.71   0
   2  14   1    0.32    2.85   0
  -2 -14  -1    3.07    2.95   0
   3 -14   1    1.19    1.91   0
  -3  14  -1    0.77    2.63   0
  -3 -14  -1    2.56    2.97   0
   3  14   1    3.11    2.75   0
   4 -14   1    1.83    2.06   0
  -4 -14  -1    6.36    3.30   0
   4  14   1    3.63    2.93   0
  -4  14  -1    4.27    2.90   0
   5  14   1    6.99    3.39   0
  -5  14  -1   10.63    2.54   0
   5  14   1    9.34    3.39   0
   5 -14   1    8.29    3.29   0
   5  14   1    8.02    3.06   0
   6 -14   1    3.21    2.63   0
   6  14   1    2.27    3.67   0
   6  14   1    2.40    3.86   0
   6  14   1    2.41    3.54   0
  -6  14  -1    3.34    2.61   0
   6 -15  -1    6.14    3.66   0
   6  15  -1    1.03    3.88   0
   6  15  -1    3.23    4.79   0
  -6  15   1    0.10    3.86   0
   6  15  -1    5.35    3.86   0
   5  15  -1    0.51    3.34   0
   5  15  -1    0.06    3.35   0
   5  15  -1   -1.59    3.44   0
  -5  15   1   -0.84    2.31   0
   5 -15  -1    3.40    2.28   0
   4  15  -1   -1.32    2.98   0
  -4  15   1   -2.56    2.02   0
   4 -15  -1   -1.25    2.06   0
  -4 -15   1    0.51    3.02   0
   3  15  -1    8.34    3.20   0
  -3 -15   1    6.32    2.99   0
   3 -15  -1    8.87    2.66   0
  -3  15   1    6.45    2.71   0
   2  15  -1   49.02    3.39   0
  -2 -15   1   47.40    3.37   0
   2 -15  -1   44.05    3.17   0
  -2  15   1   45.89    2.36   0
  -1 -15   1   28.62    3.14   0
   1  15  -1   24.28    2.23   0
   1 -15  -1   25.63    2.13   0
  -1  15   1   27.83    2.84   0
   0 -15  -1   -1.37    2.71   0
   0  15   1    1.74    1.89   0
   0  15  -1    4.57    2.75   0
   0 -15   1    2.34    2.02   0
  -1  15  -1   26.35    2.11   0
   1  15   1   31.88    2.95   0
  -1 -15  -1   26.77    3.02   0
   1 -15   1   28.56    2.18   0
  -2 -15  -1    8.91    2.84   0
   2  15   1    6.06    2.91   0
   2 -15   1    8.30    2.86   0
  -2  15  -1    9.69    2.85   0
  -3 -15  -1    6.27    3.05   0
   3  15   1    2.37    2.86   0
  -3  15  -1    4.69    1.89   0
   3 -15   1    1.57    2.65   0
  -4 -15  -1    3.32    2.90   0
  -4  15  -1    1.95    2.08   0
   4  15   1    0.31    3.18   0
   4 -15   1    0.63    2.87   0
  -5  15  -1    2.37    2.23   0
   5  15   1    4.41    3.31   0
   5 -15   1    4.40    2.35   0
   5  15   1    1.58    3.46   0
   5  15   1    3.36    3.56   0
   6  15   1    2.41    4.04   0
   6 -15   1   -2.05    2.65   0
   6  15   1   -1.89    3.95   0
   6  15   1    1.61    3.69   0
  -6  15  -1    0.90    2.72   0
   6  16  -1    0.65    4.00   0
   6  16  -1    3.57    3.98   0
  -6  16   1    6.47    3.91   0
   6  16  -1    5.03    4.87   0
   6 -16  -1    1.47    3.83   0
   5  16  -1    2.01    3.40   0
   5  16  -1    2.63    3.62   0
   5 -16  -1    2.49    2.33   0
  -5  16   1    0.26    3.25   0
   5  16  -1    0.17    3.44   0
   4  16  -1    5.23    3.19   0
  -4 -16   1    2.78    3.23   0
   4 -16  -1    3.43    2.06   0
  -4  16   1    0.92    2.92   0
   3 -16  -1   10.69    2.94   0
  -3 -16   1   12.55    3.18   0
  -3  16   1   10.58    2.07   0
   3  16  -1   13.23    3.15   0
  -2 -16   1   36.44    3.22   0
  -2  16   1   34.04    2.92   0
   2  16  -1   33.31    3.32   0
   2 -16  -1   39.88    3.18   0
   1  16  -1   11.82    2.83   0
  -1  16   1   10.39    2.83   0
  -1 -16   1   10.49    2.92   0
   1 -16  -1   16.58    2.90   0
   0  16  -1   -0.66    2.80   0
   0 -16   1    0.49    2.83   0
   0  16   1    1.23    2.73   0
   0 -16  -1    1.46    2.85   0
  -1  16  -1   16.37    3.02   0
   1 -16   1   22.09    3.07   0
   1  16   1   19.99    3.01   0
  -1 -16  -1   23.01    3.17   0
  -2 -16  -1    4.27    2.81   0
   2 -16   1   -0.26    2.05   0
  -2  16  -1    4.16    2.95   0
   2  16   1   -0.59    2.66   0
  -3 -16  -1    7.16    3.10   0
   3  16   1    3.22    3.06   0
   3 -16   1    6.55    2.87   0
  -3  16  -1    5.91    2.86   0
   4 -16   1   -2.17    3.01   0
   4  16   1    0.12    3.23   0
  -4 -16  -1    2.39    3.26   0
  -4  16  -1   -1.46    3.04   0
  -5  16  -1    0.77    3.29   0
   5  16   1    1.53    2.32   0
   5 -16   1    1.12    2.31   0
   5  16   1    2.15    3.60   0
   5  16   1    1.72    3.73   0
   6  16   1    4.11    5.00   0
   6 -16   1   -0.88    2.75   0
   6  16   1    0.86    4.12   0
   6  16   1    1.58    2.84   0
  -6  16  -1    1.89    3.94   0
   6  17  -1    6.15    5.12   0
   6  17  -1    3.88    4.18   0
  -6  17   1    2.80    4.22   0
   6  17  -1    2.73    4.28   0
   6 -17  -1    6.66    3.95   0
   5  17  -1   -1.15    3.32   0
   5 -17  -1    1.38    2.29   0
   5  17  -1    0.24    3.60   0
   5  17  -1    2.60    4.51   0
  -5  17   1   -2.24    3.28   0
  -4  17   1    0.65    3.11   0
  -4 -17   1    2.25    4.22   0
   4  17  -1    1.24    3.42   0
   4 -17  -1   -1.38    2.17   0
   3 -17  -1    0.34    2.93   0
  -3  17   1    0.94    2.09   0
   3  17  -1    2.45    3.13   0
  -3 -17   1    2.93    3.29   0
  -2  17   1    1.09    2.64   0
  -2 -17   1    1.46    3.03   0
   2  17  -1    2.82    2.97   0
   2 -17  -1    3.26    2.77   0
   1 -17  -1   28.93    3.12   0
  -1 -17   1   25.63    3.15   0
  -1  17   1   27.33    2.97   0
   1  17  -1   27.58    3.08   0
   0  17   1   -0.13    2.00   0
   0 -17  -1   -0.50    2.89   0
   0 -17   1    2.94    2.95   0
   0  17  -1    3.12    2.84   0
  -1  17  -1    1.78    2.04   0
   1  17   1    0.20    2.92   0
   1 -17   1   -0.64    2.17   0
  -1 -17  -1    0.60    3.02   0
  -2  17  -1    9.94    2.92   0
   2  17   1   13.48    2.28   0
  -2 -17  -1   14.93    3.00   0
   2 -17   1   12.82    2.93   0
   3 -17   1    5.00    2.12   0
  -3  17  -1    2.40    2.96   0
   3  17   1    2.34    3.09   0
  -3 -17  -1    2.48    2.13   0
   4  17   1    2.40    3.05   0
  -4  17  -1    1.27    2.11   0
   4 -17   1    1.14    3.15   0
  -4 -17  -1   -1.15    3.34   0
   5  17   1   -1.01    2.51   0
  -5  17  -1    0.19    2.36   0
   5  17   1    1.05    3.83   0
   5 -17   1   -0.86    2.39   0
   5  17   1    4.71    3.69   0
   6  17   1    5.06    4.25   0
   6  17   1   -1.22    4.03   0
  -6  17  -1   -0.85    3.96   0
   6 -17   1   -1.05    3.94   0
   6  17   1   -1.46    4.27   0
   6  18  -1    4.48    3.16   0
   6  18  -1    3.19    4.39   0
   6 -18  -1    2.39    3.07   0
   6  18  -1    0.27    5.51   0
  -6  18   1    5.12    4.12   0
   5  18  -1    0.48    3.66   0
   5 -18  -1   -1.63    2.45   0
   5  18  -1   -1.13    4.54   0
  -5  18   1   -0.10    3.59   0
   5  18  -1   -0.16    3.66   0
   4  18  -1    0.16    3.30   0
  -4 -18   1    3.08    3.53   0
  -4  18   1    1.60    2.25   0
   4 -18  -1   -0.39    2.27   0
  -3  18   1    1.73    2.11   0
   3  18  -1    1.76    3.11   0
  -3 -18   1    2.86    3.30   0
   3 -18  -1    1.94    2.98   0
   2  18  -1   13.32    2.35   0
  -2  18   1   20.25    2.95   0
   2 -18  -1   18.05    2.12   0
  -2 -18   1   17.00    3.13   0
   1  18  -1    1.50    2.92   0
  -1  18   1    1.84    2.90   0
  -1 -18   1   -0.22    2.99   0
   1 -18  -1    5.38    2.96   0
   0 -18   1    9.50    3.04   0
   0  18   1    7.17    2.93   0
   0  18  -1    6.09    2.21   0
   0 -18  -1   10.65    3.11   0
  -1  18  -1   16.34    3.08   0
   1 -18   1   16.00    2.37   0
  -1 -18  -1   13.41    2.37   0
   1  18   1   15.85    2.97   0
  -2 -18  -1    0.82    3.12   0
   2 -18   1    3.26    2.93   0
   2  18   1    0.53    3.06   0
  -2  18  -1   -0.19    2.94   0
  -3 -18  -1    4.27    3.20   0
  -3  18  -1    2.79    3.03   0
   3 -18   1    1.78    2.22   0
   3  18   1    2.76    3.21   0
  -4 -18  -1    7.27    3.61   0
   4  18   1    5.49    3.57   0
   4 -18   1   12.66    3.29   0
  -4  18  -1    9.79    3.19   0
   5  18   1    6.61    3.86   0
   5  18   1    3.28    2.76   0
   5 -18   1    1.77    2.44   0
  -5  18  -1    2.60    3.46   0
   5  18   1    1.12    3.67   0
   6 -18   1    3.71    4.10   0
   6  18   1    3.30    4.47   0
   6  18   1    1.62    4.18   0
   5  19  -1    3.80    4.82   0
   5 -19  -1   -4.28    3.64   0
  -5  19   1   -3.16    3.55   0
   5  19  -1    0.89    3.78   0
   5  19  -1    2.92    4.83   0
   4  19  -1   -2.13    3.51   0
   4 -19  -1    0.46    3.25   0
  -4  19   1    2.14    2.31   0
  -4 -19   1    1.61    4.28   0
   3  19  -1    3.07    3.34   0
  -3  19   1    3.56    2.99   0
  -3 -19   1    2.65    3.35   0
   3 -19  -1    3.16    3.11   0
  -2  19   1    8.25    3.00   0
   2  19  -1    7.32    3.34   0
   2 -19  -1   11.71    3.03   0
  -2 -19   1   12.47    3.23   0
   1  19  -1    2.32    2.05   0
  -1 -19   1    4.52    3.14   0
   1 -19  -1    1.91    3.00   0
  -1  19   1    0.41    2.00   0
   0  19   1    4.79    2.99   0
   0 -19   1    7.47    3.05   0
   0  19  -1    4.60    2.05   0
   0 -19  -1    1.52    2.15   0
  -1  19  -1    3.84    2.19   0
   1  19   1    1.90    2.99   0
   1 -19   1    5.25    3.05   0
  -1 -19  -1    2.15    3.09   0
  -2  19  -1    8.14    3.21   0
   2 -19   1    4.98    3.16   0
   2  19   1    2.85    2.26   0
  -2 -19  -1    3.10    3.30   0
  -3  19  -1    4.97    3.06   0
   3 -19   1    2.72    3.17   0
   3  19   1    4.91    3.31   0
  -3 -19  -1    3.14    3.30   0
  -4 -19  -1   -1.56    3.50   0
   4  19   1    0.44    3.60   0
  -4  19  -1    0.96    3.22   0
   4 -19   1   -0.85    2.29   0
   5  19   1   -1.88    4.95   0
  -5  19  -1    5.08    3.51   0
   5  19   1   -0.15    3.79   0
   5 -19   1   -1.45    2.59   0
   5  20  -1    5.19    4.02   0
  -5  20   1    1.03    2.77   0
   5  20  -1    0.37    3.91   0
   5  20  -1    2.48    4.14   0
   5 -20  -1    0.68    3.80   0
  -4  20   1   -0.24    2.36   0
  -4 -20   1    3.07    3.65   0
   4  20  -1    0.08    4.48   0
   4 -20  -1    4.51    3.44   0
   3 -20  -1    1.87    3.32   0
  -3  20   1    2.39    3.09   0
   3  20  -1    1.29    3.31   0
  -3 -20   1    1.62    3.49   0
  -2  20   1    3.37    2.21   0
   2  20  -1    4.16    3.20   0
   2 -20  -1    5.19    3.17   0
  -2 -20   1    3.51    3.30   0
  -1 -20   1    1.03    3.30   0
   1 -20  -1    2.62    3.11   0
  -1  20   1    0.69    2.16   0
   1  20  -1    0.49    3.15   0
   0  20   1   38.33    2.62   0
   0 -20  -1   37.87    2.70   0
   0  20  -1   36.69    3.34   0
   0 -20   1   36.72    3.38   0
   1 -20   1   44.32    3.19   0
  -1  20  -1   35.08    3.28   0
   1  20   1   38.67    3.35   0
  -1 -20  -1   44.12    3.24   0
   2 -20   1   -1.94    3.16   0
  -2 -20  -1    1.62    3.15   0
  -2  20  -1    1.94    3.29   0
   2  20   1    0.20    3.31   0
   3 -20   1    3.54    3.46   0
  -3  20  -1    0.10    3.36   0
  -3 -20  -1    0.92    3.30   0
   3  20   1    0.96    3.22   0
   4 -20   1   -1.16    2.41   0
  -4 -20  -1   -3.02    3.77   0
  -4  20  -1    1.59    3.43   0
   4  20   1    1.51    3.64   0
   5 -20   1    0.20    2.77   0
  -5  20  -1   -0.48    2.70   0
   5  20   1   -1.29    3.94   0
   5  20   1    3.06    4.15   0
   5  21  -1    0.03    4.30   0
   5  21  -1    1.27    4.24   0
  -5  21   1    0.59    2.73   0
   5 -21  -1    0.16    3.83   0
   5  21  -1   -0.30    4.04   0
  -4 -21   1    2.28    3.92   0
   4 -21  -1    1.89    3.54   0
   4  21  -1   -1.18    3.69   0
  -4  21   1    0.36    2.44   0
  -3 -21   1    5.13    3.52   0
   3  21  -1    3.29    3.60   0
  -3  21   1    7.52    3.40   0
   3 -21  -1    2.10    2.33   0
   2  21  -1    2.05    3.30   0
  -2 -21   1   -0.16    3.32   0
   2 -21  -1    4.55    3.14   0
  -2  21   1    2.81    3.12   0
   1 -21  -1   -2.26    3.16   0
  -1  21   1   -0.98    2.23   0
   1  21  -1    0.33    3.10   0
  -1 -21   1   -0.74    3.25   0
   0 -21  -1    5.77    3.45   0
   0  21   1    3.66    3.18   0
   0 -21   1    6.02    3.29   0
   0  21  -1    5.46    3.21   0
  -1  21  -1    1.93    3.23   0
   1 -21   1    3.50    3.20   0
   1  21   1    0.52    3.13   0
  -1 -21  -1    2.39    3.08   0
  -2  21  -1   -1.68    3.06   0
   2 -21   1    0.59    3.31   0
   2  21   1    2.81    3.22   0
  -2 -21  -1   -1.30    3.25   0
   3  21   1    0.67    3.50   0
   3 -21   1    1.01    3.55   0
  -3  21  -1    1.39    3.43   0
  -3 -21  -1    1.20    3.48   0
  -4 -21  -1   -1.25    4.13   0
  -4  21  -1    0.46    3.53   0
   4  21   1   -0.26    3.90   0
   4 -21   1    5.29    2.73   0
   5  21   1   -3.42    4.22   0
   5 -21   1   -1.64    2.88   0
  -5  21  -1    0.40    2.87   0
   5  21   1    1.23    4.10   0
  -4  22   1    1.54    3.71   0
  -4 -22   1   -0.00    3.95   0
   4 -22  -1   -1.11    3.50   0
   4  22  -1    0.74    3.92   0
  -3 -22   1    4.28    3.96   0
  -3  22   1    2.02    3.55   0
   3  22  -1   -0.17    3.63   0
   3 -22  -1   -1.12    2.55   0
  -2  22   1    1.04    2.40   0
   2  22  -1    0.59    3.46   0
   2 -22  -1    0.47    2.42   0
  -2 -22   1    2.47    3.55   0
  -1 -22   1    3.62    3.35   0
  -1  22   1    1.91    2.33   0
   1 -22  -1    6.42    3.25   0
   1  22  -1    2.30    3.28   0
   0 -22  -1   49.28    3.72   0
   0 -22   1   48.29    2.84   0
   0  22  -1   50.33    3.69   0
   0  22   1   41.78    3.66   0
   1 -22   1   13.06    2.42   0
   1  22   1   10.95    2.34   0
  -1  22  -1    9.41    3.33   0
  -1 -22  -1   13.91    3.29   0
   2 -22   1    0.12    3.44   0
  -2  22  -1   -1.03    2.36   0
   2  22   1   -1.08    3.43   0
  -2 -22  -1   -0.67    3.46   0
   3 -22   1    0.84    3.51   0
  -3  22  -1    1.57    3.45   0
   3  22   1    1.65    3.92   0
  -3 -22  -1    2.69    3.80   0
  -4  22  -1   -0.12    3.73   0
  -4 -22  -1    5.38    4.04   0
   4  22   1    0.85    3.99   0
   4 -22   1   -1.38    2.65   0
  -4  23   1   -2.29    3.67   0
   4 -23  -1    3.49    3.92   0
  -4 -23   1    2.46    4.32   0
   4  23  -1    0.31    4.12   0
  -3  23   1    2.02    3.63   0
   3 -23  -1    1.75    3.61   0
   3  23  -1   -0.36    4.06   0
  -3 -23   1    3.36    3.76   0
  -2  23   1    1.22    2.42   0
   2  23  -1    0.65    3.62   0
  -2 -23   1    4.30    3.53   0
   2 -23  -1   -0.91    3.51   0
   1 -23  -1    2.79    3.54   0
  -1  23   1   -1.22    2.45   0
   1  23  -1   -1.81    3.42   0
  -1 -23   1   -2.94    3.42   0
   0  23  -1    1.96    3.39   0
   0 -23  -1    5.89    3.50   0
   0  23   1    0.94    3.36   0
   0 -23   1    4.18    3.33   0
  -1  23  -1   13.98    3.45   0
   1  23   1   14.11    3.59   0
   1 -23   1   15.96    3.41   0
  -1 -23  -1   16.17    3.59   0
   2  23   1    1.63    2.43   0
  -2 -23  -1   -0.47    3.74   0
  -2  23  -1    3.79    3.44   0
   2 -23   1    1.67    3.41   0
  -3 -23  -1    2.39    4.04   0
   3  23   1    2.45    3.78   0
   3 -23   1   -0.41    3.80   0
  -3  23  -1    6.36    3.73   0
  -4  23  -1   -0.43    4.01   0
   4  23   1    1.68    4.20   0
   4 -23   1    0.78    2.89   0
  -4 -23  -1    1.90    4.19   0
   4 -24  -1   -0.46    2.88   0
   4  24  -1   -1.01    4.22   0
  -3 -24   1    0.92    4.04   0
  -3  24   1   -0.94    3.78   0
   3  24  -1    1.36    3.86   0
   3 -24  -1   -1.13    3.83   0
  -2 -24   1   -0.35    3.74   0
   2  24  -1   -0.12    3.75   0
   2 -24  -1   -2.08    3.60   0
  -2  24   1   -1.58    3.59   0
  -1 -24   1    3.40    3.50   0
   1  24  -1    2.33    3.49   0
   1 -24  -1    1.17    3.55   0
  -1  24   1   -1.06    2.48   0
   0  24  -1    0.15    2.34   0
   0  24   1    1.85    3.68   0
   0 -24   1    2.36    3.82   0
   0 -24  -1    1.45    3.63   0
  -1 -24  -1   19.68    3.94   0
   1  24   1   19.88    3.86   0
   1 -24   1   19.47    3.83   0
  -1  24  -1   16.80    2.82   0
   2  24   1    2.32    2.50   0
   2 -24   1    0.73    2.54   0
  -2 -24  -1    2.82    3.76   0
  -2  24  -1    5.65    3.66   0
  -3 -24  -1    4.39    4.30   0
  -3  24  -1    2.26    3.80   0
   3 -24   1    1.48    3.80   0
   3  24   1    3.66    4.12   0
  -3  25   1   -2.53    2.79   0
  -3 -25   1    0.82    4.32   0
   3 -25  -1    0.61    4.03   0
   3  25  -1    0.45    4.17   0
  -2  25   1    3.16    3.89   0
  -2 -25   1   -1.88    4.12   0
   2 -25  -1    3.01    2.79   0
   2  25  -1    1.61    3.90   0
  -1 -25   1    2.34    2.73   0
  -1  25   1    5.05    3.70   0
   1  25  -1    4.92    3.83   0
   1 -25  -1    2.25    3.79   0
   0 -25   1    6.20    3.84   0
   0  25  -1    2.37    3.60   0
   0  25   1    0.84    2.48   0
   0 -25  -1    2.10    3.75   0
  -1 -25  -1    1.00    3.71   0
   1  25   1    2.72    3.63   0
   1 -25   1    0.80    3.95   0
  -1  25  -1    2.00    2.77   0
  -2  25  -1    3.66    2.58   0
   2 -25   1    4.02    3.77   0
  -2 -25  -1    0.97    4.07   0
   2  25   1    2.47    3.96   0
  -3  25  -1   -0.95    2.95   0
   3 -25   1    1.76    2.95   0
  -3 -25  -1    2.68    3.02   0
   3  25   1   -0.73    4.05   0
  -2  26   1   -0.06    3.94   0
   2 -26  -1    3.32    3.96   0
  -2 -26   1    1.53    3.01   0
   2  26  -1    0.72    4.10   0
  -1  26   1    2.86    4.00   0
  -1 -26   1    2.31    3.89   0
   1 -26  -1   -4.24    3.90   0
   1  26  -1    5.13    4.23   0
   0 -26   1    3.14    3.85   0
   0  26  -1    0.54    3.82   0
   0  26   1   -1.75    3.85   0
   0 -26  -1   -0.50    3.88   0
  -1  26  -1    3.32    2.79   0
  -1 -26  -1    2.65    3.94   0
   1  26   1    2.65    2.83   0
   1 -26   1    3.00    4.09   0
   2  26   1    1.43    4.04   0
  -2 -26  -1    0.60    4.13   0
   2 -26   1    2.32    4.04   0
  -2  26  -1    1.49    4.04   0
  -1 -27   1   -0.40    4.26   0
   1  27  -1    0.29    4.14   0
  -1  27   1   -0.22    4.29   0
   1 -27  -1    0.09    4.25   0
   0 -27   1    2.31    3.89   0
   0  27  -1    2.37    4.00   0
   0 -27  -1   -0.03    3.98   0
   0  27   1    1.51    2.98   0
  -1 -27  -1   -1.34    4.04   0
  -1  27  -1    2.82    3.99   0
   1 -27   1    3.13    4.05   0
   1  27   1    3.32    4.02   0
   6   0  -2    7.29    2.35   0
   6   0  -2    8.19    2.33   0
   4   0  -2    0.83    2.63   0
  -4   0   2    1.39    2.51   0
  -4   0   2    0.80    2.69   0
  -2   0   2    6.40    2.92   0
   2   0  -2    4.91    3.00   0
  -2   0   2    5.24    3.31   0
   0   0   2  450.46   11.49   0
   0   0  -2  454.90   11.50   0
   0   0   2  495.51   11.85   0
   0   0  -2  464.87   11.74   0
   2   0   2   13.00    2.57   0
  -2   0  -2   13.65    2.80   0
  -2   0  -2   10.68    2.61   0
  -4   0  -2  472.22    5.55   0
   4   0   2  484.56    5.28   0
   6   0   2   14.57    3.15   0
   6   0   2   14.74    3.16   0
   7   1  -2    4.49    3.71   0
   7  -1  -2   -0.08    3.77   0
   7   1  -2    2.52    3.57   0
   7  -1  -2   -0.65    3.67   0
   6  -1  -2    9.03    3.25   0
   6   1  -2    5.65    3.17   0
   6   1  -2    6.58    3.30   0
  -5   1   2    9.80    2.92   0
   5  -1  -2    9.95    2.10   0
   5   1  -2    9.11    2.94   0
   5   1  -2   10.10    3.16   0
  -5   1   2    8.35    2.81   0
   4   1  -2    1.76    2.72   0
  -4   1   2    2.23    2.65   0
  -4  -1   2    3.04    2.63   0
  -4   1   2    1.52    2.50   0
   4  -1  -2    1.40    2.65   0
  -3   1   2  193.32    4.71   0
   3  -1  -2  196.73    4.47   0
  -3   1   2  205.76    4.40   0
  -3  -1   2  204.27    4.46   0
   3   1  -2  205.45    4.51   0
  -2  -1   2   43.31    3.54   0
   2   1  -2   47.28    3.64   0
  -2   1   2   42.74    3.53   0
   2  -1  -2   47.10    3.64   0
  -2   1   2   43.00    3.50   0
   2   1  -2   44.64    4.06   0
   1   1  -2  199.34    8.62   0
  -1   1   2  205.12    6.58   0
   1  -1  -2  194.18    6.49   0
  -1  -1   2  197.12    8.47   0
   0   1  -2  471.95   12.47   0
   0  -1   2  459.18   12.11   0
   0   1   2  475.49   10.23   0
   0  -1  -2  456.02   10.23   0
  -1  -1  -2  537.60    7.83   0
   1   1   2  525.33    7.51   0
  -1   1  -2  508.66    7.65   0
   1   1   2  486.57    7.50   0
   1  -1   2  495.21    7.47   0
  -1  -1  -2  474.70    7.24   0
   2   1   2   92.98    3.47   0
  -2  -1  -2   96.09    3.54   0
   2   1   2   96.23    3.61   0
  -2   1  -2  100.32    3.42   0
   2  -1   2   98.95    2.95   0
  -2   1  -2   97.27    3.75   0
   2   1   2  103.19    3.66   0
  -3   1  -2   22.58    2.69   0
   3  -1   2   21.52    1.97   0
   3   1   2   20.50    2.73   0
   3   1   2   18.80    2.69   0
  -3  -1  -2   20.52    2.83   0
  -3   1  -2   20.46    2.90   0
   4   1   2   24.08    2.71   0
  -4   1  -2   27.46    2.94   0
  -4  -1  -2   24.90    2.95   0
  -4   1  -2   24.71    2.78   0
   4  -1   2   24.97    2.65   0
   4   1   2   29.24    2.79   0
   5   1   2    5.12    2.96   0
   5  -1   2    8.89    2.97   0
  -5   1  -2    7.44    2.82   0
   5   1   2    6.79    2.98   0
   5  -1   2    7.66    2.11   0
  -6   1  -2   -1.05    3.19   0
   6   1   2    0.04    3.21   0
   6  -1   2    2.56    3.14   0
   6  -1   2    0.17    2.12   0
   6   1   2    0.94    3.11   0
   7   1   2    2.14    3.67   0
   7  -1   2    0.64    3.74   0
   7  -1   2    0.71    2.69   0
   7   1   2    3.26    3.58   0
   7  -2  -2   -1.92    3.78   0
   7   2  -2   -1.71    3.74   0
   7  -2  -2    3.11    3.70   0
   7   2  -2   -0.76    3.76   0
   6   2  -2    5.33    3.22   0
  -6   2   2    3.82    3.25   0
   6  -2  -2    7.27    3.05   0
   6   2  -2    4.17    3.13   0
  -6   2   2    2.69    3.15   0
  -5   2   2   12.74    2.84   0
   5   2  -2   10.15    3.28   0
   5  -2  -2   10.23    2.81   0
   5   2  -2   10.13    2.99   0
  -5   2   2    8.49    3.12   0
   4  -2  -2    1.73    2.79   0
   4   2  -2    0.53    2.70   0
  -4   2   2    1.50    2.51   0
   4   2  -2    0.80    2.66   0
  -4   2   2    0.12    2.65   0
   3  -2  -2   15.75    2.84   0
  -3   2   2   12.58    2.68   0
  -3   2   2   12.41    2.77   0
   3   2  -2   14.76    2.73   0
   3   2  -2   12.59    3.16   0
   2  -2  -2  289.52    5.49   0
  -2   2   2  294.53    5.47   0
   2   2  -2  309.21    6.27   0
   2   2  -2  290.64    6.59   0
   1  -2  -2 3798.82   21.23   0
   1   2  -2 5169.02   41.87   0
  -1   2   2 3919.08   21.54   0
   1   2  -2 4462.51   39.77   0
   0  -2  -2 1645.22   15.53   0
   0   2  -2 1638.52   19.66   0
   0  -2   2 1576.97   19.77   0
   0   2   2 1596.34   15.38   0
   1   2   2 3103.40   17.20   0
   1   2   2 3391.37   17.88   0
   1  -2   2 3160.56   17.04   0
  -1  -2  -2 3476.78   18.00   0
  -1   2  -2 3145.92   17.14   0
  -2   2  -2  136.21    3.69   0
   2   2   2  134.32    3.43   0
   2   2   2  124.10    3.46   0
   2   2   2  135.74    3.89   0
  -2  -2  -2  125.82    3.88   0
   2  -2   2  135.51    3.67   0
   3   2   2   12.48    2.66   0
   3   2   2   11.48    2.02   0
   3   2   2    9.36    2.02   0
   3  -2   2   11.42    2.55   0
  -3   2  -2   11.76    2.77   0
  -3  -2  -2   10.15    2.51   0
  -3   2  -2   10.95    2.54   0
   4   2   2   18.56    2.91   0
  -4   2  -2   19.40    2.18   0
   4  -2   2   19.01    2.04   0
  -4   2  -2   20.50    2.04   0
   4   2   2   21.04    2.85   0
  -5   2  -2    2.67    2.89   0
   5  -2   2    1.10    2.04   0
   5   2   2    0.95    2.89   0
  -5   2  -2    0.34    2.82   0
   5   2   2    2.24    2.08   0
   6   2   2   -0.50    3.20   0
   6   2   2    2.17    3.15   0
  -6   2  -2   -1.82    3.17   0
   6  -2   2   -1.36    3.27   0
   6  -2   2    1.01    3.31   0
   7  -2   2    7.70    3.73   0
   7  -2   2    6.55    3.56   0
   7   2   2    8.87    2.67   0
   7   2   2    6.16    3.56   0
   7   3  -2   -1.57    3.72   0
   7  -3  -2    1.14    3.37   0
   7   3  -2    0.28    3.83   0
   6  -3  -2    4.74    3.14   0
  -6   3   2    0.35    3.22   0
   6   3  -2    2.36    3.37   0
   6   3  -2    4.91    3.14   0
  -6   3   2    2.19    3.24   0
   5   3  -2   33.80    3.37   0
  -5   3   2   36.06    3.14   0
   5  -3  -2   30.67    3.18   0
  -5   3   2   31.94    3.28   0
   5   3  -2   36.42    3.37   0
  -4   3   2   19.52    2.84   0
   4   3  -2   18.50    2.68   0
   4   3  -2   19.09    2.83   0
  -4   3   2   19.96    2.80   0
   4   3  -2   19.28    3.26   0
   4  -3  -2   18.90    2.83   0
   3  -3  -2  541.47    6.01   0
   3   3  -2  533.47    7.00   0
   3   3  -2  529.33    6.60   0
   3   3  -2  563.17    6.92   0
  -3   3   2  546.05    6.03   0
   2  -3  -2  124.50    4.00   0
   2   3  -2  132.19    5.09   0
  -2   3   2  127.14    3.94   0
   2   3  -2  130.45    5.02   0
   2   3  -2  121.67    4.51   0
  -1   3   2 1797.00   13.52   0
  -1  -3   2 2045.32   23.59   0
   1   3  -2 2123.03   23.99   0
   1  -3  -2 1814.10   13.26   0
   0   3   2  208.24    6.01   0
   0  -3  -2  197.68    5.88   0
   0  -3   2  205.40    7.56   0
   0   3  -2  215.26    7.07   0
   1   3   2 2173.95   13.72   0
  -1   3  -2 2001.84   13.00   0
   1  -3   2 2021.67   13.12   0
  -1  -3  -2 2157.26   13.72   0
   2   3   2   24.04    2.93   0
   2  -3   2   22.88    2.65   0
   2   3   2   21.98    2.17   0
  -2   3  -2   24.46    2.71   0
  -3   3  -2  204.50    3.38   0
   3   3   2  208.85    4.12   0
   3  -3   2  196.41    3.73   0
  -3   3  -2  195.18    4.25   0
   3   3   2  207.14    4.34   0
   3   3   2  199.72    4.24   0
   4   3   2    0.69    2.74   0
   4  -3   2    0.46    2.50   0
   4   3   2   -0.61    2.76   0
   4   3   2    3.77    2.66   0
  -4   3  -2    3.99    2.47   0
  -4   3  -2    1.11    2.63   0
   5   3   2   40.25    2.50   0
  -5   3  -2   43.79    3.25   0
   5  -3   2   36.42    3.28   0
   5   3   2   38.92    3.23   0
  -5   3  -2   37.64    2.34   0
   6  -3   2    1.56    3.03   0
   6   3   2   -1.06    3.20   0
  -6   3  -2    0.55    3.19   0
   6   3   2    1.32    3.09   0
   7  -3   2    5.89    3.71   0
  -7   3  -2    0.65    3.82   0
   7  -3   2   -1.66    3.92   0
   7   3   2    0.80    3.64   0
   7   3   2    0.82    3.65   0
   7  -4  -2    1.64    3.88   0
   7   4  -2    0.49    3.66   0
  -7   4   2   -0.71    3.39   0
  -7   4   2    0.83    2.63   0
   7   4  -2    3.44    3.74   0
  -6   4   2    9.29    3.37   0
   6   4  -2    7.68    3.38   0
  -6   4   2   11.30    3.09   0
   6  -4  -2    4.73    3.21   0
   6   4  -2    7.41    3.32   0
   5  -4  -2   32.62    3.08   0
  -5   4   2   33.81    2.89   0
  -5   4   2   30.63    3.11   0
   5   4  -2   30.42    3.22   0
   5   4  -2   31.72    3.37   0
   4   4  -2    8.63    2.66   0
   4   4  -2    8.08    2.62   0
  -4   4   2    9.96    2.64   0
  -4   4   2    9.02    3.20   0
   4   4  -2   10.24    2.66   0
   4  -4  -2    8.49    2.85   0
   3  -4  -2    1.16    2.60   0
   3   4  -2    1.87    2.54   0
   3   4  -2    0.80    2.57   0
   3   4  -2    1.00    2.57   0
  -3   4   2    1.24    2.55   0
   2  -4  -2   50.72    2.46   0
  -2   4   2   54.86    3.09   0
   2   4  -2   51.26    3.57   0
   2   4  -2   51.42    3.53   0
  -1   4   2   55.38    3.61   0
  -1  -4   2   55.90    5.14   0
   1  -4  -2   49.46    3.55   0
   1   4  -2   53.77    5.12   0
   0   4  -2  505.37    8.95   0
   0  -4  -2  509.07    7.69   0
   0  -4   2  499.56    8.92   0
   0   4   2  516.81    7.32   0
  -1   4  -2 4607.60   19.09   0
  -1  -4  -2 5189.13   20.37   0
   1   4   2 5071.96   20.16   0
   1  -4   2 4741.29   18.99   0
  -2   4  -2  740.84    6.68   0
   2   4   2  741.30    7.14   0
   2  -4   2  743.17    6.87   0
   2   4   2  790.42    7.28   0
  -2  -4  -2  812.41    7.37   0
   3   4   2   21.25    2.90   0
   3   4   2   20.96    2.08   0
   3   4   2   21.08    2.86   0
   3  -4   2   18.64    1.96   0
  -3   4  -2   17.99    1.83   0
   4   4   2   27.46    2.87   0
   4  -4   2   31.04    2.71   0
   4   4   2   25.80    2.98   0
  -4   4  -2   26.53    2.86   0
  -4   4  -2   30.53    2.76   0
   4   4   2   27.99    2.86   0
  -5   4  -2   10.12    2.13   0
  -5   4  -2    9.19    2.90   0
   5   4   2    7.11    2.92   0
   5  -4   2    5.72    2.89   0
   5   4   2    8.90    3.02   0
   6   4   2   12.20    3.35   0
   6   4   2   13.93    2.47   0
   6  -4   2   16.47    3.25   0
  -6   4  -2   12.69    3.32   0
  -6   4  -2   14.45    3.33   0
  -7   4  -2    0.82    3.62   0
   7  -4   2    3.89    3.73   0
   7   4   2   -1.29    3.66   0
   7   4   2    4.92    3.79   0
   7  -4   2   -1.57    3.78   0
   7   5  -2    7.73    3.87   0
   7   5  -2    7.94    3.86   0
  -7   5   2    4.06    3.69   0
   7  -5  -2    7.20    3.71   0
  -7   5   2    9.08    3.81   0
   6  -5  -2   41.26    3.42   0
  -6   5   2   35.29    3.64   0
   6   5  -2   34.34    3.61   0
  -6   5   2   35.83    3.41   0
   6   5  -2   38.37    3.69   0
   5   5  -2   18.90    3.08   0
   5  -5  -2   18.19    2.99   0
   5   5  -2   20.22    3.12   0
  -5   5   2   17.08    2.91   0
   5   5  -2   18.08    3.01   0
  -5   5   2   18.17    3.09   0
   4  -5  -2    6.42    2.79   0
  -4   5   2    6.95    2.60   0
   4   5  -2    5.93    2.64   0
   4   5  -2    6.07    2.64   0
   4   5  -2    7.62    2.71   0
   3   5  -2  163.30    4.32   0
  -3   5   2  155.91    3.26   0
   3   5  -2  153.13    4.11   0
   3   5  -2  168.18    4.82   0
   3  -5  -2  160.23    3.84   0
  -2  -5   2  613.84    8.51   0
   2  -5  -2  578.97    6.32   0
   2   5  -2  617.14    8.87   0
  -2   5   2  600.60    6.41   0
  -1  -5   2   59.00    4.17   0
  -1   5   2   53.91    3.27   0
   1  -5  -2   55.11    3.39   0
   1   5  -2   59.93    4.30   0
   0  -5  -2  855.73    8.67   0
   0   5   2  863.66    8.50   0
   0  -5   2  881.73   10.55   0
   0   5  -2  855.37   10.32   0
   1   5   2    7.95    3.08   0
   1  -5   2    5.89    2.07   0
  -1  -5  -2    7.04    3.04   0
  -1   5  -2    4.76    2.79   0
  -2   5  -2   26.82    2.76   0
  -2  -5  -2   28.83    3.03   0
   2  -5   2   29.34    2.85   0
   2   5   2   29.22    3.00   0
   2   5   2   26.18    2.78   0
   3   5   2    3.28    2.52   0
  -3   5  -2    5.10    2.39   0
   3  -5   2    4.18    1.82   0
   3   5   2    6.28    2.74   0
   3   5   2    3.05    2.70   0
  -4   5  -2   13.58    2.76   0
   4   5   2   15.66    2.80   0
   4   5   2   19.76    2.82   0
   4   5   2   16.93    2.10   0
  -4   5  -2   20.68    2.68   0
   4  -5   2   17.30    2.05   0
   5   5   2    6.20    2.81   0
   5  -5   2    5.10    2.01   0
   5   5   2    5.54    2.97   0
  -5   5  -2    5.78    2.04   0
   5   5   2    5.47    2.86   0
  -5   5  -2    6.36    2.93   0
  -6   5  -2    8.28    3.31   0
   6  -5   2    8.17    2.36   0
   6   5   2    8.54    3.32   0
  -6   5  -2    7.99    3.36   0
   6   5   2    9.05    3.31   0
   7   5   2   -0.66    3.80   0
   7  -5   2    2.14    3.70   0
  -7   5  -2   -1.00    3.78   0
   7   5   2    1.35    3.88   0
   7  -5   2    2.24    3.77   0
   7  -6  -2    6.20    2.65   0
  -7   6   2    8.91    3.86   0
   7   6  -2    6.41    3.73   0
  -7   6   2    4.79    3.82   0
   7   6  -2    7.24    3.75   0
  -6   6   2    6.11    3.39   0
  -6   6   2    6.57    2.35   0
   6  -6  -2    7.10    3.32   0
   6   6  -2    8.39    3.31   0
   6   6  -2    5.62    3.33   0
   5  -6  -2    1.06    2.94   0
   5   6  -2    1.32    3.00   0
   5   6  -2    0.81    3.58   0
   5   6  -2    1.17    3.53   0
  -5   6   2    0.15    2.91   0
  -5   6   2    2.22    2.99   0
   4   6  -2   15.56    2.95   0
  -4   6   2   12.09    2.66   0
   4   6  -2   13.38    2.80   0
   4   6  -2   13.31    2.74   0
   4  -6  -2   16.65    1.99   0
   3   6  -2   43.44    3.14   0
   3   6  -2   47.04    3.22   0
   3  -6  -2   45.46    2.43   0
  -3   6   2   44.42    2.89   0
   3   6  -2   43.09    3.16   0
   2  -6  -2  192.26    3.60   0
  -2   6   2  201.65    4.07   0
   2   6  -2  203.96    5.26   0
  -2  -6   2  213.88    5.70   0
   1  -6  -2  193.32    4.19   0
  -1  -6   2  200.37    5.51   0
   1   6  -2  191.99    6.15   0
  -1   6   2  190.98    4.27   0
   0  -6  -2  268.22    5.10   0
   0   6   2  248.58    4.91   0
   0  -6   2  263.41    5.90   0
   0   6  -2  251.82    5.88   0
   1   6   2  293.30    5.28   0
   1  -6   2  284.79    4.78   0
  -1   6  -2  282.10    4.98   0
  -1  -6  -2  293.65    4.87   0
  -2   6  -2    9.52    2.72   0
   2   6   2    9.05    2.94   0
   2  -6   2    8.93    2.66   0
  -2  -6  -2    9.06    2.81   0
   3   6   2   71.18    3.33   0
   3  -6   2   67.11    2.35   0
   3   6   2   66.30    3.12   0
  -3   6  -2   74.49    2.93   0
   4   6   2   10.51    2.07   0
   4  -6   2    8.01    2.06   0
   4   6   2   13.09    3.04   0
  -4   6  -2   10.40    2.84   0
   4   6   2   10.64    2.77   0
  -5   6  -2   -0.45    2.80   0
   5  -6   2   -1.82    2.80   0
   5   6   2   -0.46    2.90   0
  -5   6  -2   -2.21    2.79   0
   5   6   2   -0.16    2.83   0
   5   6   2    1.85    2.86   0
   6   6   2    5.02    3.29   0
  -6   6  -2    7.80    3.30   0
   6  -6   2    5.57    3.36   0
  -6   6  -2    4.00    3.42   0
   6   6   2    6.70    3.33   0
  -7   6  -2    0.20    3.81   0
   7   6   2    0.92    3.71   0
   7  -6   2   -1.22    3.83   0
   7   6   2   -0.49    3.78   0
  -7   7   2    2.18    3.70   0
   7   7  -2    3.14    3.74   0
   7  -7  -2    4.83    3.77   0
  -7   7   2    4.93    3.76   0
   7   7  -2    1.95    4.10   0
  -6   7   2    4.65    2.38   0
   6   7  -2    5.48    3.29   0
  -6   7   2    5.41    3.24   0
   6   7  -2    5.15    3.28   0
   6  -7  -2    6.25    3.32   0
   5  -7  -2    4.54    2.90   0
   5   7  -2    3.45    3.03   0
  -5   7   2    2.78    2.09   0
  -5   7   2    2.97    3.04   0
   5   7  -2    5.52    3.01   0
   5   7  -2    4.10    2.91   0
   4  -7  -2    1.90    2.58   0
   4   7  -2   -0.34    2.99   0
   4   7  -2   -1.01    2.90   0
  -4   7   2    0.53    1.81   0
   4   7  -2    2.41    2.85   0
   3   7  -2    3.88    2.72   0
  -3   7   2    2.80    1.83   0
   3  -7  -2    2.30    2.55   0
   3   7  -2    0.83    3.17   0
  -2   7   2   -0.91    2.47   0
  -2  -7   2    2.12    3.33   0
   2  -7  -2    0.65    1.77   0
   2   7  -2   -0.19    2.73   0
  -1  -7   2   88.09    4.60   0
   1   7  -2   87.72    4.20   0
   1  -7  -2   84.68    3.34   0
  -1   7   2   80.11    3.28   0
   0   7   2   12.33    2.67   0
   0   7  -2   11.87    3.21   0
   0  -7   2    8.27    3.34   0
   0  -7  -2   10.54    2.79   0
   1   7   2   15.39    2.95   0
  -1   7  -2   18.11    2.86   0
  -1  -7  -2   20.31    2.98   0
   1  -7   2   20.23    2.16   0
  -2  -7  -2 1025.49    7.90   0
  -2   7  -2  994.88    7.44   0
   2  -7   2  991.32    7.34   0
   2   7   2  997.37    7.63   0
   3  -7   2   50.33    2.83   0
   3   7   2   43.44    3.05   0
  -3   7  -2   43.05    2.14   0
  -3  -7  -2   45.96    2.36   0
   3   7   2   46.93    3.17   0
   4   7   2    2.83    2.73   0
   4  -7   2    4.12    1.81   0
   4   7   2    1.71    1.87   0
  -4   7  -2    1.70    2.59   0
   4   7   2    0.78    1.95   0
   5  -7   2    2.32    2.83   0
  -5   7  -2    5.85    3.01   0
   5   7   2    4.70    2.98   0
  -5   7  -2    4.89    2.01   0
   5   7   2    2.64    2.98   0
   5   7   2    6.82    2.99   0
   6   7   2    2.94    3.18   0
  -6   7  -2    1.84    3.28   0
   6  -7   2    2.32    3.27   0
  -6   7  -2    3.39    3.27   0
   6   7   2    3.26    3.28   0
   7  -7   2   -0.02    3.85   0
   7   7   2    2.43    2.83   0
  -7   7  -2    3.63    3.84   0
   7   7   2    2.81    3.94   0
  -7   7  -2    3.56    4.03   0
   7  -8  -2    5.73    3.66   0
  -7   8   2    5.61    3.74   0
   7   8  -2    7.37    4.12   0
   7   8  -2   10.41    4.11   0
  -7   8   2   12.61    3.71   0
  -6   8   2   -0.62    2.30   0
   6   8  -2    1.34    4.15   0
   6   8  -2    1.13    3.40   0
   6  -8  -2    4.20    3.30   0
  -6   8   2    1.61    3.36   0
   6   8  -2    3.16    3.33   0
  -5   8   2   26.06    2.31   0
   5  -8  -2   26.84    2.34   0
   5   8  -2   23.16    3.27   0
   5   8  -2   27.22    3.34   0
   5   8  -2   23.58    3.18   0
   4   8  -2   21.83    3.06   0
  -4   8   2   23.54    2.12   0
   4   8  -2   23.44    3.17   0
   4  -8  -2   19.69    2.96   0
   4   8  -2   18.33    3.59   0
   3  -8  -2    2.23    2.51   0
   3   8  -2   -0.06    2.53   0
  -3   8   2    4.05    2.59   0
  -2  -8   2   21.25    2.90   0
  -2   8   2   21.74    2.07   0
   2   8  -2   20.17    2.99   0
   2  -8  -2   19.17    2.66   0
  -1  -8   2 1060.93    9.90   0
   1   8  -2 1038.69    9.89   0
  -1   8   2  989.43    7.55   0
   1  -8  -2 1014.94    7.82   0
   0  -8   2  490.09    6.62   0
   0  -8  -2  503.85    5.99   0
   0   8  -2  484.54    6.59   0
   0   8   2  494.42    5.92   0
  -1  -8  -2   96.32    2.94   0
   1   8   2   95.89    3.55   0
  -1   8  -2   92.61    2.91   0
   1  -8   2   97.77    3.50   0
   2  -8   2  139.96    3.66   0
  -2  -8  -2  153.37    3.44   0
   2   8   2  154.48    4.07   0
  -2   8  -2  151.60    3.74   0
   3  -8   2    6.31    1.81   0
  -3  -8  -2    7.20    2.77   0
  -3   8  -2    6.76    2.45   0
   3   8   2    6.59    2.72   0
   3   8   2   10.94    2.86   0
   4   8   2    6.71    2.79   0
   4   8   2    7.17    2.71   0
   4  -8   2    6.12    1.96   0
  -4   8  -2    9.69    2.71   0
   4   8   2    6.84    2.80   0
   5   8   2    1.82    3.09   0
   5   8   2   -3.64    3.07   0
  -5   8  -2    0.35    2.98   0
   5  -8   2    2.02    3.00   0
   5   8   2    1.66    2.91   0
  -5   8  -2    1.51    2.91   0
   6   8   2    1.99    3.29   0
   6   8   2    1.69    3.33   0
  -6   8  -2    1.09    2.33   0
   6  -8   2    2.48    3.41   0
  -6   8  -2    0.63    3.44   0
   6   8   2    4.08    2.49   0
   7   8   2   -0.10    3.99   0
   7  -8   2   -1.70    3.69   0
  -7   8  -2   -1.49    3.61   0
  -7   8  -2   -0.30    4.11   0
   7   8   2    0.27    3.86   0
   7  -9  -2   -1.97    2.83   0
  -7   9   2   -0.06    2.82   0
   7   9  -2    2.07    4.15   0
  -7   9   2   -1.46    3.90   0
   7   9  -2    2.93    4.12   0
  -6   9   2    0.22    3.26   0
   6   9  -2    1.20    3.26   0
   6   9  -2   -1.60    3.33   0
   6   9  -2    1.64    3.26   0
   6  -9  -2   -1.46    3.32   0
  -6   9   2   -1.62    3.51   0
  -5   9   2    9.07    2.93   0
   5   9  -2    7.30    3.00   0
   5   9  -2    6.52    3.10   0
   5  -9  -2    4.54    3.09   0
   5   9  -2    7.77    3.06   0
  -4   9   2   17.87    2.90   0
   4   9  -2   17.57    2.92   0
   4   9  -2   16.71    3.08   0
   4  -9  -2   14.50    2.89   0
   4   9  -2   16.77    2.93   0
   3   9  -2   15.08    2.83   0
  -3   9   2   16.37    2.54   0
  -3  -9   2   15.25    2.76   0
   3  -9  -2   12.84    1.96   0
   2   9  -2   65.98    3.53   0
  -2   9   2   65.62    2.40   0
  -2  -9   2   65.61    3.99   0
   2  -9  -2   65.62    2.47   0
  -1   9   2  154.03    3.81   0
   1   9  -2  155.03    4.39   0
  -1  -9   2  155.43    4.49   0
   1  -9  -2  152.29    3.29   0
   0   9  -2   42.26    3.09   0
   0  -9  -2   40.09    3.03   0
   0  -9   2   35.34    3.08   0
   0   9   2   35.18    2.22   0
  -1  -9  -2  480.69    5.36   0
  -1   9  -2  457.57    5.46   0
   1  -9   2  473.21    5.61   0
   1   9   2  482.05    5.68   0
   2  -9   2   18.63    2.62   0
   2   9   2   16.88    3.01   0
  -2   9  -2   16.35    2.61   0
  -2  -9  -2   15.94    2.17   0
  -3   9  -2   -0.81    2.48   0
  -3  -9  -2    0.29    2.70   0
   3   9   2    1.33    2.86   0
   3  -9   2    0.04    2.55   0
   4   9   2   11.20    2.83   0
  -4   9  -2   11.12    2.74   0
   4  -9   2   10.72    1.92   0
   4   9   2   11.41    2.08   0
   4   9   2   13.73    2.96   0
  -5   9  -2    3.88    3.07   0
   5   9   2    2.42    2.10   0
   5   9   2    2.73    3.15   0
  -5   9  -2    7.54    2.89   0
   5  -9   2    7.17    2.99   0
   5   9   2    1.77    3.13   0
   6  -9   2   -1.64    3.33   0
   6   9   2    1.75    3.33   0
  -6   9  -2   -1.23    2.37   0
  -6   9  -2    1.06    3.52   0
   6   9   2    3.62    3.47   0
   6   9   2    0.52    3.35   0
   7   9   2   -0.37    4.07   0
  -7   9  -2   -0.07    4.10   0
   7   9   2   -3.18    4.06   0
  -7   9  -2    6.20    3.92   0
   7  -9   2    2.30    2.60   0
  -7  10   2   -1.16    4.12   0
   7  10  -2    0.44    4.02   0
   7  10  -2   -1.15    3.90   0
  -7  10   2    0.46    4.10   0
   7 -10  -2    3.66    4.10   0
  -6  10   2   11.07    3.40   0
   6  10  -2   10.01    4.16   0
   6 -10  -2   10.94    3.40   0
   6  10  -2    8.23    3.62   0
   6  10  -2    9.35    3.57   0
  -6  10   2   10.33    3.68   0
   5  10  -2    2.56    3.12   0
   5 -10  -2    4.26    3.09   0
   5  10  -2    4.14    2.97   0
  -5  10   2    2.55    3.03   0
   5  10  -2    3.01    3.78   0
   4  10  -2   57.40    4.03   0
   4  10  -2   56.72    3.53   0
   4  10  -2   56.10    3.33   0
   4 -10  -2   62.36    2.63   0
  -4  10   2   59.21    3.26   0
   3  10  -2    3.24    2.68   0
  -3 -10   2    3.18    2.62   0
   3 -10  -2    4.23    2.48   0
  -3  10   2    4.35    2.44   0
  -2 -10   2   79.94    3.53   0
  -2  10   2   72.22    3.10   0
   2 -10  -2   69.33    3.15   0
   2  10  -2   79.23    3.66   0
  -1 -10   2  107.46    3.80   0
   1  10  -2  104.23    3.75   0
   1 -10  -2  103.52    3.48   0
  -1  10   2  101.18    2.90   0
   0 -10  -2   -2.24    2.57   0
   0 -10   2   -0.68    2.71   0
   0  10   2   -0.06    1.81   0
   0  10  -2    1.42    2.62   0
   1 -10   2   12.68    2.67   0
  -1 -10  -2   11.58    2.84   0
  -1  10  -2   12.60    2.01   0
   1  10   2   12.31    2.94   0
  -2 -10  -2   82.57    3.35   0
   2  10   2   79.70    3.49   0
  -2  10  -2   84.20    2.61   0
   2 -10   2   82.10    3.15   0
  -3  10  -2    1.76    1.76   0
  -3 -10  -2   -0.23    2.76   0
   3 -10   2    0.27    2.54   0
   3  10   2    2.21    2.84   0
   4  10   2    4.24    2.68   0
   4  10   2    2.42    2.96   0
   4 -10   2    2.47    2.60   0
  -4  10  -2    1.18    1.90   0
   5 -10   2    1.56    2.95   0
   5  10   2    2.62    3.06   0
  -5  10  -2   -1.16    2.06   0
   5  10   2   -1.63    2.98   0
   5  10   2    1.37    3.08   0
   6  10   2    3.47    3.47   0
   6 -10   2   -0.49    2.48   0
   6  10   2   -0.19    3.69   0
   6  10   2    1.63    2.37   0
  -6  10  -2   -0.77    3.38   0
  -6  10  -2    0.98    3.37   0
   7  10   2    1.92    4.21   0
  -7  10  -2   -0.79    4.09   0
   7 -10   2   -0.87    2.86   0
   7  10   2    3.41    4.15   0
  -7  10  -2    1.08    4.01   0
  -7  11   2    0.05    4.16   0
   7 -11  -2    6.27    3.97   0
  -7  11   2    1.85    4.08   0
   7  11  -2    0.79    4.08   0
   7  11  -2    2.24    4.10   0
   6  11  -2    1.02    3.53   0
   6  11  -2    1.56    3.50   0
  -6  11   2    0.33    3.41   0
   6 -11  -2    5.18    3.45   0
   6  11  -2    0.68    3.45   0
  -6  11   2    2.61    3.48   0
   5  11  -2    9.09    2.98   0
   5  11  -2    7.67    3.25   0
   5  11  -2    8.29    3.15   0
  -5  11   2    6.25    3.11   0
   5 -11  -2   11.55    3.37   0
   4  11  -2   25.73    3.23   0
  -4  11   2   24.04    2.91   0
   4 -11  -2   24.29    2.14   0
   4  11  -2   25.87    3.17   0
  -3 -11   2   14.71    2.92   0
   3  11  -2   14.41    3.01   0
  -3  11   2   14.52    2.71   0
   3 -11  -2   11.76    2.03   0
   2 -11  -2  135.45    3.50   0
  -2  11   2  134.98    2.96   0
  -2 -11   2  136.78    3.99   0
   2  11  -2  139.89    3.99   0
   1  11  -2  301.01    5.18   0
  -1 -11   2  298.62    5.16   0
  -1  11   2  321.31    4.64   0
   1 -11  -2  310.43    4.09   0
   0  11  -2   28.71    2.92   0
   0 -11  -2   31.35    2.24   0
   0 -11   2   30.39    3.10   0
   0  11   2   26.97    2.20   0
  -1 -11  -2  100.53    3.49   0
   1  11   2   94.62    3.49   0
   1 -11   2   90.45    3.31   0
  -1  11  -2   89.65    3.28   0
  -2  11  -2    6.13    2.42   0
   2 -11   2    8.20    1.81   0
   2  11   2    5.89    2.05   0
  -2 -11  -2    8.60    2.85   0
   3 -11   2   19.50    2.78   0
   3  11   2   22.00    2.19   0
  -3  11  -2   22.74    2.76   0
  -3 -11  -2   20.72    2.92   0
   4 -11   2    1.36    2.74   0
   4  11   2   -1.53    2.92   0
   4  11   2    3.41    2.87   0
  -4  11  -2    4.51    2.76   0
   5  11   2    3.50    3.27   0
   5  11   2   -2.66    3.30   0
   5 -11   2    0.63    2.02   0
   5  11   2    2.76    2.98   0
  -5  11  -2    2.00    2.99   0
   6 -11   2    0.56    2.50   0
   6  11   2   -1.22    3.54   0
   6  11   2   -0.46    2.31   0
  -6  11  -2    1.09    2.44   0
  -6  11  -2    0.43    3.24   0
   6  11   2    1.53    3.57   0
  -7  11  -2   -1.92    4.21   0
   7  11   2    0.79    2.99   0
   7  11   2    2.09    4.26   0
  -7  11  -2    1.76    4.16   0
   7 -11   2    1.03    2.96   0
   7  12  -2    2.98    5.17   0
   7  12  -2    4.92    4.27   0
   7 -12  -2    5.28    4.22   0
  -7  12   2   10.58    2.92   0
   7  12  -2    2.80    4.23   0
  -7  12   2    8.15    4.28   0
   6  12  -2    1.64    3.72   0
   6  12  -2    0.64    3.57   0
  -6  12   2   -0.38    3.59   0
  -6  12   2   -2.15    3.43   0
   6 -12  -2    2.09    3.49   0
   6  12  -2    0.12    4.37   0
   5  12  -2   24.38    2.41   0
   5  12  -2   25.08    3.40   0
   5  12  -2   28.48    3.44   0
  -5  12   2   26.84    3.29   0
   5 -12  -2   25.75    3.28   0
   4  12  -2    0.02    3.50   0
   4  12  -2    4.71    2.81   0
   4 -12  -2    2.44    2.77   0
  -4  12   2    5.70    2.67   0
   3  12  -2   -0.15    2.99   0
  -3 -12   2   -0.46    3.56   0
  -3  12   2    2.11    2.53   0
   3 -12  -2    2.20    1.87   0
   2 -12  -2  112.89    3.28   0
  -2 -12   2  119.70    4.34   0
  -2  12   2  112.62    3.20   0
   2  12  -2  117.06    4.32   0
   1 -12  -2  154.94    3.61   0
  -1 -12   2  151.63    4.20   0
   1  12  -2  144.56    4.12   0
  -1  12   2  151.55    3.59   0
   0  12   2    8.90    2.69   0
   0 -12  -2    7.35    2.62   0
   0 -12   2   10.15    2.93   0
   0  12  -2   11.06    2.80   0
  -1  12  -2    5.83    2.73   0
   1 -12   2    3.78    2.69   0
  -1 -12  -2    4.88    2.74   0
   1  12   2    2.33    2.95   0
  -2  12  -2    2.62    2.38   0
   2 -12   2    0.59    1.71   0
   2  12   2    0.11    2.83   0
  -2 -12  -2   -0.26    1.98   0
   3  12   2    2.61    1.99   0
   3 -12   2    3.76    2.62   0
  -3 -12  -2    1.91    2.73   0
  -3  12  -2    4.81    2.66   0
  -4 -12  -2   25.72    3.20   0
   4 -12   2   19.66    2.17   0
   4  12   2   19.59    3.17   0
   4  12   2   17.79    3.07   0
  -4  12  -2   22.26    2.16   0
   5  12   2    1.00    3.22   0
   5  12   2   -0.43    3.05   0
   5 -12   2   -2.92    2.87   0
   5  12   2    1.97    3.21   0
  -5  12  -2    0.60    3.00   0
  -6  12  -2    0.44    2.56   0
   6 -12   2    1.01    2.42   0
   6  12   2   -0.66    3.77   0
  -6  12  -2    2.62    3.82   0
   6  12   2    3.13    2.49   0
   6  12   2   -0.81    3.76   0
   7 -12   2    0.62    4.13   0
  -7  12  -2   -0.09    4.19   0
   7  12   2   -1.47    4.37   0
   7  12   2    2.25    4.56   0
  -7  12  -2    1.59    4.18   0
   7  12   2    0.21    4.30   0
   7  13  -2    1.29    4.30   0
   7  13  -2    2.59    5.18   0
  -7  13   2   -0.90    4.43   0
   7  13  -2    3.41    5.13   0
  -7  13   2    0.79    4.28   0
   7 -13  -2    0.52    3.00   0
  -6  13   2    2.97    3.61   0
   6  13  -2   -0.92    3.71   0
   6  13  -2    1.13    3.71   0
   6  13  -2   -0.05    3.58   0
   6 -13  -2    1.48    2.41   0
   5 -13  -2    2.98    3.15   0
   5  13  -2    3.82    3.30   0
  -5  13   2    2.09    3.06   0
   5  13  -2   -0.45    3.17   0
   5  13  -2    4.02    3.92   0
   4  13  -2    1.26    3.05   0
   4 -13  -2    4.85    2.82   0
  -4  13   2    6.96    2.85   0
   3  13  -2   45.51    3.32   0
  -3  13   2   38.46    2.86   0
  -3 -13   2   42.63    3.51   0
   3 -13  -2   45.97    2.97   0
   2 -13  -2   27.16    2.86   0
  -2  13   2   30.79    2.78   0
   2  13  -2   31.69    3.22   0
  -2 -13   2   29.10    3.06   0
   1  13  -2   63.84    3.34   0
  -1 -13   2   64.93    2.77   0
   1 -13  -2   66.38    3.09   0
  -1  13   2   62.61    2.34   0
   0 -13  -2    2.36    1.83   0
   0  13   2    0.41    2.81   0
   0 -13   2   -0.68    2.95   0
   0  13  -2   -1.21    1.94   0
   1 -13   2   32.40    2.97   0
  -1  13  -2   29.54    2.89   0
   1  13   2   31.32    3.05   0
  -1 -13  -2   29.49    3.02   0
  -2  13  -2   -0.37    1.93   0
   2 -13   2    2.74    1.99   0
   2  13   2    3.89    2.87   0
  -2 -13  -2   -1.37    2.86   0
   3 -13   2   39.44    2.33   0
   3  13   2   35.49    3.06   0
  -3 -13  -2   38.05    2.43   0
  -3  13  -2   40.24    3.01   0
   4  13   2   10.62    3.17   0
  -4  13  -2    9.30    2.12   0
   4  13   2   12.78    2.94   0
   4 -13   2   11.03    2.94   0
  -4 -13  -2   10.59    3.17   0
   5 -13   2    3.94    3.17   0
   5  13   2    0.17    3.17   0
   5  13   2   -2.94    3.26   0
  -5  13  -2    0.45    2.26   0
   5  13   2    5.04    3.27   0
   6 -13   2    2.99    2.73   0
   6  13   2   -0.49    3.73   0
  -6  13  -2    2.72    3.75   0
   6  13   2    5.01    3.61   0
  -6  13  -2    0.05    3.74   0
   6  13   2    2.80    3.71   0
  -6  14   2    5.17    3.62   0
   6  14  -2    1.08    3.83   0
   6  14  -2    3.34    3.72   0
   6  14  -2    4.59    3.80   0
   6 -14  -2    3.50    2.59   0
   5  14  -2   -0.26    3.90   0
   5 -14  -2    0.28    3.27   0
   5  14  -2    1.55    3.32   0
   5  14  -2   -0.93    3.20   0
  -5  14   2    2.46    3.19   0
  -4  14   2   36.68    2.44   0
   4  14  -2   32.69    3.36   0
  -4 -14   2   35.78    4.02   0
   4 -14  -2   28.79    3.14   0
  -3 -14   2    3.20    3.05   0
   3 -14  -2    7.30    2.65   0
   3  14  -2    3.01    3.10   0
  -3  14   2    2.16    1.94   0
  -2 -14   2   33.64    3.28   0
   2  14  -2   33.54    3.27   0
  -2  14   2   34.34    2.85   0
   2 -14  -2   31.25    2.81   0
   1 -14  -2   18.99    2.72   0
  -1  14   2   17.68    2.66   0
  -1 -14   2   17.12    3.03   0
   1  14  -2   17.36    2.93   0
   0  14  -2    2.07    2.76   0
   0 -14  -2    0.60    2.67   0
   0  14   2    2.95    2.58   0
   0 -14   2    0.02    2.90   0
  -1  14  -2    9.32    2.08   0
   1  14   2    8.69    2.91   0
   1 -14   2    8.85    1.96   0
  -1 -14  -2   13.33    2.77   0
  -2  14  -2   18.35    2.74   0
   2  14   2   14.36    2.87   0
   2 -14   2   17.74    2.96   0
  -2 -14  -2   14.79    2.98   0
   3  14   2   -0.41    2.85   0
   3 -14   2    0.28    2.68   0
  -3  14  -2    1.45    2.56   0
  -3 -14  -2    2.94    2.75   0
   4 -14   2    1.23    2.93   0
  -4  14  -2    1.51    2.92   0
   4  14   2   -0.76    2.07   0
  -4 -14  -2    1.86    3.15   0
   4  14   2    0.18    3.30   0
   5  14   2    3.60    2.35   0
   5 -14   2    6.05    2.26   0
   5  14   2    5.88    3.50   0
   5  14   2    4.51    3.48   0
  -5  14  -2    2.48    3.29   0
  -6  14  -2    2.43    3.75   0
   6  14   2    0.26    4.07   0
   6 -14   2    1.87    3.79   0
  -6  14  -2    0.45    3.63   0
   6  14   2    2.27    3.91   0
   6  14   2    2.42    3.75   0
   6  15  -2    2.50    3.78   0
  -6  15   2    1.99    3.80   0
   6  15  -2    0.77    3.86   0
   6 -15  -2   -0.11    3.74   0
   6  15  -2   -1.21    4.95   0
   5  15  -2    3.21    3.43   0
   5 -15  -2    2.63    3.46   0
   5  15  -2    1.41    3.41   0
   5  15  -2    2.79    3.38   0
  -5  15   2    3.95    3.27   0
   4 -15  -2   29.69    3.32   0
   4  15  -2   32.78    3.35   0
  -4  15   2   38.40    3.36   0
  -4 -15   2   33.61    3.61   0
   3  15  -2    7.18    3.24   0
  -3 -15   2    7.79    3.03   0
   3 -15  -2   10.78    2.67   0
  -3  15   2    2.42    2.70   0
   2 -15  -2   36.44    2.99   0
  -2  15   2   34.18    2.21   0
  -2 -15   2   37.23    3.35   0
   2  15  -2   35.16    3.21   0
  -1 -15   2   29.15    3.20   0
   1  15  -2   28.73    3.02   0
   1 -15  -2   28.05    2.28   0
  -1  15   2   27.94    2.85   0
   0  15  -2    8.67    2.82   0
   0  15   2   12.66    2.73   0
   0 -15   2    9.48    2.93   0
   0 -15  -2    7.23    2.80   0
   1 -15   2   87.62    3.35   0
  -1 -15  -2   89.83    3.36   0
   1  15   2   85.37    3.38   0
  -1  15  -2   83.39    2.63   0
   2 -15   2   91.04    2.83   0
   2  15   2   92.97    3.44   0
  -2  15  -2   93.35    2.75   0
  -2 -15  -2   94.82    3.61   0
  -3 -15  -2    7.13    2.91   0
   3  15   2    8.06    2.18   0
   3 -15   2    6.96    1.98   0
  -3  15  -2    4.13    2.00   0
   4 -15   2   13.20    3.00   0
   4  15   2   12.83    3.24   0
  -4 -15  -2   16.60    3.21   0
  -4  15  -2   14.64    2.98   0
   4  15   2   11.12    2.10   0
   5  15   2    0.76    3.54   0
   5  15   2    1.04    3.42   0
  -5  15  -2    0.63    3.23   0
   5  15   2    2.24    3.29   0
   5 -15   2    0.72    2.24   0
   6  15   2    5.68    3.91   0
  -6  15  -2    3.23    2.76   0
   6  15   2   -1.28    3.97   0
   6  15   2    0.64    3.86   0
   6 -15   2    1.63    3.79   0
  -6  16   2   -1.18    2.82   0
   6  16  -2    1.51    4.09   0
   6  16  -2    1.70    3.91   0
   6 -16  -2    2.40    3.92   0
   6  16  -2    0.79    4.19   0
   5  16  -2    0.66    3.50   0
   5  16  -2   -1.73    3.48   0
  -5  16   2   -0.33    3.41   0
   5 -16  -2    2.44    3.33   0
   5  16  -2    2.67    3.49   0
  -4 -16   2    5.57    3.16   0
   4  16  -2    5.68    3.23   0
  -4  16   2    4.85    3.03   0
   4 -16  -2    5.46    3.05   0
   3  16  -2   17.34    3.25   0
   3 -16  -2   19.10    2.17   0
  -3  16   2   19.54    2.99   0
  -3 -16   2   25.34    3.20   0
   2  16  -2    0.84    3.02   0
  -2  16   2    1.54    2.68   0
  -2 -16   2    1.10    3.02   0
   2 -16  -2    0.71    1.88   0
   1  16  -2   -0.24    2.72   0
  -1  16   2    3.14    2.66   0
   1 -16  -2    1.20    2.77   0
  -1 -16   2    1.56    2.75   0
   0  16  -2    0.79    1.89   0
   0 -16   2    6.55    2.83   0
   0 -16  -2    4.37    2.95   0
   0  16   2    1.56    2.75   0
   1  16   2   19.98    3.06   0
  -1  16  -2   20.46    3.00   0
  -1 -16  -2   19.84    3.12   0
   1 -16   2   17.33    3.02   0
  -2  16  -2   35.97    3.04   0
   2 -16   2   31.78    3.01   0
  -2 -16  -2   34.58    3.24   0
   2  16   2   31.08    3.12   0
  -3  16  -2   -1.46    2.83   0
   3  16   2   -0.41    3.01   0
  -3 -16  -2   -1.31    3.15   0
   3 -16   2    0.12    2.89   0
  -4  16  -2    1.92    3.00   0
   4  16   2    2.47    3.17   0
   4 -16   2    2.25    3.02   0
  -4 -16  -2   -0.66    3.40   0
  -5  16  -2    2.91    3.28   0
   5  16   2    2.45    3.41   0
   5  16   2   -2.36    3.44   0
   5 -16   2    1.54    3.33   0
   5  16   2    2.01    3.43   0
  -6  16  -2   -1.78    3.82   0
   6  16   2   -1.21    3.90   0
   6 -16   2    0.98    3.77   0
   6  16   2   -0.23    4.03   0
   6  16   2    0.07    4.09   0
   6  17  -2    2.31    4.11   0
  -6  17   2    3.69    4.10   0
   6  17  -2    3.76    4.24   0
   6 -17  -2    5.19    4.05   0
   6  17  -2    1.70    4.32   0
  -5  17   2    2.37    2.41   0
   5  17  -2    1.81    3.57   0
   5  17  -2    2.86    3.65   0
   5 -17  -2    3.20    2.38   0
   5  17  -2    0.96    3.56   0
   4  17  -2    2.70    3.23   0
  -4  17   2    3.36    2.28   0
  -4 -17   2    7.22    4.07   0
   4 -17  -2    4.78    3.18   0
  -3  17   2    3.61    2.95   0
   3  17  -2    7.61    3.13   0
   3 -17  -2    8.52    2.09   0
  -3 -17   2    6.05    3.21   0
   2 -17  -2    7.71    2.80   0
   2  17  -2    5.03    3.09   0
  -2 -17   2    2.97    3.14   0
  -2  17   2    2.91    2.67   0
  -1  17   2    4.95    2.55   0
  -1 -17   2    4.77    2.98   0
   1 -17  -2    2.24    3.02   0
   1  17  -2    5.17    2.87   0
   0  17  -2   62.96    3.21   0
   0 -17  -2   62.92    3.39   0
   0 -17   2   58.81    3.18   0
   0  17   2   59.68    2.58   0
  -1 -17  -2   21.12    3.20   0
   1  17   2   17.39    3.06   0
  -1  17  -2   23.77    3.14   0
   1 -17   2   19.14    3.16   0
   2 -17   2    0.29    2.03   0
   2  17   2    0.20    2.89   0
  -2 -17  -2    3.01    3.00   0
  -2  17  -2    0.19    2.92   0
  -3  17  -2    4.07    2.81   0
  -3 -17  -2    5.66    3.12   0
   3  17   2    6.05    3.31   0
   3 -17   2    5.68    2.98   0
  -4 -17  -2    0.75    3.34   0
   4 -17   2    0.17    3.16   0
  -4  17  -2    1.84    3.09   0
   4  17   2    2.02    3.26   0
   5 -17   2   -0.71    3.45   0
   5  17   2    4.35    3.50   0
  -5  17  -2    1.27    2.35   0
   5  17   2    1.34    3.66   0
   5  17   2    1.68    3.72   0
  -6  17  -2   -0.73    3.77   0
   6  17   2    1.89    4.03   0
   6  17   2    0.38    4.16   0
   6  17   2    1.04    4.37   0
   6 -17   2    1.78    3.96   0
   6 -18  -2    2.88    3.04   0
   6  18  -2    5.33    4.30   0
   6  18  -2   -1.07    4.29   0
   6  18  -2    0.48    4.36   0
  -6  18   2   -0.91    3.01   0
  -5  18   2    5.50    3.68   0
   5  18  -2   -1.27    3.70   0
   5 -18  -2   -0.62    2.44   0
   5  18  -2   -0.97    4.55   0
   5  18  -2    1.19    3.65   0
   4 -18  -2    3.65    2.33   0
   4  18  -2    4.27    3.35   0
  -4 -18   2    2.03    3.28   0
  -4  18   2    4.79    3.26   0
   3 -18  -2    2.06    2.08   0
  -3 -18   2    0.88    3.24   0
   3  18  -2    1.41    3.19   0
  -3  18   2    1.16    2.89   0
  -2  18   2    0.12    2.80   0
   2 -18  -2   -2.97    2.72   0
  -2 -18   2   -0.00    3.07   0
   2  18  -2   -0.01    3.11   0
  -1  18   2    3.27    2.79   0
  -1 -18   2    7.99    3.06   0
   1  18  -2    7.30    3.02   0
   1 -18  -2    6.27    2.92   0
   0 -18  -2   18.15    2.35   0
   0 -18   2   24.69    2.98   0
   0  18  -2   21.77    2.96   0
   0  18   2   22.87    3.19   0
  -1 -18  -2  153.14    4.02   0
  -1  18  -2  130.79    3.93   0
   1  18   2  135.47    3.77   0
   1 -18   2  145.09    4.01   0
   2 -18   2    2.19    2.00   0
  -2  18  -2    2.69    2.94   0
  -2 -18  -2    2.04    3.02   0
   2  18   2    1.20    3.01   0
  -3 -18  -2   -0.79    3.19   0
   3  18   2    4.46    3.18   0
   3 -18   2   -1.19    2.17   0
  -3  18  -2   -0.38    2.17   0
   4  18   2    0.04    3.55   0
   4 -18   2   -1.01    2.18   0
  -4  18  -2   -1.49    2.24   0
  -4 -18  -2    0.54    3.49   0
   5  18   2   -0.58    3.78   0
  -5  18  -2    3.42    3.50   0
   5 -18   2   -3.14    3.52   0
   5  18   2    2.50    3.74   0
   5 -19  -2    1.72    3.48   0
   5  19  -2   -0.54    4.77   0
   5  19  -2    1.23    3.65   0
  -5  19   2    4.35    3.68   0
   5  19  -2    2.36    3.70   0
  -4 -19   2    1.67    4.40   0
   4 -19  -2   -1.82    2.28   0
   4  19  -2    0.06    3.53   0
  -4  19   2   -0.49    3.24   0
   3 -19  -2   12.60    3.18   0
  -3 -19   2   18.50    3.42   0
  -3  19   2   15.66    2.26   0
   3  19  -2   12.52    3.60   0
  -2  19   2    5.88    3.02   0
   2  19  -2    6.55    3.02   0
   2 -19  -2    5.44    3.06   0
  -2 -19   2    8.75    3.25   0
  -1  19   2   19.41    3.07   0
   1  19  -2   21.02    3.24   0
   1 -19  -2   21.29    3.03   0
  -1 -19   2   18.97    3.33   0
   0 -19  -2   11.72    2.22   0
   0  19   2   14.13    2.16   0
   0 -19   2   13.07    3.00   0
   0  19  -2   13.36    3.04   0
  -1 -19  -2   -0.09    3.04   0
   1 -19   2    1.15    2.96   0
   1  19   2    2.59    3.10   0
  -1  19  -2    3.89    3.00   0
  -2  19  -2    7.05    3.10   0
   2 -19   2    8.45    3.13   0
   2  19   2    5.82    2.93   0
  -2 -19  -2    4.76    3.21   0
   3 -19   2    0.60    3.12   0
  -3 -19  -2   -2.03    3.13   0
   3  19   2    3.31    3.24   0
  -3  19  -2    0.90    2.12   0
   4  19   2    3.16    3.45   0
   4 -19   2    1.59    2.33   0
  -4 -19  -2   -0.35    3.59   0
  -4  19  -2    4.17    3.38   0
   5  19   2    2.39    4.02   0
   5  19   2    0.45    3.81   0
   5 -19   2    2.87    3.70   0
  -5  19  -2    0.33    3.75   0
  -5  20   2   -1.13    3.82   0
   5  20  -2    0.10    4.04   0
   5  20  -2    1.73    4.93   0
   5  20  -2    1.29    2.83   0
   5 -20  -2    4.68    3.74   0
  -4  20   2   -0.68    2.48   0
   4 -20  -2    3.18    3.36   0
   4  20  -2    1.56    3.59   0
  -4 -20   2    0.96    3.66   0
  -3  20   2   -1.01    3.02   0
   3  20  -2    1.08    3.36   0
  -3 -20   2    1.06    3.35   0
   3 -20  -2    0.23    3.27   0
   2  20  -2    2.19    3.22   0
  -2  20   2    0.80    3.02   0
   2 -20  -2    0.76    3.05   0
  -2 -20   2    1.52    3.21   0
  -1  20   2   13.42    3.10   0
  -1 -20   2    9.22    3.27   0
   1 -20  -2   10.04    2.38   0
   1  20  -2    9.49    3.31   0
   0  20   2   62.11    3.48   0
   0 -20   2   53.47    3.71   0
   0  20  -2   60.30    3.54   0
   0 -20  -2   58.57    2.71   0
  -1 -20  -2    1.28    2.92   0
  -1  20  -2    1.80    2.30   0
   1 -20   2    2.50    3.12   0
   1  20   2    1.95    2.94   0
  -2  20  -2    2.27    2.15   0
  -2 -20  -2    1.14    3.25   0
   2 -20   2    2.28    3.17   0
   2  20   2    2.92    3.21   0
   3 -20   2    0.54    3.25   0
  -3 -20  -2    1.98    2.43   0
   3  20   2    2.37    3.53   0
  -3  20  -2    2.60    2.35   0
   4  20   2    2.93    3.69   0
  -4 -20  -2    4.37    3.74   0
  -4  20  -2    0.61    3.44   0
   4 -20   2    4.22    3.36   0
   5 -20   2    2.84    3.82   0
   5  20   2   -0.62    4.13   0
  -5  20  -2   -4.36    2.76   0
   5  20   2   -0.09    2.80   0
  -5  21   2    3.12    3.99   0
   5  21  -2    3.77    5.18   0
   5 -21  -2    1.48    3.89   0
   5  21  -2    2.32    4.20   0
  -4  21   2   -0.47    2.50   0
  -4 -21   2    3.32    3.84   0
   4 -21  -2   -1.14    3.51   0
   4  21  -2    0.22    3.68   0
  -3  21   2   -0.34    3.21   0
   3 -21  -2    2.22    3.23   0
  -3 -21   2    1.14    3.55   0
   3  21  -2    0.21    3.49   0
  -2 -21   2    1.69    3.38   0
  -2  21   2    1.30    2.14   0
   2 -21  -2    3.97    3.06   0
   2  21  -2    5.36    3.43   0
   1  21  -2   13.18    3.28   0
   1 -21  -2   13.43    3.38   0
  -1 -21   2    9.68    3.36   0
  -1  21   2   12.05    3.27   0
   0  21   2   12.66    3.21   0
   0  21  -2   12.56    3.28   0
   0 -21  -2   15.99    3.26   0
   0 -21   2   15.52    3.42   0
   1 -21   2    8.67    3.18   0
   1  21   2    9.45    3.29   0
  -1  21  -2    7.42    3.21   0
  -1 -21  -2    6.85    3.40   0
  -2 -21  -2    2.24    3.22   0
   2 -21   2    2.03    3.05   0
   2  21   2   -1.85    3.40   0
  -2  21  -2    2.80    3.28   0
   3  21   2   -1.52    3.42   0
   3 -21   2    1.88    3.38   0
  -3 -21  -2   -1.52    3.44   0
  -3  21  -2    3.04    2.29   0
   4  21   2   -0.09    3.78   0
  -4  21  -2    2.33    3.61   0
  -4 -21  -2    2.03    2.86   0
   4 -21   2    3.51    3.63   0
   5  21   2   -1.03    4.64   0
   5 -21   2   -1.15    4.06   0
   5  21   2    0.74    4.02   0
  -5  21  -2    0.45    2.76   0
   4  22  -2    1.77    3.92   0
  -4 -22   2    1.62    4.11   0
  -4  22   2    0.75    3.69   0
   4 -22  -2    2.07    3.73   0
   3 -22  -2    1.09    2.51   0
  -3  22   2   -1.57    2.50   0
  -3 -22   2    3.34    3.80   0
   3  22  -2   -0.03    3.67   0
   2 -22  -2   -0.16    2.41   0
  -2  22   2    0.61    2.39   0
  -2 -22   2    1.09    3.58   0
   2  22  -2   -0.43    3.51   0
  -1 -22   2    2.99    3.33   0
  -1  22   2    1.60    3.18   0
   1 -22  -2    5.05    3.38   0
   1  22  -2    0.38    3.27   0
   0  22   2    2.66    3.46   0
   0  22  -2    1.58    3.31   0
   0 -22  -2    3.10    3.44   0
   0 -22   2    0.20    3.46   0
   1  22   2    1.83    3.32   0
   1 -22   2    4.92    3.39   0
  -1 -22  -2    0.82    3.44   0
  -1  22  -2   -0.89    3.22   0
   2 -22   2    1.89    3.47   0
   2  22   2   -4.22    3.42   0
  -2  22  -2   -1.63    3.43   0
  -2 -22  -2    1.29    3.38   0
   3 -22   2    2.07    3.57   0
  -3  22  -2    2.32    3.53   0
  -3 -22  -2    0.94    3.80   0
   3  22   2    5.10    3.83   0
   4  22   2    0.97    2.74   0
  -4  22  -2    0.76    3.93   0
   4 -22   2    1.25    3.78   0
  -4 -22  -2    1.50    4.30   0
   4 -23  -2    1.08    2.83   0
  -4 -23   2    0.58    5.21   0
   4  23  -2    3.04    5.13   0
  -4  23   2   -2.00    3.92   0
   3 -23  -2    2.24    3.64   0
  -3 -23   2    3.94    3.92   0
   3  23  -2    1.83    4.53   0
  -3  23   2    0.71    3.58   0
  -2  23   2   -2.58    3.59   0
  -2 -23   2    0.28    3.49   0
   2 -23  -2    1.29    3.57   0
   2  23  -2    0.32    3.39   0
  -1  23   2    4.08    3.39   0
   1  23  -2    6.03    3.40   0
   1 -23  -2    2.20    3.40   0
  -1 -23   2    5.91    3.46   0
   0  23   2    1.68    3.36   0
   0 -23   2    1.47    3.33   0
   0  23  -2    0.54    3.38   0
   0 -23  -2    6.65    3.29   0
  -1 -23  -2    1.23    3.40   0
   1 -23   2    1.80    3.44   0
  -1  23  -2    0.78    2.41   0
   1  23   2    4.45    3.37   0
  -2 -23  -2    6.69    3.56   0
  -2  23  -2    4.02    3.63   0
   2 -23   2    2.86    3.46   0
   2  23   2    0.72    3.51   0
  -3  23  -2    0.50    3.68   0
   3  23   2    2.71    3.75   0
  -3 -23  -2    3.07    3.90   0
   3 -23   2    3.09    3.76   0
   4 -23   2    3.20    4.15   0
  -4  23  -2    3.40    4.13   0
  -4 -23  -2    2.36    4.32   0
   4  23   2    0.40    4.29   0
   4  24  -2    1.63    4.25   0
   4 -24  -2    6.50    4.20   0
  -3 -24   2    2.55    5.00   0
   3 -24  -2    3.00    3.77   0
  -3  24   2    2.12    4.00   0
   3  24  -2    1.94    3.94   0
   2 -24  -2    7.14    3.78   0
   2  24  -2    0.87    3.81   0
  -2 -24   2    3.16    3.70   0
  -2  24   2    4.44    3.57   0
  -1 -24   2    3.62    3.71   0
   1 -24  -2    6.06    3.41   0
   1  24  -2    0.39    3.76   0
  -1  24   2    4.07    3.48   0
   0 -24   2    4.40    3.55   0
   0  24   2    2.63    3.62   0
   0 -24  -2    0.06    3.57   0
   0  24  -2    2.14    3.52   0
  -1 -24  -2   -0.44    3.55   0
   1 -24   2    5.46    2.67   0
   1  24   2    2.42    3.61   0
  -1  24  -2    0.55    3.80   0
  -2  24  -2   -0.70    3.56   0
   2 -24   2   -0.60    3.43   0
   2  24   2    3.78    3.80   0
  -2 -24  -2    2.79    2.67   0
   3  24   2    2.19    2.79   0
  -3 -24  -2    3.02    3.94   0
  -3  24  -2   -1.25    2.67   0
   3 -24   2    1.71    3.83   0
   3  25  -2    0.02    4.15   0
   3 -25  -2    1.82    2.99   0
  -3  25   2    3.12    2.96   0
  -3 -25   2    2.76    4.18   0
   2  25  -2    0.11    4.06   0
  -2  25   2    2.88    3.68   0
   2 -25  -2   -1.98    3.83   0
  -2 -25   2    0.12    3.97   0
   1 -25  -2    3.87    2.70   0
   1  25  -2    3.25    3.74   0
  -1 -25   2   -1.32    3.75   0
  -1  25   2    1.79    2.67   0
   0 -25   2    2.32    3.84   0
   0  25  -2    0.43    3.72   0
   0 -25  -2    2.94    3.93   0
   0  25   2    2.72    3.58   0
  -1  25  -2    1.81    3.67   0
  -1 -25  -2    3.38    3.93   0
   1 -25   2    3.35    3.74   0
   1  25   2    1.43    2.60   0
   2 -25   2    4.54    3.86   0
  -2 -25  -2    2.80    4.00   0
  -2  25  -2    0.11    3.85   0
   2  25   2    0.06    3.90   0
  -3  25  -2    3.12    4.11   0
   3 -25   2    0.38    4.07   0
  -3 -25  -2    2.01    4.18   0
   3  25   2   -0.33    4.25   0
   2 -26  -2   -2.59    4.05   0
  -2 -26   2   -1.40    4.16   0
  -2  26   2    0.04    4.06   0
   2  26  -2    0.42    4.18   0
  -1  26   2   -3.79    3.84   0
  -1 -26   2    3.31    3.93   0
   1  26  -2    3.96    3.95   0
   1 -26  -2    4.49    3.84   0
   0  26   2   -4.49    3.94   0
   0 -26  -2   -2.94    4.02   0
   0  26  -2    6.43    3.92   0
   0 -26   2    0.31    3.89   0
  -1  26  -2    3.92    3.96   0
  -1 -26  -2   -1.66    4.08   0
   1  26   2   -0.95    3.87   0
   1 -26   2    3.72    4.09   0
   2  26   2    1.05    4.05   0
   2 -26   2   -0.35    4.29   0
  -2  26  -2   -1.25    4.20   0
  -2 -26  -2    0.45    4.08   0
  -1 -27   2   -0.91    4.23   0
   1  27  -2    2.09    4.36   0
   1 -27  -2    3.59    4.10   0
  -1  27   2    3.56    4.02   0
   0  27  -2   -0.06    4.10   0
   0  27   2    1.52    4.22   0
   0 -27   2    1.94    2.85   0
   0 -27  -2   -1.68    2.84   0
   1 -27   2    4.67    4.11   0
   1  27   2    2.47    4.41   0
  -1  27  -2    3.77    4.40   0
  -1 -27  -2    0.54    4.38   0
   7   0  -3   -0.72    3.76   0
   7   0  -3    1.99    3.64   0
   5   0  -3   96.01    3.75   0
  -5   0   3  103.90    4.00   0
   3   0  -3  274.25    5.02   0
  -3   0   3  276.94    4.97   0
  -3   0   3  258.43    5.69   0
   1   0  -3 3587.37   27.74   0
  -1   0   3 3631.49   27.65   0
   1   0   3   47.27    3.47   0
   1   0   3   48.09    3.48   0
   1   0   3   48.24    2.81   0
  -1   0  -3   48.25    3.41   0
   3   0   3   63.50    3.02   0
  -3   0  -3   62.23    3.09   0
   5   0   3   95.33    3.51   0
   5   0   3   88.82    2.86   0
  -5   0  -3   84.99    2.76   0
   7   0   3    1.92    3.73   0
   7   0   3    6.00    3.60   0
   7   1  -3    0.63    3.74   0
   7  -1  -3    1.91    2.48   0
   7  -1  -3    3.20    3.48   0
   7   1  -3    2.41    3.65   0
   6   1  -3   55.69    3.71   0
   6   1  -3   61.88    3.66   0
   6  -1  -3   54.35    3.67   0
  -5   1   3    4.85    2.91   0
   5   1  -3    0.71    3.13   0
   5  -1  -3    4.70    2.91   0
  -5   1   3    1.88    2.90   0
  -4  -1   3   -0.46    2.50   0
  -4   1   3   -0.01    2.65   0
   4  -1  -3    0.32    2.61   0
   4   1  -3    0.02    2.67   0
  -4   1   3   -1.29    3.06   0
   3  -1  -3    2.40    2.46   0
   3   1  -3    2.17    2.59   0
  -3   1   3    2.43    2.51   0
  -3  -1   3    1.30    3.05   0
  -3   1   3    1.80    2.96   0
   2   1  -3   45.50    3.51   0
  -2   1   3   43.15    4.23   0
   2   1  -3   46.76    4.81   0
  -2  -1   3   45.00    3.49   0
   2  -1  -3   49.43    3.64   0
  -2   1   3   44.73    3.49   0
   1  -1  -3  390.63    8.32   0
  -1  -1   3  394.65   12.55   0
   1   1  -3  385.16   12.67   0
  -1   1   3  389.39    8.64   0
   0  -1   3   22.66    4.26   0
   0  -1  -3   21.66    3.98   0
   0  -1  -3   21.41    3.89   0
   0   1   3   22.80    3.06   0
   0   1   3   21.11    3.98   0
   0  -1   3   23.52    4.15   0
   1  -1   3  851.37    8.75   0
  -1   1  -3  885.29    9.04   0
   1   1   3  834.01    8.81   0
  -1  -1  -3  909.82    9.04   0
  -1   1  -3  827.59    8.52   0
   1   1   3  929.91    9.06   0
  -1  -1  -3  824.84    8.83   0
  -2   1  -3  351.45    4.78   0
  -2   1  -3  331.47    5.14   0
  -2  -1  -3  333.90    5.16   0
   2   1   3  324.46    5.01   0
   2   1   3  350.48    4.76   0
   2  -1   3  346.53    4.99   0
   2   1   3  351.37    4.84   0
  -3   1  -3   89.94    3.38   0
   3  -1   3   89.58    2.56   0
   3   1   3   91.92    3.09   0
   3   1   3   96.46    3.19   0
  -3   1  -3   90.28    2.56   0
  -3  -1  -3   90.11    2.85   0
   4   1   3   84.57    3.19   0
   4  -1   3   82.83    3.20   0
   4   1   3   88.54    3.16   0
  -4   1  -3   76.34    3.27   0
  -4  -1  -3   75.98    3.27   0
   5   1   3   43.19    3.22   0
   5  -1   3   36.09    2.36   0
   5  -1   3   38.35    3.19   0
  -5   1  -3   42.50    3.20   0
  -5  -1  -3   36.49    3.21   0
   5   1   3   33.96    3.30   0
  -6   1  -3    1.98    3.20   0
   6   1   3   -2.61    3.19   0
   6   1   3    0.18    3.20   0
   6  -1   3   -1.11    2.39   0
   6  -1   3    1.29    3.25   0
   7  -1   3    2.63    3.69   0
   7   1   3    1.95    3.77   0
   7  -1   3    4.65    3.50   0
   7   1   3    2.62    3.77   0
   7   2  -3    4.16    3.72   0
   7  -2  -3    5.41    3.77   0
   7   2  -3    3.86    3.70   0
   7  -2  -3    4.60    3.56   0
  -6   2   3   66.78    3.77   0
   6  -2  -3   70.94    3.77   0
   6   2  -3   73.20    3.84   0
   6   2  -3   66.84    3.94   0
  -5   2   3   52.64    3.41   0
   5  -2  -3   56.32    3.42   0
   5   2  -3   53.91    3.61   0
   5   2  -3   54.88    3.41   0
  -5   2   3   55.59    3.22   0
   4  -2  -3    4.31    2.79   0
  -4   2   3    3.69    2.67   0
   4   2  -3    5.21    2.67   0
  -4   2   3    3.23    2.57   0
   3   2  -3    2.94    2.58   0
  -3   2   3    0.30    2.53   0
  -3   2   3    2.26    3.08   0
  -3  -2   3    1.10    2.55   0
   3  -2  -3    2.45    2.70   0
   3   2  -3    1.90    2.49   0
   2  -2  -3  167.93    4.72   0
  -2   2   3  164.73    4.59   0
   2   2  -3  173.64    5.91   0
  -2  -2   3  170.66    5.84   0
   2   2  -3  160.29    5.91   0
  -1   2   3    9.63    3.58   0
   1  -2  -3    8.83    3.59   0
   0  -2   3  945.07   13.39   0
   0   2   3  975.26   10.80   0
   0   2  -3 1008.50   13.84   0
   0  -2  -3 1015.61   11.24   0
   1  -2   3  620.45    7.61   0
  -1   2  -3  628.76    7.68   0
  -1  -2  -3  619.45    7.36   0
   1   2   3  576.10    7.29   0
   1   2   3  630.40    7.65   0
   2   2   3   14.81    2.07   0
   2  -2   3   15.27    2.63   0
  -2   2  -3   17.36    1.94   0
   2   2   3   12.84    2.65   0
  -2  -2  -3   15.54    2.74   0
   2   2   3   14.91    2.85   0
  -2   2  -3   14.32    1.99   0
   3   2   3  338.09    4.30   0
   3   2   3  331.02    4.89   0
  -3   2  -3  353.13    4.57   0
   3  -2   3  354.79    4.60   0
   3   2   3  361.03    4.85   0
  -3  -2  -3  352.07    4.98   0
  -3   2  -3  352.08    5.04   0
   4  -2   3    2.84    2.60   0
  -4   2  -3    5.24    2.51   0
   4   2   3    3.04    2.59   0
  -4  -2  -3    3.02    1.90   0
  -4   2  -3    2.70    2.64   0
   4   2   3   -0.12    1.79   0
  -5   2  -3   20.05    3.09   0
   5  -2   3   19.41    2.20   0
   5   2   3   22.61    3.17   0
   5   2   3   16.30    3.07   0
   6   2   3    2.90    3.14   0
   6  -2   3    3.88    3.14   0
   6   2   3   -0.46    3.18   0
   6  -2   3    4.28    3.31   0
  -6   2  -3    3.04    2.31   0
   7   2   3    2.47    2.71   0
   7  -2   3    2.83    2.68   0
   7  -2   3    1.31    2.57   0
   7   2   3    3.94    3.71   0
   7  -3  -3    5.95    3.77   0
   7   3  -3    4.48    3.85   0
   7   3  -3    4.01    3.88   0
   6  -3  -3    4.45    3.35   0
  -6   3   3    4.61    3.33   0
   6   3  -3    5.24    3.19   0
  -6   3   3    1.01    3.92   0
   6   3  -3    6.51    3.37   0
   5  -3  -3    7.97    1.98   0
   5   3  -3    9.34    3.85   0
   5   3  -3    5.67    3.09   0
  -5   3   3   11.61    2.79   0
  -5   3   3    9.65    3.49   0
  -4   3   3   10.56    2.75   0
   4   3  -3    7.52    2.67   0
   4   3  -3    8.38    3.14   0
   4  -3  -3    8.50    2.85   0
  -4   3   3    8.64    2.61   0
   3   3  -3   59.15    3.37   0
  -3   3   3   57.15    2.57   0
   3   3  -3   57.37    3.29   0
   3   3  -3   54.19    3.31   0
   3  -3  -3   57.15    3.22   0
   2  -3  -3  217.29    4.40   0
  -2   3   3  214.63    4.75   0
   2   3  -3  225.55    6.19   0
   2   3  -3  225.35    6.52   0
   1  -3  -3 2443.59   15.17   0
  -1   3   3 2386.77   14.75   0
   0  -3  -3 4834.82   21.42   0
   0   3   3 4936.79   21.75   0
   0  -3   3 4937.81   27.91   0
   0   3  -3 5016.79   28.20   0
   1   3   3 3054.51   15.12   0
   1   3   3 2761.87   14.56   0
  -1   3  -3 2844.86   15.11   0
  -1  -3  -3 2942.12   14.65   0
   1  -3   3 2876.86   15.06   0
   2   3   3   30.04    2.74   0
  -2   3  -3   30.61    2.81   0
   2  -3   3   29.52    2.77   0
   2   3   3   29.68    2.88   0
   3   3   3  263.95    4.36   0
   3   3   3  255.22    4.40   0
   3   3   3  285.27    4.56   0
  -3   3  -3  256.73    4.01   0
  -3   3  -3  258.43    4.40   0
   3  -3   3  261.67    4.00   0
   4   3   3   10.38    2.03   0
  -4   3  -3    9.34    2.70   0
   4   3   3    8.36    2.75   0
  -4   3  -3   12.84    2.64   0
   4   3   3    9.73    2.75   0
   4  -3   3   10.92    1.91   0
  -5   3  -3    5.48    2.03   0
  -5   3  -3    7.73    3.03   0
   5  -3   3   14.49    2.99   0
   5   3   3    8.63    2.99   0
   5   3   3    8.84    2.90   0
   6  -3   3   13.75    2.43   0
   6  -3   3   13.89    3.22   0
   6   3   3   11.61    3.39   0
  -6   3  -3   10.93    2.36   0
   6   3   3   16.29    3.41   0
   7  -3   3    2.27    2.65   0
   7   3   3   -0.21    3.72   0
  -7   3  -3    2.04    3.74   0
   7  -3   3   -1.75    3.80   0
   7   3   3   -1.06    2.50   0
   7  -4  -3    2.25    3.68   0
  -7   4   3    3.33    3.61   0
   7   4  -3    1.94    4.58   0
   7   4  -3    3.44    3.77   0
   6   4  -3   11.91    3.45   0
   6  -4  -3   17.11    3.45   0
  -6   4   3   12.07    3.22   0
   6   4  -3   14.32    3.47   0
  -6   4   3   14.85    3.21   0
  -5   4   3    0.73    2.86   0
  -5   4   3    0.87    2.82   0
   5  -4  -3    3.07    2.90   0
   5   4  -3    0.20    3.02   0
   5   4  -3   -0.18    3.11   0
  -4   4   3    1.60    3.21   0
   4   4  -3    2.63    2.56   0
  -4   4   3    3.48    2.71   0
   4   4  -3    4.17    2.62   0
   4   4  -3    2.31    3.23   0
   4  -4  -3    2.78    2.85   0
  -3   4   3    1.94    2.56   0
   3   4  -3    1.73    3.12   0
   3   4  -3    3.31    2.55   0
   3   4  -3    2.36    2.62   0
   3  -4  -3    1.04    2.75   0
   2   4  -3    7.20    2.81   0
  -2   4   3    6.18    2.73   0
   2  -4  -3    6.31    2.85   0
   2   4  -3    5.69    3.56   0
  -1  -4   3  915.86   16.99   0
  -1   4   3  879.82    8.86   0
   1   4  -3  933.91   17.21   0
   1  -4  -3  849.17    8.44   0
   0  -4  -3  475.96    6.64   0
   0  -4   3  498.49    8.75   0
   0   4  -3  493.15    8.55   0
   0   4   3  491.51    6.68   0
   1   4   3  262.88    4.68   0
  -1   4  -3  253.31    4.77   0
  -1  -4  -3  266.03    4.67   0
   1  -4   3  251.99    5.04   0
   2   4   3  246.14    4.32   0
  -2  -4  -3  259.83    4.16   0
  -2   4  -3  246.97    3.97   0
   2  -4   3  244.48    3.97   0
   2   4   3  255.49    4.69   0
   3   4   3    2.03    1.90   0
  -3   4  -3   -0.68    2.43   0
   3   4   3    1.06    2.60   0
   3   4   3    0.76    1.74   0
   3  -4   3    2.44    1.64   0
  -4   4  -3  105.69    2.68   0
   4   4   3  114.14    3.54   0
   4   4   3  106.47    3.44   0
   4   4   3  110.26    3.47   0
  -4   4  -3  111.67    3.44   0
   4  -4   3  112.15    3.30   0
  -5   4  -3    6.22    2.92   0
   5  -4   3    4.06    2.82   0
  -5   4  -3    6.57    2.83   0
   5   4   3    4.84    1.97   0
   5   4   3    2.23    2.93   0
   6  -4   3    1.63    2.34   0
   6   4   3    3.92    3.26   0
  -6   4  -3    4.06    2.26   0
   6   4   3   -0.40    3.27   0
  -7   4  -3    0.36    3.72   0
   7   4   3    4.61    3.80   0
   7  -4   3    1.63    2.60   0
   7   4   3    0.75    3.72   0
   7  -4   3    5.19    3.79   0
  -7   5   3    0.91    2.72   0
   7  -5  -3    0.92    3.72   0
   7   5  -3    2.07    3.73   0
  -7   5   3    0.89    3.68   0
   7   5  -3    1.00    3.67   0
  -6   5   3    4.07    3.24   0
   6   5  -3   -0.26    3.31   0
  -6   5   3    4.71    3.11   0
   6  -5  -3    2.50    3.21   0
   6   5  -3    3.32    3.27   0
   5   5  -3    1.42    2.98   0
  -5   5   3    0.37    3.00   0
   5   5  -3   -0.16    3.10   0
   5  -5  -3    2.45    2.88   0
  -5   5   3    0.02    2.91   0
   4   5  -3   18.25    2.77   0
   4   5  -3   11.97    2.74   0
  -4   5   3   14.50    2.84   0
   4  -5  -3   15.41    2.91   0
   4   5  -3   18.79    3.52   0
   3   5  -3  172.43    4.78   0
   3  -5  -3  178.20    3.52   0
   3   5  -3  185.78    5.02   0
   3   5  -3  179.14    4.58   0
  -3   5   3  180.27    4.06   0
   2   5  -3    0.72    2.74   0
  -2   5   3    1.43    2.42   0
   2   5  -3    0.06    3.17   0
   2  -5  -3    0.82    2.46   0
   1   5  -3   67.97    5.07   0
  -1  -5   3   67.44    5.16   0
  -1   5   3   66.87    3.55   0
   1  -5  -3   66.95    3.41   0
   0   5  -3  298.75    6.57   0
   0   5   3  304.61    5.41   0
   0  -5   3  292.60    6.54   0
   0  -5  -3  315.22    5.55   0
  -1   5  -3 1372.78   10.06   0
  -1  -5  -3 1450.16    9.83   0
   1  -5   3 1400.08   10.26   0
   1   5   3 1470.99   10.11   0
  -2   5  -3   30.83    2.18   0
  -2  -5  -3   35.45    2.19   0
   2   5   3   28.68    2.77   0
   2  -5   3   32.92    2.84   0
   2   5   3   32.97    2.99   0
   3   5   3   26.03    2.89   0
   3  -5   3   28.23    2.09   0
  -3   5  -3   28.99    2.84   0
   3   5   3   30.45    2.85   0
   3   5   3   30.21    2.99   0
   4   5   3   53.48    2.98   0
   4   5   3   60.63    3.19   0
  -4   5  -3   53.33    3.11   0
   4  -5   3   59.77    3.12   0
   4   5   3   54.34    3.14   0
  -4   5  -3   53.82    3.09   0
  -5   5  -3    2.54    2.93   0
   5   5   3   -0.44    2.91   0
   5   5   3    3.53    2.98   0
   5   5   3   -1.56    2.86   0
  -5   5  -3    5.09    2.84   0
   5  -5   3    0.02    1.97   0
   6   5   3    3.30    3.25   0
  -6   5  -3   -0.10    3.27   0
   6  -5   3    0.55    3.26   0
  -6   5  -3    4.23    3.33   0
   6   5   3   -0.04    3.27   0
   7   5   3   -1.05    3.73   0
   7   5   3   -1.45    3.81   0
   7  -5   3    1.17    3.80   0
  -7   5  -3   -0.72    3.87   0
   7  -5   3   -0.56    3.73   0
   7  -6  -3   -1.59    3.56   0
  -7   6   3    1.54    4.53   0
   7   6  -3    3.42    4.06   0
   7   6  -3   -0.77    4.58   0
  -7   6   3    2.44    3.55   0
   6  -6  -3    6.26    3.21   0
  -6   6   3    2.22    3.38   0
   6   6  -3    5.36    3.33   0
  -6   6   3    2.82    3.25   0
   6   6  -3    3.27    3.36   0
  -5   6   3    4.95    2.97   0
   5   6  -3    6.58    2.91   0
   5   6  -3    7.84    2.77   0
   5   6  -3    8.72    2.86   0
  -5   6   3    6.31    2.86   0
   5  -6  -3    8.15    2.15   0
  -4   6   3   -0.05    2.55   0
   4   6  -3    2.88    2.78   0
   4   6  -3    1.38    2.60   0
   4   6  -3    2.24    2.60   0
   4  -6  -3    1.10    1.93   0
   3   6  -3   77.90    3.72   0
   3   6  -3   80.53    4.03   0
  -3   6   3   81.65    3.29   0
   3  -6  -3   78.04    3.31   0
   2   6  -3   28.57    3.35   0
  -2   6   3   31.32    2.79   0
   2  -6  -3   26.61    2.07   0
  -2  -6   3   30.41    3.80   0
  -1  -6   3    4.29    2.92   0
   1   6  -3    5.02    3.44   0
  -1   6   3    4.11    2.62   0
   1  -6  -3    6.46    2.64   0
   0   6  -3 1038.97   10.53   0
   0   6   3 1049.53    8.47   0
   0  -6   3 1020.26   10.26   0
   0  -6  -3 1026.06    8.55   0
   1  -6   3 2427.14   12.61   0
  -1  -6  -3 2611.11   12.74   0
   1   6   3 2531.00   12.45   0
  -1   6  -3 2457.69   12.60   0
   2   6   3 1207.73    8.35   0
   2   6   3 1138.58    7.65   0
   2  -6   3 1177.19    8.10   0
  -2  -6  -3 1257.66    8.45   0
  -2   6  -3 1194.44    8.05   0
   3  -6   3   43.00    2.86   0
  -3   6  -3   43.13    2.88   0
   3   6   3   40.37    3.07   0
   3   6   3   42.66    3.22   0
   4   6   3    0.09    2.70   0
   4  -6   3    2.37    2.62   0
   4   6   3    1.36    2.81   0
   4   6   3    1.49    2.75   0
  -4   6  -3    0.30    2.60   0
  -4   6  -3   -0.82    2.64   0
  -5   6  -3   -2.66    2.83   0
  -5   6  -3    1.64    2.97   0
   5   6   3   -0.58    2.00   0
   5   6   3    0.02    2.99   0
   5  -6   3   -1.12    2.75   0
   5   6   3   -0.23    1.99   0
  -6   6  -3   -0.17    2.24   0
   6   6   3    3.05    3.02   0
   6   6   3    2.35    3.26   0
  -6   6  -3   -2.05    3.29   0
   6  -6   3   -2.29    3.21   0
   7   6   3    3.06    3.73   0
   7  -6   3    1.77    2.66   0
   7  -6   3    2.97    3.79   0
  -7   6  -3   -0.01    3.96   0
   7   6   3   -0.31    3.84   0
   7  -7  -3    1.61    3.74   0
  -7   7   3   -2.40    3.94   0
   7   7  -3   -0.88    3.71   0
  -7   7   3    2.18    2.50   0
   7   7  -3   -0.24    3.74   0
  -6   7   3    0.75    3.13   0
   6  -7  -3    2.65    3.32   0
  -6   7   3   -2.68    3.33   0
   6   7  -3   -1.98    3.20   0
   6   7  -3    0.25    3.27   0
   5  -7  -3    2.77    2.12   0
  -5   7   3    7.38    2.88   0
   5   7  -3    4.12    2.95   0
   5   7  -3    5.14    2.85   0
  -5   7   3    4.40    3.65   0
   5   7  -3    5.52    3.79   0
   4   7  -3    0.77    2.72   0
   4   7  -3    1.59    2.84   0
   4  -7  -3    1.91    2.63   0
  -4   7   3    3.31    1.88   0
   4   7  -3    2.49    2.84   0
  -3   7   3    9.43    2.70   0
   3   7  -3   13.13    2.78   0
   3  -7  -3   11.02    2.83   0
   3   7  -3   12.16    2.73   0
  -2   7   3  397.44    5.09   0
   2  -7  -3  396.76    5.06   0
  -2  -7   3  415.16    7.42   0
   2   7  -3  407.22    7.15   0
  -1  -7   3  107.29    4.58   0
   1   7  -3  110.46    4.94   0
  -1   7   3  107.39    3.05   0
   1  -7  -3  105.97    3.50   0
   0  -7   3    2.98    3.00   0
   0   7   3    0.72    2.58   0
   0   7  -3    1.59    2.95   0
   0  -7  -3    1.96    1.89   0
  -1   7  -3  151.52    4.00   0
   1  -7   3  141.94    4.12   0
   1   7   3  157.30    4.17   0
  -1  -7  -3  156.41    4.12   0
   2  -7   3  434.86    5.18   0
  -2  -7  -3  483.03    5.72   0
  -2   7  -3  451.46    5.30   0
   2   7   3  457.51    5.19   0
  -3  -7  -3    9.38    2.87   0
   3   7   3    7.11    1.92   0
   3   7   3    8.75    2.02   0
  -3   7  -3   10.15    2.51   0
   3  -7   3   11.76    2.46   0
  -4   7  -3    5.54    2.70   0
   4   7   3    3.42    2.75   0
   4   7   3    8.56    2.77   0
   4   7   3    6.79    2.79   0
   4  -7   3    3.02    2.72   0
   5  -7   3    2.87    2.91   0
   5   7   3    2.65    2.95   0
   5   7   3    0.39    2.15   0
  -5   7  -3    5.42    2.98   0
   5   7   3    4.28    2.95   0
  -5   7  -3    2.11    2.92   0
   6   7   3    3.25    3.33   0
  -6   7  -3   -0.24    2.47   0
   6  -7   3    4.11    3.28   0
   6   7   3    4.69    3.24   0
  -6   7  -3    2.68    3.40   0
   7   7   3    4.97    3.96   0
   7  -7   3    2.75    3.81   0
   7   7   3    2.20    3.94   0
  -7   7  -3    0.55    2.80   0
   7  -8  -3    2.09    3.86   0
   7   8  -3   -0.41    3.84   0
  -7   8   3    4.39    3.89   0
  -7   8   3    5.36    4.02   0
   7   8  -3    1.84    3.85   0
   6   8  -3   18.38    4.18   0
  -6   8   3   18.08    3.42   0
  -6   8   3   19.53    3.50   0
   6  -8  -3   19.58    3.38   0
   6   8  -3   15.92    3.45   0
   6   8  -3   14.29    3.37   0
   5  -8  -3    0.28    2.87   0
   5   8  -3    1.35    2.95   0
   5   8  -3    1.69    2.87   0
   5   8  -3    4.09    3.59   0
  -5   8   3    0.90    2.95   0
  -4   8   3  144.30    3.73   0
   4   8  -3  136.76    4.04   0
   4   8  -3  145.79    4.90   0
   4   8  -3  144.36    4.72   0
   4  -8  -3  138.70    3.66   0
   3   8  -3   64.60    3.41   0
   3   8  -3   60.15    3.51   0
  -3   8   3   64.70    3.14   0
   3  -8  -3   65.63    3.07   0
   2   8  -3  141.39    4.54   0
  -2   8   3  136.08    3.57   0
  -2  -8   3  144.01    4.92   0
   2  -8  -3  130.27    3.53   0
  -1   8   3   58.32    3.11   0
   1   8  -3   58.17    3.66   0
   1  -8  -3   57.40    3.13   0
  -1  -8   3   58.86    3.74   0
   0  -8  -3    1.64    1.91   0
   0   8   3    3.17    2.60   0
   0  -8   3    3.93    2.96   0
   0   8  -3    3.58    2.80   0
  -1  -8  -3    7.99    2.01   0
  -1   8  -3    8.05    2.68   0
   1  -8   3   11.98    2.74   0
   1   8   3    8.11    2.77   0
   2  -8   3  392.96    4.60   0
   2   8   3  388.56    4.88   0
  -2   8  -3  389.46    4.72   0
  -2  -8  -3  391.18    4.82   0
  -3  -8  -3   55.43    3.24   0
   3  -8   3   48.04    2.22   0
  -3   8  -3   52.57    2.80   0
   3   8   3   55.27    3.17   0
   3   8   3   49.18    2.35   0
   4   8   3    6.90    2.93   0
   4  -8   3    7.67    2.68   0
   4   8   3    8.69    2.81   0
  -4   8  -3    5.58    2.69   0
   4   8   3    6.70    2.01   0
   5   8   3    4.80    3.01   0
  -5   8  -3    6.15    2.99   0
   5   8   3    6.76    2.90   0
   5  -8   3    7.55    2.94   0
  -5   8  -3    4.78    2.95   0
   5   8   3    2.55    2.88   0
  -6   8  -3    3.66    3.35   0
   6  -8   3    3.96    3.38   0
   6   8   3    5.15    3.33   0
   6   8   3    6.48    3.40   0
   6   8   3    6.14    3.39   0
  -6   8  -3    2.48    3.39   0
   7   8   3    1.73    4.07   0
   7   8   3    3.71    3.89   0
  -7   8  -3    1.76    3.87   0
  -7   8  -3   -2.16    3.88   0
   7  -8   3    1.41    3.81   0
  -7   9   3    2.75    4.03   0
   7  -9  -3    1.94    3.91   0
  -7   9   3    3.54    3.80   0
   7   9  -3    1.05    3.87   0
   7   9  -3    0.12    3.87   0
   6   9  -3    3.07    3.39   0
  -6   9   3    3.70    3.22   0
   6   9  -3    2.60    4.26   0
   6   9  -3    1.67    3.97   0
   6  -9  -3   -0.15    3.21   0
  -6   9   3    3.52    3.16   0
   5   9  -3    0.23    2.99   0
   5   9  -3    0.66    2.97   0
   5   9  -3   -0.61    3.04   0
  -5   9   3    0.71    2.11   0
   5  -9  -3   -0.81    3.00   0
   4   9  -3    7.19    2.82   0
   4   9  -3    8.75    2.99   0
  -4   9   3    9.18    2.87   0
   4   9  -3    6.36    3.00   0
   4  -9  -3    7.48    2.09   0
   3  -9  -3    7.96    2.61   0
  -3   9   3   10.47    2.61   0
   3   9  -3    7.23    2.80   0
  -3  -9   3    8.66    3.26   0
   2   9  -3   89.63    4.13   0
  -2  -9   3   92.06    3.74   0
   2  -9  -3   91.42    3.14   0
  -2   9   3   86.94    2.55   0
  -1  -9   3  130.57    4.32   0
   1   9  -3  125.33    4.22   0
   1  -9  -3  122.38    3.06   0
  -1   9   3  122.88    3.59   0
   0  -9   3   27.50    3.01   0
   0   9  -3   25.35    2.94   0
   0  -9  -3   26.59    2.87   0
   0   9   3   27.68    2.07   0
  -1  -9  -3  539.81    5.44   0
   1  -9   3  531.44    5.90   0
   1   9   3  549.26    5.80   0
  -1   9  -3  525.99    5.95   0
  -2   9  -3  157.28    3.55   0
   2   9   3  158.19    3.97   0
   2  -9   3  161.06    3.67   0
  -2  -9  -3  163.52    4.04   0
   3   9   3   78.25    3.37   0
   3  -9   3   74.78    3.01   0
  -3   9  -3   80.35    3.05   0
   3   9   3   76.04    3.10   0
  -3  -9  -3   84.86    3.26   0
   4   9   3    3.94    2.86   0
   4   9   3   -0.33    2.76   0
   4  -9   3    3.66    2.64   0
  -4   9  -3    5.56    2.69   0
   4   9   3    8.98    2.57   0
  -5   9  -3    8.23    3.04   0
   5  -9   3    6.97    3.01   0
   5   9   3    3.45    2.98   0
   5   9   3    6.61    2.14   0
  -5   9  -3    9.56    3.00   0
   5   9   3    7.55    3.07   0
  -6   9  -3    2.15    2.38   0
   6  -9   3    0.88    2.31   0
   6   9   3    1.26    3.29   0
   6   9   3    2.29    3.46   0
  -6   9  -3    1.50    3.42   0
   6   9   3    3.88    3.60   0
   7   9   3    2.50    3.88   0
   7  -9   3    0.39    3.99   0
  -7   9  -3    0.66    4.02   0
  -7   9  -3   -0.65    4.00   0
   7   9   3    0.96    4.09   0
   7  10  -3    0.53    4.85   0
  -7  10   3    0.86    4.04   0
   7 -10  -3   -1.75    4.08   0
  -7  10   3   -1.61    2.77   0
   7  10  -3    2.37    4.07   0
   6  10  -3    3.58    3.36   0
   6  10  -3    0.97    4.08   0
   6 -10  -3    2.42    2.46   0
   6  10  -3    1.28    4.22   0
  -6  10   3    1.11    2.47   0
  -6  10   3    0.06    3.46   0
  -5  10   3    0.04    3.20   0
   5  10  -3    3.33    3.05   0
   5  10  -3    2.02    3.19   0
   5  10  -3    1.19    3.14   0
   5 -10  -3    1.54    3.11   0
   4  10  -3   10.73    3.06   0
  -4  10   3   12.87    2.99   0
   4 -10  -3   12.46    2.88   0
   4  10  -3   11.51    2.94   0
   4  10  -3   12.79    2.85   0
   3  10  -3    3.19    2.79   0
   3 -10  -3    1.69    2.52   0
  -3 -10   3    2.05    2.54   0
  -3  10   3    3.03    2.45   0
  -2  10   3  161.06    3.59   0
   2 -10  -3  160.73    3.60   0
   2  10  -3  160.90    4.63   0
  -2 -10   3  172.59    5.05   0
  -1 -10   3  897.84    8.64   0
   1  10  -3  870.08    8.47   0
   1 -10  -3  881.01    6.70   0
  -1  10   3  879.00    6.64   0
   0  10   3    0.71    2.59   0
   0 -10  -3   -2.01    2.61   0
   0 -10   3   -0.80    2.72   0
   0  10  -3   -0.54    2.69   0
   1  10   3   23.76    2.14   0
   1 -10   3   19.31    2.87   0
  -1 -10  -3   28.23    2.90   0
  -1  10  -3   20.11    2.82   0
   2  10   3  118.25    3.18   0
  -2  10  -3  108.62    3.34   0
   2 -10   3  117.68    3.39   0
  -2 -10  -3  122.27    3.71   0
  -3  10  -3   70.11    3.01   0
   3  10   3   64.47    3.25   0
   3 -10   3   64.15    3.06   0
  -3 -10  -3   70.45    3.27   0
   4 -10   3   38.89    2.91   0
   4  10   3   37.96    3.18   0
  -4  10  -3   38.24    2.88   0
   4  10   3   43.64    3.17   0
   5  10   3    8.85    2.98   0
  -5  10  -3    7.71    2.95   0
   5  10   3    6.28    3.15   0
   5  10   3    6.24    3.25   0
   5 -10   3    6.23    2.92   0
   6 -10   3    0.30    2.23   0
  -6  10  -3    0.67    3.34   0
   6  10   3    0.35    2.44   0
   6  10   3   -2.21    3.25   0
  -6  10  -3   -0.67    3.50   0
   6  10   3   -0.61    3.36   0
   7  10   3    1.06    4.03   0
   7  10   3    2.21    4.07   0
  -7  10  -3    0.94    4.21   0
   7 -10   3    0.26    4.11   0
  -7  10  -3    0.21    4.22   0
   7  11  -3   -1.50    4.35   0
  -7  11   3   -0.90    4.12   0
   7  11  -3    2.56    4.00   0
   7 -11  -3    0.75    4.12   0
  -7  11   3    2.74    4.13   0
   6  11  -3    4.36    3.46   0
  -6  11   3    3.28    3.53   0
   6 -11  -3    1.55    2.45   0
   6  11  -3    1.61    3.47   0
  -6  11   3    0.46    3.41   0
   6  11  -3    0.64    3.47   0
  -5  11   3    3.38    3.00   0
   5  11  -3    3.64    4.00   0
   5  11  -3    4.74    3.82   0
   5  11  -3    3.01    3.25   0
   5 -11  -3    7.17    3.20   0
   4  11  -3   38.76    3.87   0
   4  11  -3   38.21    3.77   0
  -4  11   3   33.89    2.43   0
   4 -11  -3   37.49    3.11   0
   3  11  -3   13.87    3.07   0
  -3  11   3   12.55    2.80   0
  -3 -11   3   13.35    2.95   0
   3 -11  -3   10.83    2.70   0
  -2  11   3    3.75    2.53   0
   2 -11  -3    4.03    2.62   0
  -2 -11   3    6.18    3.31   0
   2  11  -3    5.85    3.22   0
   1 -11  -3   45.25    3.12   0
   1  11  -3   40.48    3.53   0
  -1 -11   3   40.46    3.45   0
  -1  11   3   39.90    2.34   0
   0  11   3  138.13    3.47   0
   0 -11  -3  147.47    3.73   0
   0  11  -3  133.48    3.91   0
   0 -11   3  131.45    3.86   0
  -1 -11  -3    5.49    2.82   0
  -1  11  -3    4.37    2.71   0
   1 -11   3    3.80    1.89   0
   1  11   3    4.47    2.60   0
   2 -11   3   66.64    2.35   0
   2  11   3   67.83    2.72   0
  -2  11  -3   70.01    2.40   0
  -2 -11  -3   69.17    2.65   0
   3 -11   3   22.64    2.83   0
   3  11   3   22.81    2.96   0
  -3  11  -3   18.41    2.06   0
  -3 -11  -3   20.15    2.13   0
   4  11   3   -0.19    2.77   0
   4 -11   3    0.69    1.92   0
  -4  11  -3    1.64    2.68   0
  -4 -11  -3    1.10    2.06   0
   4  11   3    1.21    2.03   0
   5 -11   3    2.54    2.18   0
   5  11   3   -1.21    3.09   0
   5  11   3    0.83    3.07   0
   5  11   3    1.70    3.06   0
  -5  11  -3    1.03    2.95   0
  -6  11  -3    3.78    3.46   0
   6  11   3    1.33    3.68   0
   6 -11   3    1.75    3.52   0
   6  11   3    1.59    3.65   0
   6  11   3    1.07    2.37   0
  -6  11  -3   -0.22    2.55   0
   7  11   3    2.63    4.24   0
   7  11   3    0.37    4.27   0
   7 -11   3    0.79    4.12   0
  -7  11  -3    1.92    4.20   0
  -7  11  -3   -0.45    4.10   0
   7 -12  -3   -2.25    4.37   0
   7  12  -3   -0.13    5.17   0
  -7  12   3    1.24    4.32   0
   7  12  -3    1.15    4.20   0
   7  12  -3    2.46    4.05   0
  -7  12   3    2.04    5.15   0
   6  12  -3    3.33    3.57   0
   6  12  -3    2.82    3.75   0
  -6  12   3    2.57    3.62   0
   6  12  -3    4.19    3.60   0
  -6  12   3    3.39    3.62   0
   6 -12  -3    5.37    3.58   0
  -5  12   3    2.62    3.12   0
   5  12  -3    5.01    3.27   0
   5 -12  -3    5.62    3.47   0
   5  12  -3    4.44    3.32   0
   5  12  -3    2.42    3.89   0
   4  12  -3   76.17    3.60   0
   4 -12  -3   75.95    3.36   0
   4  12  -3   77.99    3.64   0
  -4  12   3   78.67    2.58   0
  -3 -12   3    0.50    2.67   0
  -3  12   3   -0.46    1.82   0
   3 -12  -3   -1.25    2.70   0
   3  12  -3    0.56    2.84   0
  -2 -12   3   18.65    3.49   0
  -2  12   3   20.90    2.57   0
   2 -12  -3   15.92    2.64   0
   2  12  -3   19.12    2.90   0
  -1 -12   3   48.04    3.27   0
   1  12  -3   45.12    3.84   0
   1 -12  -3   48.40    3.02   0
  -1  12   3   46.76    3.02   0
   0  12  -3   91.81    3.55   0
   0 -12  -3   88.61    3.26   0
   0  12   3   83.56    3.15   0
   0 -12   3   84.48    2.95   0
   1  12   3    7.00    2.71   0
  -1  12  -3   10.34    2.69   0
   1 -12   3    8.28    2.78   0
  -1 -12  -3    8.37    2.93   0
  -2  12  -3    1.68    2.54   0
   2  12   3   -1.74    2.94   0
  -2 -12  -3    1.24    2.76   0
   2 -12   3   -0.14    1.80   0
  -3 -12  -3    4.75    2.84   0
   3  12   3    6.03    2.92   0
   3 -12   3    2.80    2.78   0
  -3  12  -3    2.12    2.72   0
   4  12   3    0.76    2.83   0
   4 -12   3    3.49    2.78   0
   4  12   3   -0.41    1.99   0
  -4  12  -3    1.80    2.00   0
  -4 -12  -3    5.35    2.92   0
   5  12   3    2.81    3.27   0
  -5  12  -3   10.04    3.10   0
   5  12   3    2.03    3.24   0
   5  12   3    2.76    3.29   0
   5 -12   3    6.72    3.11   0
   6  12   3    1.73    2.68   0
   6 -12   3    1.16    3.50   0
   6  12   3    3.06    3.71   0
   6  12   3   -0.73    3.77   0
  -6  12  -3    0.21    3.63   0
  -6  12  -3    2.48    3.71   0
   7  13  -3    1.27    4.32   0
  -7  13   3    2.69    4.13   0
   7  13  -3    2.32    4.27   0
  -7  13   3    1.84    4.52   0
   7  13  -3    0.10    4.24   0
   7 -13  -3   -0.05    3.13   0
   6  13  -3    1.61    3.64   0
  -6  13   3    0.63    3.58   0
   6  13  -3    0.08    3.68   0
   6 -13  -3    3.54    3.57   0
   6  13  -3    0.12    4.31   0
   5  13  -3    0.23    3.15   0
  -5  13   3    0.36    3.15   0
   5  13  -3    3.56    3.36   0
   5  13  -3   -0.35    3.82   0
   5 -13  -3    0.80    2.18   0
  -4  13   3    7.06    2.89   0
   4  13  -3    8.00    3.75   0
   4 -13  -3    7.69    2.81   0
   4  13  -3   10.28    3.67   0
  -3 -13   3    7.02    2.93   0
   3  13  -3    5.04    2.88   0
   3 -13  -3    9.62    2.77   0
  -3  13   3    2.95    2.71   0
   2 -13  -3   40.51    2.30   0
  -2 -13   3   41.26    3.36   0
   2  13  -3   45.09    3.79   0
  -2  13   3   44.60    2.95   0
   1  13  -3   41.25    2.95   0
  -1  13   3   42.16    2.80   0
   1 -13  -3   40.98    2.84   0
  -1 -13   3   46.44    3.05   0
   0 -13   3  288.01    4.92   0
   0  13  -3  290.44    4.86   0
   0  13   3  293.13    4.46   0
   0 -13  -3  293.22    4.44   0
  -1  13  -3   58.63    3.12   0
   1  13   3   57.89    3.06   0
  -1 -13  -3   54.79    3.09   0
   1 -13   3   55.92    3.15   0
  -2  13  -3    5.94    2.54   0
   2 -13   3    2.88    1.81   0
   2  13   3    4.19    2.72   0
  -2 -13  -3    1.74    1.89   0
   3  13   3    0.76    2.83   0
  -3  13  -3    2.34    2.61   0
  -3 -13  -3    5.30    2.72   0
   3 -13   3    2.68    2.86   0
   4 -13   3   28.23    3.08   0
  -4  13  -3   25.65    3.09   0
   4  13   3   29.01    3.21   0
   4  13   3   32.26    2.56   0
  -4 -13  -3   29.95    3.25   0
   5  13   3   -2.97    3.08   0
   5  13   3    2.17    2.23   0
  -5  13  -3    2.14    3.12   0
   5  13   3    1.60    3.38   0
   5 -13   3    0.50    3.18   0
   6  13   3   -2.60    3.67   0
   6  13   3    2.94    3.90   0
   6 -13   3    1.41    3.71   0
  -6  13  -3    4.34    3.80   0
  -6  13  -3   -0.50    3.49   0
   6  13   3    0.78    2.64   0
  -6  14   3   -1.70    3.66   0
   6  14  -3   -0.27    4.62   0
   6 -14  -3    3.26    3.62   0
   6  14  -3   -0.86    3.68   0
   6  14  -3    0.64    3.73   0
   5  14  -3    2.80    3.11   0
   5 -14  -3    3.00    2.30   0
   5  14  -3    3.39    3.42   0
   5  14  -3   -0.92    4.12   0
  -5  14   3    3.25    3.32   0
   4 -14  -3    8.05    2.17   0
   4  14  -3   12.31    3.20   0
  -4  14   3   11.98    3.06   0
  -3  14   3   22.33    2.76   0
   3 -14  -3   23.16    2.79   0
  -3 -14   3   24.81    3.75   0
   3  14  -3   22.66    3.16   0
  -2  14   3   29.77    2.88   0
   2 -14  -3   27.63    2.96   0
  -2 -14   3   29.00    3.36   0
   2  14  -3   32.07    3.18   0
   1  14  -3   66.95    3.34   0
  -1 -14   3   67.46    3.39   0
  -1  14   3   67.43    3.03   0
   1 -14  -3   69.12    2.45   0
   0 -14  -3   31.12    2.79   0
   0  14   3   24.59    2.11   0
   0 -14   3   27.92    3.06   0
   0  14  -3   27.71    3.09   0
   1 -14   3    5.87    1.92   0
   1  14   3    7.51    1.90   0
  -1 -14  -3    3.78    2.74   0
  -1  14  -3    5.52    2.77   0
  -2  14  -3   90.19    2.77   0
   2 -14   3   85.45    2.81   0
   2  14   3   89.12    3.45   0
  -2 -14  -3   90.32    2.86   0
  -3  14  -3   24.98    2.87   0
  -3 -14  -3   25.33    2.25   0
   3  14   3   26.14    3.11   0
   3 -14   3   24.31    2.87   0
   4  14   3    4.34    3.07   0
  -4  14  -3    3.01    2.09   0
   4 -14   3    0.58    2.91   0
   4  14   3    5.92    2.16   0
  -4 -14  -3    4.62    2.38   0
   5  14   3    2.94    3.21   0
   5  14   3    2.72    3.49   0
  -5  14  -3   -0.34    3.10   0
   5 -14   3   -0.99    2.26   0
   5  14   3   -0.13    3.32   0
   6 -14   3    1.14    3.60   0
   6  14   3   -0.05    3.71   0
   6  14   3   -0.36    3.84   0
   6  14   3    0.59    2.93   0
  -6  14  -3    0.94    3.82   0
  -6  14  -3   -0.07    3.68   0
   6  15  -3    1.55    3.83   0
   6 -15  -3    3.00    2.64   0
  -6  15   3    1.00    2.62   0
   6  15  -3   -0.05    3.75   0
   6  15  -3    3.29    3.94   0
  -5  15   3    6.43    2.49   0
   5  15  -3    7.02    3.73   0
   5  15  -3    6.51    4.19   0
   5  15  -3    6.54    4.21   0
   5 -15  -3    9.89    3.34   0
  -4  15   3    5.58    2.91   0
  -4 -15   3    1.02    3.92   0
   4  15  -3    2.05    3.32   0
   4 -15  -3    0.38    2.10   0
   3  15  -3    9.48    3.66   0
  -3 -15   3    8.55    2.97   0
   3 -15  -3    9.87    2.03   0
  -3  15   3   12.34    1.92   0
   2  15  -3    6.29    3.65   0
  -2  15   3    5.17    2.76   0
   2 -15  -3    6.08    2.84   0
  -2 -15   3    7.28    3.03   0
  -1  15   3    3.92    2.71   0
  -1 -15   3    3.84    2.92   0
   1 -15  -3    2.97    2.02   0
   1  15  -3    6.76    2.73   0
   0 -15   3    4.22    2.76   0
   0 -15  -3   -0.92    2.76   0
   0  15   3    1.47    2.65   0
   0  15  -3   -0.09    1.94   0
  -1 -15  -3   40.65    3.13   0
   1 -15   3   39.07    3.06   0
   1  15   3   42.46    3.10   0
  -1  15  -3   39.27    2.92   0
  -2 -15  -3   -2.27    2.95   0
   2  15   3    1.80    2.96   0
   2 -15   3   -1.71    3.02   0
  -2  15  -3    0.73    2.84   0
  -3  15  -3   26.10    2.28   0
   3 -15   3   22.88    3.07   0
  -3 -15  -3   27.66    3.13   0
   3  15   3   25.98    3.15   0
  -4  15  -3    5.85    2.19   0
   4 -15   3    0.40    3.00   0
  -4 -15  -3    6.58    3.24   0
   4  15   3    2.83    3.21   0
   4  15   3    6.61    2.17   0
   5  15   3   -0.82    3.40   0
  -5  15  -3    2.69    3.24   0
   5  15   3    2.18    2.36   0
   5 -15   3    1.39    3.24   0
   5  15   3   -0.16    3.49   0
   6  15   3   -0.80    4.11   0
  -6  15  -3   -0.52    2.82   0
   6  15   3    4.27    3.96   0
   6  15   3    2.57    3.87   0
   6 -15   3    0.77    3.79   0
  -6  15  -3    3.39    2.70   0
   6  16  -3    1.65    4.99   0
   6  16  -3    0.70    4.83   0
  -6  16   3    0.99    3.93   0
   6  16  -3   -0.41    4.00   0
   6 -16  -3    3.34    3.99   0
   5  16  -3    0.17    3.56   0
  -5  16   3    2.79    3.53   0
   5  16  -3    1.12    4.25   0
   5  16  -3    1.28    3.46   0
   5 -16  -3    0.65    3.41   0
   4 -16  -3    0.89    2.88   0
   4  16  -3    1.47    3.31   0
  -4  16   3    1.55    2.04   0
  -4 -16   3    4.62    3.13   0
  -3  16   3   11.19    2.10   0
   3 -16  -3   11.65    2.23   0
   3  16  -3   12.87    3.14   0
  -3 -16   3   13.25    3.14   0
   2  16  -3    1.99    3.11   0
  -2  16   3    0.88    2.66   0
   2 -16  -3    2.31    1.98   0
  -2 -16   3   -0.72    3.09   0
   1  16  -3    5.31    1.94   0
   1 -16  -3    6.40    2.82   0
  -1 -16   3    3.92    2.99   0
  -1  16   3    3.93    2.75   0
   0 -16   3    3.71    2.91   0
   0  16  -3    3.75    2.77   0
   0 -16  -3    3.73    2.13   0
   0  16   3    4.25    2.82   0
  -1 -16  -3   34.48    3.14   0
  -1  16  -3   29.79    3.04   0
   1  16   3   29.90    3.16   0
   1 -16   3   27.11    2.29   0
  -2  16  -3    9.40    2.99   0
  -2 -16  -3   16.15    3.10   0
   2 -16   3   12.52    3.05   0
   2  16   3   13.43    3.01   0
  -3  16  -3    6.07    2.92   0
   3  16   3   -0.51    2.96   0
   3 -16   3    2.55    2.93   0
  -3 -16  -3    5.52    3.15   0
   4  16   3   -0.23    3.21   0
  -4  16  -3    3.58    3.02   0
   4  16   3   -1.18    3.22   0
   4 -16   3    0.89    2.99   0
  -4 -16  -3    2.56    3.32   0
   5  16   3    4.71    3.22   0
   5  16   3    2.88    2.65   0
   5  16   3    2.38    3.73   0
  -5  16  -3    2.46    2.40   0
   5 -16   3    1.75    3.35   0
   6  16   3   -0.74    4.10   0
   6  16   3    2.30    4.26   0
   6 -16   3   -0.35    3.87   0
  -6  16  -3   -1.38    3.80   0
   6  16   3    4.15    3.99   0
   6  17  -3    0.89    5.08   0
   6  17  -3    2.37    4.97   0
  -6  17   3    1.31    4.12   0
   6  17  -3    2.31    4.13   0
   6 -17  -3    0.62    4.07   0
   5  17  -3    0.68    3.47   0
  -5  17   3    0.77    2.38   0
   5 -17  -3    4.40    3.45   0
   5  17  -3    0.32    3.65   0
   5  17  -3    0.88    4.42   0
   4 -17  -3    2.28    3.17   0
   4  17  -3    3.41    3.96   0
  -4  17   3    5.45    3.18   0
  -4 -17   3    2.87    3.20   0
   3 -17  -3    3.49    2.94   0
   3  17  -3    2.92    3.75   0
  -3 -17   3    1.73    3.05   0
  -3  17   3   -1.41    2.97   0
   2 -17  -3    0.25    2.66   0
  -2 -17   3    1.73    2.96   0
   2  17  -3    2.23    3.00   0
  -2  17   3   -1.20    1.92   0
  -1 -17   3    2.05    2.90   0
   1  17  -3    1.64    3.07   0
   1 -17  -3    4.01    2.78   0
  -1  17   3   -0.00    2.70   0
   0 -17   3   72.83    3.26   0
   0  17  -3   63.62    2.66   0
   0 -17  -3   64.88    3.40   0
   0  17   3   71.55    3.40   0
  -1 -17  -3   56.25    3.51   0
  -1  17  -3   47.88    3.41   0
   1  17   3   49.12    2.65   0
   1 -17   3   59.10    3.45   0
  -2  17  -3   11.96    2.18   0
  -2 -17  -3   17.11    2.99   0
   2 -17   3   11.06    2.97   0
   2  17   3   12.09    2.08   0
   3 -17   3   -1.79    2.96   0
   3  17   3    4.15    2.86   0
  -3 -17  -3    0.77    3.16   0
  -3  17  -3   -0.23    2.08   0
  -4  17  -3    3.14    3.28   0
   4  17   3    2.73    3.26   0
   4 -17   3   -0.35    2.15   0
  -4 -17  -3   -0.12    3.31   0
   5  17   3    3.47    3.74   0
   5  17   3   -1.32    3.66   0
   5  17   3    0.18    3.55   0
   5 -17   3   -2.40    3.47   0
  -5  17  -3    0.61    3.44   0
  -6  17  -3    2.56    4.04   0
   6  17   3   -0.27    4.41   0
   6  17   3    0.88    4.30   0
   6  17   3    1.88    4.21   0
   6 -17   3    5.85    3.96   0
   6  18  -3    4.24    4.16   0
   6  18  -3    0.63    4.28   0
   6  18  -3    2.97    5.28   0
   6 -18  -3   -2.02    2.93   0
  -6  18   3   -0.00    4.24   0
  -5  18   3    3.91    3.67   0
   5  18  -3    2.36    3.74   0
   5 -18  -3    3.72    2.42   0
   5  18  -3    3.30    3.74   0
   5  18  -3    2.73    3.71   0
   4 -18  -3    2.50    3.28   0
   4  18  -3    3.62    3.50   0
  -4 -18   3    0.92    3.36   0
  -4  18   3    2.66    3.25   0
   3  18  -3    1.34    3.01   0
   3 -18  -3    2.89    3.01   0
  -3 -18   3    0.86    3.13   0
  -3  18   3    1.17    2.98   0
   2 -18  -3    6.97    2.14   0
  -2  18   3    6.80    2.91   0
   2  18  -3    8.71    3.08   0
  -2 -18   3    6.91    3.21   0
  -1  18   3    5.72    2.86   0
  -1 -18   3    5.83    3.08   0
   1  18  -3    4.32    2.99   0
   1 -18  -3    5.48    2.88   0
   0 -18   3   -0.19    2.76   0
   0 -18  -3   -0.32    2.98   0
   0  18  -3    0.14    2.76   0
   0  18   3    2.32    2.94   0
  -1 -18  -3   13.56    3.19   0
   1 -18   3   14.76    3.12   0
  -1  18  -3   16.00    2.95   0
   1  18   3   14.01    3.12   0
   2 -18   3    0.51    2.15   0
  -2 -18  -3    3.09    2.20   0
   2  18   3    1.94    2.98   0
  -2  18  -3   -0.15    2.93   0
   3  18   3    7.68    3.12   0
  -3  18  -3    2.41    3.09   0
   3 -18   3    3.04    2.23   0
  -3 -18  -3    3.05    3.14   0
  -4 -18  -3    5.07    3.48   0
  -4  18  -3    4.38    3.35   0
   4 -18   3    4.83    3.38   0
   4  18   3    3.71    3.48   0
   5  18   3    3.22    3.89   0
  -5  18  -3    0.47    3.59   0
   5  18   3   -1.06    3.89   0
   5 -18   3    1.04    3.60   0
   5  19  -3    3.46    4.72   0
  -5  19   3    3.58    3.69   0
   5 -19  -3    5.32    3.78   0
   5  19  -3    2.03    3.89   0
   4 -19  -3    2.48    2.32   0
  -4  19   3   -0.69    3.32   0
  -4 -19   3    3.70    3.70   0
   4  19  -3    3.74    3.62   0
   3  19  -3    1.13    3.24   0
  -3  19   3    2.80    2.89   0
  -3 -19   3    1.94    3.42   0
   3 -19  -3    0.79    2.04   0
  -2  19   3    4.53    2.95   0
   2 -19  -3    2.57    2.96   0
  -2 -19   3    2.23    3.14   0
   2  19  -3    5.13    3.07   0
  -1 -19   3    2.31    3.18   0
   1  19  -3    0.06    3.17   0
   1 -19  -3   -0.25    2.08   0
  -1  19   3    3.45    2.87   0
   0  19  -3   14.59    3.08   0
   0 -19   3   15.12    3.11   0
   0  19   3   13.79    3.01   0
   0 -19  -3   13.85    3.13   0
  -1 -19  -3    4.41    2.19   0
  -1  19  -3    5.23    2.96   0
   1 -19   3    5.35    3.01   0
   1  19   3    4.37    2.97   0
  -2 -19  -3    0.25    2.84   0
   2 -19   3    0.32    3.27   0
   2  19   3    0.62    3.00   0
  -2  19  -3    3.89    3.12   0
   3 -19   3   -0.23    3.25   0
  -3 -19  -3    0.27    2.30   0
   3  19   3    2.34    3.16   0
  -3  19  -3    0.76    3.22   0
  -4 -19  -3    2.09    2.62   0
  -4  19  -3    2.19    2.28   0
   4  19   3    2.29    3.33   0
   4 -19   3    5.89    3.46   0
   5  19   3    0.50    2.71   0
   5  19   3   -0.31    3.98   0
  -5  19  -3    3.28    3.79   0
   5 -19   3    1.35    2.76   0
  -5  20   3    5.50    3.93   0
   5  20  -3    0.71    5.00   0
   5 -20  -3    0.26    3.81   0
   5  20  -3    3.44    4.87   0
  -4 -20   3    0.82    3.65   0
   4 -20  -3    1.80    3.42   0
  -4  20   3    0.74    2.34   0
   4  20  -3    0.00    3.69   0
  -3  20   3    1.44    2.21   0
   3 -20  -3    4.42    3.23   0
  -3 -20   3   -0.04    3.18   0
   3  20  -3    0.81    4.06   0
  -2  20   3    2.14    2.01   0
   2  20  -3    1.11    3.24   0
  -2 -20   3   -0.79    3.39   0
   2 -20  -3    4.04    2.16   0
  -1 -20   3    3.76    3.28   0
   1  20  -3    1.10    3.22   0
   1 -20  -3    6.99    3.10   0
  -1  20   3    1.51    2.22   0
   0 -20  -3    0.78    3.20   0
   0  20   3    1.05    2.24   0
   0 -20   3    1.91    3.31   0
   0  20  -3    2.26    3.22   0
  -1 -20  -3   11.46    2.94   0
  -1  20  -3   10.26    2.99   0
   1  20   3   11.67    3.32   0
   1 -20   3   14.35    3.11   0
   2 -20   3    5.02    3.17   0
  -2 -20  -3    1.13    3.17   0
   2  20   3    5.75    3.25   0
  -2  20  -3    2.72    2.19   0
   3  20   3    7.44    3.29   0
  -3 -20  -3    6.91    3.39   0
  -3  20  -3    6.89    3.40   0
   3 -20   3    4.69    3.47   0
  -4  20  -3    2.84    2.55   0
   4  20   3   -0.62    3.66   0
   4 -20   3   -0.54    3.66   0
  -4 -20  -3    3.45    3.90   0
  -5  20  -3    2.69    3.94   0
   5  20   3    4.76    4.04   0
   5  20   3   -0.41    4.08   0
   5 -20   3    3.47    2.74   0
  -5  21   3    2.70    4.01   0
   5  21  -3   -0.14    4.21   0
   5 -21  -3   -0.11    2.73   0
   5  21  -3    4.13    5.15   0
  -4  21   3    0.52    2.47   0
   4 -21  -3    7.10    3.49   0
  -4 -21   3    1.07    3.86   0
   4  21  -3    1.43    3.71   0
   3 -21  -3    1.89    3.32   0
  -3 -21   3    0.94    3.47   0
  -3  21   3    0.20    3.24   0
   3  21  -3    0.59    3.51   0
  -2  21   3    1.33    2.17   0
  -2 -21   3    0.99    3.37   0
   2 -21  -3    3.45    3.17   0
   2  21  -3    0.81    3.29   0
  -1  21   3    2.26    2.25   0
  -1 -21   3    0.55    2.37   0
   1 -21  -3   -0.51    3.23   0
   1  21  -3    0.47    3.46   0
   0 -21  -3    8.88    2.52   0
   0  21  -3   10.05    3.19   0
   0 -21   3    9.00    2.36   0
   0  21   3   15.47    3.30   0
  -1 -21  -3    8.17    2.39   0
   1 -21   3   12.58    3.34   0
  -1  21  -3    8.77    3.12   0
   1  21   3   11.53    3.27   0
  -2 -21  -3    0.04    2.40   0
   2  21   3    2.21    2.26   0
  -2  21  -3    5.38    3.16   0
   2 -21   3    0.21    3.40   0
  -3  21  -3   -1.35    3.39   0
  -3 -21  -3    0.42    3.56   0
   3 -21   3   -3.95    3.43   0
   3  21   3   -0.05    3.50   0
   4  21   3    3.62    4.01   0
   4 -21   3    8.67    3.69   0
  -4 -21  -3    5.26    3.87   0
  -4  21  -3    4.85    2.47   0
   5  21   3   -1.61    3.09   0
  -4 -22   3    0.35    4.02   0
   4 -22  -3    1.51    3.68   0
  -4  22   3   -4.02    3.72   0
   4  22  -3    2.12    3.70   0
  -3  22   3    3.03    2.60   0
   3 -22  -3   -0.60    2.39   0
  -3 -22   3    2.26    3.61   0
   3  22  -3   -0.01    3.58   0
   2  22  -3    1.30    3.37   0
  -2  22   3    0.49    3.38   0
  -2 -22   3    0.68    3.67   0
   2 -22  -3    0.66    2.51   0
  -1  22   3    0.44    3.18   0
   1 -22  -3    1.63    3.23   0
   1  22  -3    4.69    3.21   0
  -1 -22   3    2.51    3.45   0
   0 -22  -3    1.21    2.26   0
   0 -22   3   -2.17    3.33   0
   0  22   3    1.56    2.15   0
   0  22  -3    2.48    2.28   0
  -1 -22  -3    1.69    3.30   0
   1  22   3    4.29    3.29   0
  -1  22  -3    5.89    3.32   0
   1 -22   3    2.15    3.31   0
   2  22   3    0.72    3.47   0
   2 -22   3    0.26    3.35   0
  -2  22  -3    1.84    3.43   0
  -2 -22  -3   -3.58    3.59   0
   3  22   3   -0.10    2.48   0
  -3 -22  -3    2.47    3.60   0
   3 -22   3    1.36    2.40   0
  -3  22  -3   -1.64    3.56   0
  -4  22  -3    1.49    2.76   0
   4  22   3    4.47    3.87   0
   4 -22   3    0.10    3.92   0
  -4 -22  -3    5.24    4.10   0
   4 -23  -3   -1.50    2.73   0
   4  23  -3    1.42    4.97   0
  -4 -23   3    0.29    5.17   0
  -4  23   3    3.96    3.89   0
   3 -23  -3    1.64    3.66   0
  -3  23   3    4.18    3.55   0
   3  23  -3   -0.91    3.81   0
  -3 -23   3   -0.14    3.88   0
  -2  23   3    2.91    3.37   0
   2  23  -3   -2.99    3.45   0
  -2 -23   3    2.07    3.54   0
   2 -23  -3   -0.84    3.56   0
  -1 -23   3    5.33    3.47   0
   1 -23  -3    0.95    2.49   0
   1  23  -3    2.52    3.57   0
  -1  23   3    1.43    3.43   0
   0  23  -3    2.56    2.47   0
   0 -23  -3   -0.39    2.51   0
   0 -23   3    1.07    3.43   0
   0  23   3   -1.83    3.56   0
  -1 -23  -3    0.68    3.59   0
   1  23   3   -0.69    3.52   0
   1 -23   3    4.54    3.38   0
  -1  23  -3    0.06    2.36   0
  -2 -23  -3    4.52    3.86   0
  -2  23  -3   -0.59    2.42   0
   2 -23   3   -2.83    3.46   0
   2  23   3   -0.94    3.57   0
  -3  23  -3    0.52    2.65   0
   3  23   3   -1.38    3.93   0
   3 -23   3   -0.53    2.58   0
  -3 -23  -3    3.02    3.69   0
   4 -23   3    1.47    2.79   0
  -4 -23  -3   -0.13    4.21   0
   4  23   3    0.65    4.06   0
  -4  23  -3   -0.42    2.90   0
   4 -24  -3    1.99    4.06   0
   4  24  -3   -0.27    4.30   0
  -3 -24   3    1.29    4.32   0
  -3  24   3   -1.80    3.89   0
   3  24  -3   -0.09    4.77   0
   3 -24  -3    1.01    2.61   0
   2  24  -3   -0.78    3.89   0
  -2 -24   3   -1.67    3.86   0
   2 -24  -3    2.68    2.55   0
  -2  24   3    2.63    3.61   0
   1  24  -3    1.85    3.71   0
  -1 -24   3    0.24    3.84   0
   1 -24  -3   -0.02    3.58   0
  -1  24   3    2.07    3.50   0
   0 -24  -3   -1.46    2.46   0
   0 -24   3    3.75    2.52   0
   0  24  -3    2.89    2.29   0
   0  24   3    1.90    3.68   0
   1  24   3   -0.90    2.69   0
  -1  24  -3    6.37    3.57   0
  -1 -24  -3   -0.40    2.69   0
   1 -24   3    4.62    3.48   0
   2 -24   3    0.86    2.73   0
  -2  24  -3    0.80    3.75   0
  -2 -24  -3   -0.63    2.46   0
   2  24   3    1.38    3.63   0
  -3  24  -3    2.92    3.95   0
  -3 -24  -3    4.34    4.05   0
   3  24   3    0.94    2.92   0
   3 -24   3    4.73    3.94   0
   3 -25  -3   -1.52    4.17   0
   3  25  -3    0.37    4.23   0
  -3 -25   3    3.51    4.23   0
  -3  25   3   -0.52    2.84   0
   2  25  -3    1.66    3.95   0
  -2  25   3    4.56    3.80   0
   2 -25  -3    0.52    3.89   0
  -2 -25   3    2.69    4.91   0
   1  25  -3    1.19    2.88   0
   1 -25  -3    2.05    3.78   0
  -1 -25   3    2.55    4.01   0
  -1  25   3    0.97    2.67   0
   0  25   3    4.02    3.82   0
   0 -25   3    5.32    3.81   0
   0  25  -3   -0.39    3.76   0
   0 -25  -3    0.58    3.75   0
  -1  25  -3    2.26    3.76   0
   1  25   3    1.97    3.68   0
   1 -25   3    3.18    3.76   0
  -1 -25  -3    1.37    2.61   0
  -2 -25  -3    1.81    3.92   0
  -2  25  -3    1.61    2.76   0
   2  25   3    4.09    3.86   0
   2 -25   3    3.26    2.91   0
  -3  25  -3    1.40    4.09   0
   3 -25   3    1.52    4.10   0
   3  25   3    3.71    4.19   0
  -3 -25  -3   -0.75    2.98   0
  -2  26   3    1.47    4.05   0
  -2 -26   3    1.28    4.19   0
   2  26  -3    5.12    4.20   0
   2 -26  -3    1.16    2.66   0
  -1 -26   3   -1.42    4.26   0
   1 -26  -3    2.19    2.89   0
  -1  26   3    7.84    3.83   0
   1  26  -3    1.82    4.02   0
   0 -26   3    1.28    3.97   0
   0  26   3    0.19    3.83   0
   0  26  -3    4.26    3.85   0
   0 -26  -3   -1.95    4.00   0
  -1 -26  -3   -0.65    4.06   0
  -1  26  -3    3.88    3.98   0
   1 -26   3    4.65    4.08   0
   1  26   3    4.29    4.01   0
  -2  26  -3   -1.17    4.10   0
  -2 -26  -3    4.63    4.16   0
   2 -26   3    0.23    4.08   0
   2  26   3    2.50    4.16   0
  -1  27   3    3.35    4.25   0
   1  27  -3    0.72    4.26   0
   1 -27  -3    0.23    4.21   0
  -1 -27   3   -0.42    4.24   0
   0 -27  -3   -1.14    4.16   0
   0  27  -3    0.63    4.13   0
   0  27   3   -0.34    4.10   0
   0 -27   3    2.03    4.10   0
  -1 -27  -3   -0.09    4.23   0
   1  27   3    1.26    4.15   0
   1 -27   3    1.26    3.04   0
  -1  27  -3   -0.00    4.38   0
   6   0  -4    3.00    3.32   0
  -4   0   4  177.56    4.13   0
   4   0  -4  182.09    4.25   0
  -2   0   4  147.10    4.74   0
   2   0  -4  145.34    4.83   0
   0   0   4  251.46    6.63   0
   0   0   4  237.65    6.39   0
   0   0  -4  248.07    6.51   0
   0   0  -4  234.27    6.28   0
  -2   0  -4  731.09    6.88   0
   2   0   4  780.62    6.71   0
   2   0   4  768.96    6.55   0
   4   0   4  170.07    3.17   0
   4   0   4  157.04    3.13   0
  -4   0  -4  152.20    3.20   0
   6   0   4    9.82    3.25   0
   6   0   4    9.73    3.23   0
   7  -1  -4   -0.51    3.68   0
   7   1  -4    3.34    3.86   0
   7  -1  -4   -0.01    3.72   0
   7   1  -4   -1.21    3.70   0
   6  -1  -4   33.46    3.57   0
   6   1  -4   39.35    3.57   0
   6   1  -4   39.08    3.64   0
  -6   1   4   33.83    3.55   0
  -5   1   4   20.67    3.02   0
   5   1  -4   18.84    3.34   0
   5  -1  -4   17.11    3.33   0
  -4   1   4   42.03    3.02   0
  -4   1   4   38.00    3.15   0
   4   1  -4   43.60    3.02   0
  -4  -1   4   39.55    3.05   0
   4  -1  -4   42.75    3.13   0
   3  -1  -4    3.43    2.55   0
   3   1  -4    4.88    3.14   0
  -3  -1   4    2.85    2.52   0
  -3   1   4    1.94    2.58   0
  -3   1   4    2.93    3.01   0
  -2  -1   4  695.48   10.07   0
   2   1  -4  715.31    9.97   0
  -2   1   4  710.52   14.49   0
  -2   1   4  692.22    8.46   0
   2  -1  -4  688.11    8.38   0
   1  -1  -4  873.71   11.27   0
  -1   1   4  851.93   10.85   0
   1   1  -4  900.74   16.88   0
  -1  -1   4  898.26   16.45   0
   0   1   4 1122.90   11.47   0
   0  -1   4 1139.71   12.86   0
   0   1   4 1042.85   11.54   0
   0  -1  -4 1144.20   11.67   0
   0  -1  -4 1031.07   11.41   0
  -1  -1  -4  364.86    5.69   0
   1   1   4  331.32    5.45   0
   1  -1   4  353.87    5.38   0
   1   1   4  364.79    5.72   0
  -1  -1  -4  333.92    5.47   0
  -1   1  -4  341.79    5.66   0
   2   1   4    9.47    2.54   0
  -2   1  -4    9.64    1.88   0
   2   1   4    9.21    2.59   0
  -2  -1  -4    7.49    2.52   0
  -2   1  -4    7.45    1.85   0
   2   1   4   11.89    2.50   0
   2  -1   4   12.06    2.61   0
  -3  -1  -4    3.64    2.49   0
  -3   1  -4    4.46    2.47   0
   3   1   4    5.18    2.44   0
   3  -1   4    1.12    2.32   0
   3   1   4    3.30    1.70   0
   4   1   4   23.60    2.80   0
   4   1   4   26.70    2.78   0
   4  -1   4   23.13    2.86   0
  -4   1  -4   24.84    2.82   0
   4  -1   4   27.99    2.87   0
  -4  -1  -4   18.32    2.04   0
   5   1   4   17.18    2.96   0
   5  -1   4   19.88    3.06   0
   5  -1   4   15.17    3.01   0
  -5   1  -4   15.33    2.93   0
  -5  -1  -4   19.28    2.97   0
   5   1   4   16.65    2.18   0
   6  -1   4    3.73    3.15   0
  -6   1  -4    1.38    3.41   0
   6   1   4    4.96    3.16   0
   6  -1   4    3.93    3.07   0
   6   1   4   -0.61    3.30   0
   7   1   4    5.03    2.52   0
   7   1   4    4.37    3.63   0
   7  -1   4    4.18    3.80   0
   7  -1   4    3.47    3.81   0
   7  -2  -4    1.02    3.55   0
   7   2  -4    0.07    3.70   0
   7   2  -4   -0.71    3.61   0
   6  -2  -4   10.50    3.44   0
   6   2  -4    9.19    4.13   0
   6   2  -4    9.47    3.31   0
  -6   2   4   13.90    3.39   0
   5   2  -4    4.47    3.15   0
   5   2  -4    7.43    3.07   0
   5  -2  -4    5.65    3.31   0
  -5   2   4    5.90    3.49   0
  -5   2   4    7.20    3.12   0
   4  -2  -4    3.99    2.72   0
   4   2  -4    3.86    3.18   0
  -4   2   4    3.86    2.61   0
  -4   2   4    1.74    3.12   0
  -3  -2   4   20.91    2.84   0
   3   2  -4   22.58    3.46   0
   3   2  -4   20.14    3.24   0
   3  -2  -4   22.54    2.78   0
  -3   2   4   20.49    2.81   0
  -3   2   4   21.37    3.24   0
  -2   2   4  121.89    4.19   0
   2   2  -4  116.06    5.45   0
   2   2  -4  114.75    5.88   0
   2  -2  -4  113.12    4.28   0
  -2  -2   4  116.45    5.39   0
  -1   2   4  237.30    5.93   0
   1  -2  -4  228.24    6.08   0
   0  -2  -4 1445.36   12.07   0
   0   2   4 1345.18   12.33   0
   0  -2   4 1372.73   14.14   0
   0   2   4 1383.75   11.57   0
   1   2   4  526.79    6.59   0
  -1  -2  -4  530.59    6.51   0
  -1   2  -4  502.31    6.46   0
   1  -2   4  500.52    6.56   0
  -1  -2  -4  482.90    6.27   0
   1   2   4  475.75    6.02   0
   2  -2   4  198.16    3.96   0
  -2   2  -4  187.28    4.05   0
  -2   2  -4  188.69    3.67   0
   2   2   4  188.13    4.01   0
   2   2   4  202.40    4.14   0
  -2  -2  -4  171.87    3.57   0
   2   2   4  190.80    3.97   0
   3  -2   4   12.53    1.73   0
  -3  -2  -4   11.30    2.59   0
  -3   2  -4   12.36    2.77   0
   3   2   4   12.25    2.44   0
   3   2   4   10.55    2.66   0
   3   2   4   13.84    2.60   0
  -3   2  -4   12.14    2.61   0
   4   2   4    3.60    2.75   0
   4  -2   4    7.66    2.66   0
   4   2   4    5.97    2.70   0
  -4  -2  -4    4.45    2.67   0
  -4   2  -4    5.34    2.58   0
  -4   2  -4    3.87    1.78   0
  -5   2  -4    2.38    2.91   0
   5   2   4    7.38    2.95   0
   5  -2   4    5.13    2.13   0
   5  -2   4    7.89    2.13   0
   5   2   4    3.34    2.95   0
   6   2   4    3.21    2.31   0
   6  -2   4    4.18    3.12   0
  -6   2  -4    4.23    3.24   0
   6  -2   4    2.11    2.27   0
   6   2   4    4.45    3.28   0
   7   2   4    3.68    3.70   0
   7  -2   4    3.84    3.78   0
   7  -2   4    3.23    3.81   0
   7   2   4    3.87    2.71   0
   7  -3  -4    0.77    3.64   0
   7   3  -4    0.76    3.73   0
  -7   3   4    0.81    3.64   0
   7   3  -4    3.27    3.69   0
   6  -3  -4   37.97    3.69   0
  -6   3   4   31.76    3.53   0
  -6   3   4   44.28    3.62   0
   6   3  -4   40.58    3.63   0
   6   3  -4   41.46    3.62   0
   5  -3  -4   68.77    2.85   0
  -5   3   4   67.41    4.21   0
   5   3  -4   63.28    3.71   0
  -5   3   4   67.74    3.43   0
   5   3  -4   68.62    3.69   0
   4  -3  -4   40.90    3.11   0
   4   3  -4   34.34    3.04   0
   4   3  -4   39.33    2.99   0
  -4   3   4   40.19    2.96   0
  -4   3   4   36.60    3.12   0
   3  -3  -4   86.82    3.56   0
   3   3  -4   81.97    4.04   0
   3   3  -4   85.30    3.82   0
  -3   3   4   82.36    3.40   0
   3   3  -4   84.41    4.04   0
   2   3  -4  264.55    7.74   0
   2   3  -4  252.42    8.01   0
  -2   3   4  244.98    4.53   0
   2  -3  -4  241.96    4.95   0
   1  -3  -4   44.16    3.97   0
  -1   3   4   44.43    3.68   0
   0  -3  -4  230.07    5.31   0
   0   3   4  226.07    4.82   0
   0  -3   4  227.21    6.90   0
   0   3  -4  240.78    6.56   0
   1   3   4  634.00    6.95   0
   1   3   4  668.61    7.08   0
  -1   3  -4  672.99    7.34   0
   1  -3   4  673.95    7.63   0
  -1  -3  -4  684.23    6.97   0
  -2   3  -4   27.40    2.76   0
   2  -3   4   32.26    2.19   0
  -2  -3  -4   32.27    2.71   0
   2   3   4   31.27    2.76   0
   2   3   4   27.36    2.68   0
  -3   3  -4    5.45    1.69   0
   3   3   4    7.05    2.54   0
   3   3   4    4.14    2.52   0
   3   3   4    4.24    2.61   0
  -3   3  -4    3.05    1.76   0
   3  -3   4    3.98    2.43   0
   4   3   4   48.65    2.93   0
   4   3   4   41.60    2.27   0
  -4   3  -4   51.07    3.01   0
  -4   3  -4   41.12    2.31   0
   4  -3   4   46.47    3.02   0
   4   3   4   46.61    2.92   0
   5  -3   4    5.36    2.85   0
  -5   3  -4    3.87    2.79   0
   5   3   4    2.60    2.94   0
   5   3   4    1.20    2.01   0
   6  -3   4    0.89    2.28   0
   6  -3   4    4.10    3.28   0
  -6   3  -4   -0.12    2.39   0
   6   3   4    0.79    3.27   0
   6   3   4    2.04    2.30   0
   7  -3   4    0.15    3.77   0
  -7   3  -4    2.16    3.81   0
   7  -3   4   -0.25    3.73   0
   7   3   4    1.22    3.77   0
   7   3   4   -0.54    3.86   0
  -7   4   4   -0.62    3.72   0
   7  -4  -4    2.52    3.78   0
   7   4  -4   -0.47    3.76   0
   7   4  -4    2.34    3.69   0
   6   4  -4   12.39    4.19   0
   6  -4  -4   13.42    3.45   0
   6   4  -4   11.93    3.50   0
  -6   4   4   13.63    3.23   0
  -6   4   4   11.22    3.25   0
   5   4  -4  103.28    3.94   0
   5   4  -4  104.17    4.30   0
   5  -4  -4  106.91    3.63   0
  -5   4   4   97.43    4.29   0
  -5   4   4   96.79    2.94   0
   4   4  -4   11.13    2.71   0
   4  -4  -4   10.06    2.85   0
  -4   4   4   11.47    2.12   0
  -4   4   4    9.82    2.73   0
   4   4  -4   11.47    2.75   0
   4   4  -4    8.81    2.71   0
   3   4  -4    7.53    3.13   0
  -3   4   4    8.02    2.80   0
   3   4  -4    7.63    2.99   0
   3  -4  -4    8.75    2.85   0
   3   4  -4    8.18    2.55   0
   2   4  -4   92.75    5.79   0
  -2   4   4   96.58    3.61   0
   2   4  -4  100.98    5.96   0
   2  -4  -4   89.21    3.57   0
   1  -4  -4 1945.81   12.20   0
  -1   4   4 1970.04   12.13   0
   1   4  -4 2217.86   34.30   0
  -1  -4   4 2093.93   33.61   0
   0  -4  -4   40.56    3.36   0
   0   4  -4   41.00    3.82   0
   0   4   4   40.40    3.39   0
   0  -4   4   42.18    3.91   0
  -1  -4  -4    0.86    1.82   0
   1  -4   4   -0.14    2.78   0
  -1   4  -4    1.60    2.80   0
   1   4   4    2.38    2.64   0
   1   4   4    0.69    2.56   0
   2   4   4  171.95    3.80   0
  -2   4  -4  195.36    3.59   0
  -2  -4  -4  204.32    4.06   0
   2   4   4  201.53    4.05   0
   2  -4   4  191.07    3.91   0
   3   4   4   34.85    2.90   0
   3  -4   4   36.09    2.76   0
  -3   4  -4   34.40    2.73   0
   3   4   4   33.49    2.86   0
  -3   4  -4   35.60    2.77   0
   3   4   4   32.79    2.88   0
  -4   4  -4   27.59    2.83   0
   4   4   4   26.59    2.94   0
   4   4   4   25.97    2.86   0
  -4   4  -4   23.91    2.18   0
   4   4   4   25.05    2.88   0
   4  -4   4   25.62    2.19   0
   5  -4   4   -2.99    2.82   0
  -5   4  -4   -0.33    2.72   0
   5   4   4    0.90    2.83   0
   5   4   4    2.40    2.94   0
  -5   4  -4   -2.80    3.09   0
  -6   4  -4    2.55    3.27   0
   6  -4   4   -0.85    3.23   0
   6  -4   4    1.82    3.33   0
   6   4   4    2.98    3.22   0
   6   4   4    3.57    3.43   0
   7   4   4    4.89    3.87   0
   7   4   4    3.09    3.76   0
  -7   4  -4   -0.21    3.88   0
   7  -4   4    5.85    3.72   0
   7  -4   4    1.64    3.74   0
   7   5  -4   -0.78    3.78   0
   7  -5  -4   -0.39    3.70   0
  -7   5   4    0.26    3.68   0
   7   5  -4    0.71    3.72   0
  -6   5   4    2.30    3.25   0
   6  -5  -4    0.50    2.32   0
   6   5  -4    1.66    3.98   0
   6   5  -4    2.37    3.25   0
  -6   5   4    4.95    3.85   0
   5  -5  -4    5.32    2.86   0
  -5   5   4    7.85    2.84   0
   5   5  -4    8.45    3.69   0
  -5   5   4    6.81    2.82   0
   5   5  -4    6.98    3.55   0
   4   5  -4   46.27    3.75   0
   4  -5  -4   46.67    2.38   0
  -4   5   4   44.70    2.41   0
   4   5  -4   50.08    3.34   0
   4   5  -4   43.60    3.19   0
   3   5  -4   91.36    4.46   0
   3  -5  -4   92.35    3.53   0
   3   5  -4   96.98    4.42   0
  -3   5   4   94.53    3.51   0
   3   5  -4   96.53    4.36   0
   2  -5  -4  194.52    4.29   0
  -2   5   4  189.15    3.74   0
   2   5  -4  199.27    7.34   0
   2   5  -4  217.09    7.26   0
  -1   5   4  619.55    7.04   0
   1  -5  -4  596.26    6.92   0
   1   5  -4  641.62   13.19   0
  -1  -5   4  656.10   13.17   0
   0  -5  -4   85.31    2.98   0
   0   5   4   87.96    3.58   0
   0   5  -4   83.91    4.29   0
   0  -5   4   85.29    4.22   0
  -1   5  -4  245.90    4.84   0
  -1  -5  -4  270.87    4.69   0
   1   5   4  258.41    4.63   0
   1  -5   4  254.35    4.86   0
   2   5   4  285.86    4.22   0
   2   5   4  282.94    4.42   0
   2  -5   4  267.51    4.41   0
  -2  -5  -4  310.83    4.71   0
  -2   5  -4  290.11    4.55   0
  -3   5  -4    6.68    1.74   0
   3   5   4   10.21    2.76   0
   3  -5   4   10.44    2.51   0
   3   5   4    5.81    2.73   0
   3   5   4    7.94    2.12   0
   4  -5   4   32.73    2.92   0
  -4   5  -4   32.02    3.01   0
   4   5   4   32.30    2.97   0
  -4   5  -4   34.23    2.16   0
   4   5   4   31.26    3.03   0
   4   5   4   28.25    2.95   0
   5   5   4   59.54    3.28   0
   5   5   4   53.95    3.27   0
   5   5   4   51.09    3.22   0
   5  -5   4   51.03    2.46   0
  -5   5  -4   57.87    2.48   0
  -5   5  -4   55.24    3.26   0
   6  -5   4    7.93    3.36   0
   6   5   4    5.42    3.36   0
  -6   5  -4    8.73    3.43   0
   6   5   4    8.96    3.40   0
   7   5   4    2.25    2.83   0
   7   5   4    1.72    2.55   0
   7  -5   4    4.24    3.70   0
  -7   5  -4    3.76    3.79   0
   7  -5   4    3.57    3.86   0
   7   6  -4    0.42    3.74   0
  -7   6   4    3.55    3.78   0
   7  -6  -4    1.75    3.74   0
  -7   6   4   -1.36    3.72   0
   7   6  -4   -0.30    3.71   0
   6  -6  -4    2.14    3.19   0
   6   6  -4    3.17    3.30   0
  -6   6   4    2.77    3.33   0
  -6   6   4    2.63    3.23   0
   6   6  -4    0.95    3.85   0
   5  -6  -4   20.10    3.00   0
   5   6  -4   18.30    2.96   0
  -5   6   4   15.19    2.95   0
   5   6  -4   16.32    3.08   0
   5   6  -4   14.65    2.84   0
  -5   6   4   15.95    3.03   0
  -4   6   4    0.50    2.71   0
   4   6  -4    1.17    2.70   0
   4   6  -4    2.79    2.49   0
   4   6  -4    0.60    2.68   0
   4  -6  -4    4.53    2.68   0
  -3   6   4  104.54    3.49   0
   3  -6  -4   98.53    2.86   0
   3   6  -4  103.20    4.47   0
   3   6  -4  104.87    4.61   0
  -2   6   4   -0.07    2.54   0
   2   6  -4    1.06    3.76   0
   2  -6  -4    0.69    2.60   0
  -1  -6   4  270.47    7.52   0
   1  -6  -4  251.69    4.22   0
   1   6  -4  260.44    7.41   0
  -1   6   4  253.23    4.61   0
   0  -6   4 1334.97   12.10   0
   0  -6  -4 1368.64    9.16   0
   0   6   4 1385.50    9.17   0
   0   6  -4 1357.04   11.94   0
   1   6   4   21.13    2.14   0
  -1   6  -4   22.01    2.24   0
   1  -6   4   19.94    2.29   0
  -1  -6  -4   20.72    2.82   0
   2   6   4  102.59    3.46   0
   2  -6   4  100.04    3.38   0
  -2  -6  -4  104.31    3.58   0
   2   6   4   90.12    3.26   0
  -2   6  -4   97.90    3.43   0
  -3   6  -4    9.14    1.80   0
   3  -6   4   12.40    1.84   0
   3   6   4   11.94    2.61   0
   3   6   4   11.70    2.91   0
   4   6   4    4.82    2.69   0
  -4   6  -4    2.88    2.69   0
   4   6   4    4.71    2.69   0
   4  -6   4    4.51    2.58   0
  -4   6  -4    5.63    2.70   0
   4   6   4    5.46    2.83   0
   5   6   4   -1.74    3.01   0
  -5   6  -4    2.53    2.99   0
   5   6   4    1.01    2.92   0
  -5   6  -4    0.20    2.89   0
   5   6   4    0.92    2.96   0
   5  -6   4    2.28    2.91   0
   6  -6   4    2.90    3.30   0
   6   6   4    0.95    3.30   0
  -6   6  -4    4.77    2.35   0
  -6   6  -4    2.33    2.29   0
   6   6   4    2.71    2.21   0
   7   6   4    5.72    3.90   0
   7   6   4    1.00    3.84   0
   7  -6   4    2.02    3.82   0
   7  -6   4    1.18    3.93   0
  -7   6  -4    1.39    4.04   0
   7   7  -4    2.68    3.78   0
   7  -7  -4    2.50    2.67   0
  -7   7   4    1.80    3.80   0
  -7   7   4    2.74    4.57   0
   7   7  -4    1.30    3.78   0
   6   7  -4    1.76    3.32   0
  -6   7   4    0.16    3.21   0
   6   7  -4    2.39    3.30   0
   6  -7  -4    3.30    3.19   0
  -6   7   4    2.54    3.23   0
   5   7  -4   22.73    3.08   0
   5   7  -4   26.55    3.80   0
  -5   7   4   25.82    3.06   0
   5  -7  -4   22.13    3.07   0
  -5   7   4   26.09    3.82   0
   5   7  -4   25.14    3.16   0
   4   7  -4   27.62    3.19   0
  -4   7   4   28.73    2.87   0
   4   7  -4   28.83    3.60   0
   4   7  -4   24.12    3.67   0
   4  -7  -4   32.20    2.96   0
   3   7  -4    3.59    3.26   0
  -3   7   4    3.78    1.95   0
   3  -7  -4    0.43    2.76   0
   3   7  -4    3.04    3.20   0
   2  -7  -4  173.62    3.45   0
   2   7  -4  184.76    5.91   0
  -2   7   4  177.32    3.88   0
  -2  -7   4  190.32    6.26   0
   1  -7  -4   24.56    2.80   0
  -1  -7   4   22.02    3.34   0
   1   7  -4   23.41    3.78   0
  -1   7   4   26.96    2.74   0
   0   7  -4   75.57    3.88   0
   0  -7  -4   77.76    3.32   0
   0   7   4   75.42    3.32   0
   0  -7   4   70.74    3.81   0
  -1  -7  -4  889.49    7.30   0
   1   7   4  859.32    7.23   0
   1  -7   4  839.02    7.41   0
  -1   7  -4  829.09    7.44   0
  -2  -7  -4  316.47    4.31   0
   2  -7   4  312.51    4.70   0
  -2   7  -4  311.01    4.18   0
   2   7   4  328.42    4.70   0
  -3  -7  -4    0.49    2.77   0
   3   7   4    2.92    2.65   0
  -3   7  -4    2.07    2.45   0
   3   7   4    3.97    2.52   0
   3  -7   4    2.11    2.40   0
   4   7   4   12.31    2.88   0
  -4   7  -4   14.88    2.68   0
   4  -7   4   10.88    2.66   0
   4   7   4   12.82    2.91   0
   4   7   4   14.26    2.94   0
   5   7   4    2.21    2.94   0
   5  -7   4    1.91    3.03   0
  -5   7  -4    4.37    2.97   0
   5   7   4    2.78    2.95   0
   5   7   4   -0.35    2.04   0
  -5   7  -4    1.68    2.90   0
  -6   7  -4    5.41    3.39   0
   6   7   4    4.90    2.42   0
  -6   7  -4    3.25    3.35   0
   6  -7   4    6.78    2.40   0
   6   7   4    2.04    2.41   0
   7   7   4    1.06    3.87   0
   7  -7   4    0.85    3.89   0
  -7   7  -4    2.00    4.14   0
   7   7   4    1.48    3.93   0
  -7   8   4   -0.08    3.94   0
   7   8  -4    3.84    3.78   0
   7   8  -4    2.86    4.05   0
  -7   8   4    2.95    3.87   0
   7  -8  -4   -0.06    3.72   0
   6   8  -4    2.66    3.14   0
   6  -8  -4    3.83    3.37   0
  -6   8   4    3.35    4.07   0
   6   8  -4    3.03    3.44   0
  -6   8   4    3.56    3.32   0
   5   8  -4    3.69    3.69   0
   5   8  -4    4.39    3.49   0
   5   8  -4    5.42    2.98   0
  -5   8   4    2.99    2.82   0
   5  -8  -4    4.80    2.94   0
  -4   8   4   -0.79    2.82   0
   4   8  -4    2.15    3.31   0
   4  -8  -4    2.49    2.82   0
   4   8  -4    1.12    2.60   0
   4   8  -4    0.06    2.66   0
   3   8  -4    2.11    3.34   0
   3  -8  -4    0.06    2.78   0
   3   8  -4    2.07    3.16   0
  -3   8   4    2.92    2.74   0
   2   8  -4   60.93    4.18   0
  -2   8   4   65.02    3.14   0
   2  -8  -4   62.87    3.21   0
  -2  -8   4   62.03    3.65   0
   1   8  -4   54.09    3.59   0
   1  -8  -4   52.36    2.42   0
  -1  -8   4   53.61    3.68   0
  -1   8   4   54.02    3.01   0
   0  -8  -4  103.19    3.50   0
   0  -8   4  101.82    3.97   0
   0   8  -4  105.58    3.95   0
   0   8   4  106.31    3.57   0
   1   8   4  244.29    3.93   0
   1  -8   4  237.70    4.50   0
  -1  -8  -4  260.10    4.30   0
  -1   8  -4  239.97    4.13   0
  -2   8  -4    4.33    2.63   0
   2  -8   4    4.69    2.66   0
  -2  -8  -4    4.06    1.98   0
   2   8   4    2.82    1.96   0
   3   8   4    2.20    2.82   0
   3  -8   4    3.20    2.47   0
  -3  -8  -4    3.94    2.67   0
   3   8   4    5.47    2.60   0
  -3   8  -4    3.52    1.75   0
   4   8   4    2.03    2.76   0
  -4   8  -4    1.60    2.69   0
   4  -8   4    4.26    2.58   0
   4   8   4    1.96    2.86   0
   4   8   4    1.38    2.80   0
   5   8   4   12.01    2.27   0
   5  -8   4   11.99    2.11   0
   5   8   4   11.80    3.18   0
  -5   8  -4   12.60    2.99   0
  -5   8  -4   11.74    2.17   0
   5   8   4   11.99    2.99   0
   6   8   4    2.56    3.44   0
   6   8   4    1.54    3.43   0
   6  -8   4    0.72    3.42   0
  -6   8  -4   -0.01    3.31   0
   6   8   4    3.14    3.46   0
  -6   8  -4    3.51    3.29   0
   7   8   4    0.92    3.79   0
   7  -8   4    4.72    2.79   0
  -7   8  -4    2.23    4.14   0
   7   8   4   -0.25    3.94   0
  -7   9   4    0.46    3.93   0
   7   9  -4    1.12    3.75   0
   7  -9  -4    0.43    2.83   0
  -7   9   4    3.12    3.95   0
   7   9  -4    3.05    3.95   0
   6   9  -4    1.71    3.32   0
  -6   9   4    2.33    3.27   0
   6  -9  -4   -0.04    3.34   0
  -6   9   4    1.43    3.38   0
   6   9  -4   -0.35    3.32   0
   6   9  -4    0.21    3.34   0
   5  -9  -4    4.37    3.05   0
   5   9  -4    3.66    3.02   0
   5   9  -4    3.49    3.77   0
  -5   9   4    2.09    2.05   0
   5   9  -4    3.80    3.75   0
   4   9  -4   15.34    3.01   0
   4   9  -4   13.84    3.51   0
   4   9  -4   12.54    3.50   0
   4  -9  -4   14.57    2.97   0
  -4   9   4   15.91    2.13   0
   3  -9  -4   64.01    3.13   0
   3   9  -4   64.88    4.17   0
  -3   9   4   65.04    3.07   0
   3   9  -4   64.20    4.17   0
   2   9  -4   94.28    4.47   0
  -2   9   4   98.21    3.23   0
   2  -9  -4  102.20    3.27   0
  -2  -9   4  103.66    4.52   0
  -1  -9   4   13.95    3.55   0
   1  -9  -4   14.66    2.77   0
  -1   9   4   14.59    2.65   0
   1   9  -4   14.05    3.44   0
   0   9   4  206.08    4.03   0
   0   9  -4  210.61    4.62   0
   0  -9   4  213.86    4.67   0
   0  -9  -4  204.05    3.64   0
  -1   9  -4  445.55    5.56   0
   1   9   4  454.61    5.03   0
  -1  -9  -4  484.89    5.55   0
   1  -9   4  443.09    5.59   0
  -2   9  -4  144.39    3.03   0
   2  -9   4  140.07    3.56   0
   2   9   4  156.22    3.92   0
  -2  -9  -4  154.41    3.82   0
   3  -9   4   32.02    2.85   0
  -3   9  -4   28.17    2.19   0
   3   9   4   32.78    2.99   0
   3   9   4   29.92    2.79   0
  -3  -9  -4   33.98    3.09   0
   4   9   4    0.98    2.96   0
   4   9   4    2.84    2.84   0
  -4   9  -4   -1.11    2.71   0
   4  -9   4    1.95    2.71   0
   4   9   4    1.39    1.88   0
   5   9   4    8.73    2.05   0
   5   9   4   11.07    2.98   0
  -5   9  -4    8.14    3.30   0
   5  -9   4   12.33    3.05   0
  -5   9  -4   10.33    3.10   0
   5   9   4   11.48    3.13   0
   6   9   4    1.01    3.49   0
   6   9   4    5.45    3.36   0
  -6   9  -4    2.18    2.35   0
   6  -9   4    0.95    3.30   0
   6   9   4    4.73    3.55   0
  -6   9  -4    3.85    2.28   0
   7  -9   4    0.58    2.93   0
   7   9   4   -0.14    2.79   0
  -7   9  -4    3.59    3.89   0
  -7   9  -4   -1.07    4.02   0
   7   9   4    2.28    4.08   0
   7  10  -4    2.61    4.75   0
  -7  10   4   -0.10    4.08   0
  -7  10   4    3.81    3.98   0
   7  10  -4    1.10    4.01   0
   7 -10  -4    1.33    4.00   0
   6  10  -4   -0.23    4.18   0
  -6  10   4    0.52    3.44   0
   6 -10  -4    4.51    3.32   0
  -6  10   4    1.12    3.34   0
   6  10  -4    1.52    3.40   0
   6  10  -4    1.29    3.40   0
   5  10  -4    2.84    3.73   0
  -5  10   4    2.60    2.97   0
   5  10  -4    1.97    3.07   0
   5  10  -4    3.26    3.06   0
   5 -10  -4    0.82    2.97   0
   4  10  -4    6.43    3.44   0
   4  10  -4    4.10    3.35   0
   4 -10  -4    6.47    3.02   0
  -4  10   4    8.34    2.95   0
   3 -10  -4   22.42    2.78   0
   3  10  -4   19.58    3.70   0
  -3  10   4   18.41    2.68   0
  -3 -10   4   19.17    3.48   0
  -2 -10   4   43.80    3.32   0
   2  10  -4   39.01    3.30   0
   2 -10  -4   41.57    2.16   0
  -2  10   4   43.39    2.77   0
   1  10  -4    8.08    2.75   0
  -1 -10   4   10.29    2.82   0
  -1  10   4    8.04    2.76   0
   1 -10  -4    6.33    2.86   0
   0 -10  -4  400.79    5.00   0
   0  10  -4  381.15    5.49   0
   0 -10   4  390.65    5.64   0
   0  10   4  395.37    4.63   0
   1 -10   4   38.34    3.05   0
  -1 -10  -4   35.48    2.23   0
   1  10   4   40.60    2.93   0
  -1  10  -4   37.12    2.99   0
  -2  10  -4  391.43    4.36   0
   2  10   4  425.29    5.24   0
  -2 -10  -4  418.21    5.23   0
   2 -10   4  397.69    4.83   0
   3 -10   4    3.48    1.88   0
   3  10   4   -1.15    2.77   0
  -3  10  -4    0.87    1.79   0
   3  10   4   -0.09    2.04   0
  -3 -10  -4    2.53    2.67   0
   4  10   4   19.48    3.05   0
   4  10   4   21.29    2.97   0
   4 -10   4   21.66    2.84   0
  -4  10  -4   23.73    2.88   0
   5  10   4   -0.86    2.17   0
   5 -10   4    1.57    2.17   0
   5  10   4    3.15    3.36   0
  -5  10  -4    2.51    3.11   0
   5  10   4   -0.25    3.10   0
  -5  10  -4    2.98    3.12   0
   6  10   4    2.72    2.57   0
   6  10   4    0.40    3.48   0
   6  10   4    0.13    3.39   0
  -6  10  -4    2.92    3.43   0
   6 -10   4    0.44    3.45   0
  -6  10  -4    2.87    2.69   0
   7  10   4    0.50    4.24   0
   7 -10   4    0.89    2.74   0
  -7  10  -4    0.48    4.17   0
   7  10   4   -0.93    4.11   0
  -7  10  -4    3.98    4.02   0
  -7  11   4   -1.01    3.99   0
   7 -11  -4   -2.71    3.95   0
   7  11  -4   -1.07    4.97   0
   7  11  -4    2.03    5.03   0
  -7  11   4   -1.13    4.05   0
   6  11  -4   -0.36    4.30   0
   6  11  -4    0.96    3.51   0
  -6  11   4    1.94    3.48   0
   6 -11  -4    0.59    3.39   0
  -6  11   4    1.71    2.39   0
   6  11  -4   -0.06    3.64   0
  -5  11   4    3.78    3.33   0
   5  11  -4    3.57    3.13   0
   5  11  -4    4.33    3.08   0
   5  11  -4    2.09    3.16   0
   5 -11  -4    5.38    3.15   0
   4  11  -4    2.33    3.44   0
  -4  11   4    3.60    2.85   0
   4 -11  -4    0.08    2.95   0
   4  11  -4    3.36    3.50   0
   3  11  -4    2.03    2.59   0
  -3  11   4    5.03    2.65   0
  -3 -11   4    2.59    3.26   0
   3 -11  -4    0.65    1.85   0
  -2 -11   4   18.56    2.91   0
   2 -11  -4   13.14    2.56   0
  -2  11   4   16.78    2.63   0
   2  11  -4   18.51    2.87   0
   1  11  -4   46.97    3.95   0
   1 -11  -4   43.24    3.23   0
  -1 -11   4   41.80    3.23   0
  -1  11   4   44.23    3.03   0
   0 -11  -4   30.41    2.78   0
   0 -11   4   23.98    3.05   0
   0  11  -4   24.47    3.06   0
   0  11   4   27.11    2.71   0
  -1  11  -4   12.16    2.74   0
   1  11   4   14.49    1.99   0
   1 -11   4   13.27    2.79   0
  -1 -11  -4   10.64    2.61   0
  -2  11  -4   11.91    2.61   0
  -2 -11  -4   13.74    2.83   0
   2 -11   4   12.66    1.90   0
   2  11   4   15.07    2.90   0
  -3  11  -4    4.04    2.87   0
   3  11   4    3.93    2.92   0
   3 -11   4    4.40    2.77   0
   3  11   4    5.35    1.95   0
  -3 -11  -4    4.98    2.92   0
   4  11   4   10.73    2.13   0
  -4 -11  -4   10.38    2.97   0
   4  11   4   10.63    3.04   0
   4 -11   4   14.12    2.06   0
  -4  11  -4   11.98    2.08   0
   5  11   4   -0.36    3.04   0
   5 -11   4   -0.68    2.84   0
  -5  11  -4    1.75    2.98   0
   5  11   4    1.12    3.07   0
   5  11   4    2.20    3.16   0
  -6  11  -4    5.47    3.64   0
   6  11   4    3.24    3.70   0
  -6  11  -4   -0.85    2.47   0
   6  11   4   -1.31    3.49   0
   6 -11   4    1.86    3.49   0
   6  11   4   -0.84    3.54   0
   7 -11   4   -1.59    2.97   0
   7  11   4    1.57    4.28   0
   7  11   4   -1.80    4.21   0
   7  12  -4    1.96    5.23   0
   7  12  -4    5.05    5.30   0
  -7  12   4    2.40    3.02   0
  -7  12   4    3.41    4.24   0
   7 -12  -4    2.86    4.08   0
   6  12  -4   -0.15    3.68   0
   6  12  -4    0.25    3.62   0
   6  12  -4   -0.85    3.55   0
  -6  12   4   -0.02    2.45   0
   6 -12  -4   -0.12    3.49   0
  -5  12   4   -2.53    3.13   0
   5  12  -4    2.28    3.64   0
   5  12  -4   -0.22    3.23   0
   5  12  -4    0.48    3.64   0
   5 -12  -4    1.54    2.35   0
   4  12  -4   11.93    3.04   0
  -4  12   4   13.87    3.00   0
   4 -12  -4    9.48    3.08   0
   4  12  -4    9.81    3.10   0
  -3 -12   4    6.60    3.32   0
  -3  12   4    4.01    1.85   0
   3  12  -4    6.20    3.31   0
   3 -12  -4    5.57    1.88   0
   2 -12  -4   18.49    2.04   0
  -2  12   4   21.34    2.63   0
  -2 -12   4   23.53    3.56   0
   2  12  -4   21.22    2.92   0
   1 -12  -4  422.23    4.97   0
  -1  12   4  396.72    4.83   0
  -1 -12   4  402.96    5.96   0
   1  12  -4  410.71    5.92   0
   0 -12   4   35.42    3.11   0
   0  12   4   36.74    2.82   0
   0 -12  -4   38.78    2.85   0
   0  12  -4   32.38    3.09   0
   1  12   4   42.90    2.43   0
  -1 -12  -4   45.97    2.38   0
   1 -12   4   41.71    3.15   0
  -1  12  -4   41.14    3.06   0
   2  12   4    3.76    1.97   0
  -2 -12  -4   -0.60    2.77   0
   2 -12   4    2.81    2.66   0
  -2  12  -4    2.34    1.81   0
  -3  12  -4   93.14    2.68   0
   3  12   4  101.82    3.65   0
  -3 -12  -4   97.23    3.59   0
   3 -12   4  100.14    3.38   0
   4 -12   4    2.72    2.79   0
   4  12   4    0.60    3.03   0
  -4 -12  -4    4.22    2.29   0
  -4  12  -4    1.62    2.83   0
   4  12   4    3.00    2.96   0
   5  12   4    2.68    3.37   0
  -5  12  -4    2.78    2.24   0
   5 -12   4    1.44    3.09   0
   5  12   4    0.49    3.27   0
   5  12   4    0.53    2.28   0
   6  12   4    1.37    2.64   0
  -6  12  -4    1.86    2.46   0
   6  12   4   -1.40    2.68   0
   6 -12   4    0.96    2.58   0
   6  12   4    3.06    3.58   0
  -6  12  -4   -1.62    3.73   0
  -7  13   4    0.76    2.92   0
   7  13  -4    1.30    4.33   0
   7  13  -4    1.20    5.31   0
   7 -13  -4    1.43    4.40   0
   7  13  -4   -0.73    4.29   0
   6  13  -4   -1.10    4.70   0
   6  13  -4    0.89    3.70   0
   6  13  -4    3.22    3.52   0
  -6  13   4    1.98    2.64   0
   6 -13  -4    1.48    2.50   0
  -5  13   4    6.42    3.29   0
   5  13  -4    5.47    3.30   0
   5  13  -4    5.05    3.98   0
   5 -13  -4    4.34    3.20   0
   5  13  -4    2.54    3.31   0
   4  13  -4    1.54    3.60   0
   4  13  -4    0.95    3.57   0
   4 -13  -4    3.22    2.76   0
  -4  13   4   -0.29    2.01   0
  -3  13   4   20.24    2.84   0
  -3 -13   4   18.85    3.41   0
   3  13  -4   20.95    3.81   0
   3 -13  -4   20.13    2.85   0
  -2 -13   4   26.52    2.92   0
   2 -13  -4   25.55    2.79   0
  -2  13   4   25.70    2.69   0
   2  13  -4   25.82    3.44   0
   1 -13  -4    2.17    1.86   0
   1  13  -4    3.98    2.66   0
  -1 -13   4    2.35    2.76   0
  -1  13   4   -0.90    2.47   0
   0 -13  -4    1.13    2.60   0
   0 -13   4    2.55    2.71   0
   0  13  -4    1.02    2.62   0
   0  13   4   -0.69    2.47   0
  -1 -13  -4   11.71    2.74   0
   1  13   4   13.63    1.94   0
   1 -13   4    9.22    2.04   0
  -1  13  -4   10.31    2.85   0
   2  13   4   26.42    2.95   0
   2 -13   4   23.60    2.98   0
  -2  13  -4   23.89    2.97   0
  -2 -13  -4   21.22    2.93   0
   3 -13   4   50.33    3.18   0
   3  13   4   48.65    2.59   0
  -3  13  -4   51.04    2.57   0
  -3 -13  -4   50.75    2.61   0
   4  13   4    4.37    2.90   0
  -4 -13  -4    2.22    3.07   0
   4  13   4    4.85    3.16   0
  -4  13  -4    2.85    3.00   0
   4 -13   4    9.07    3.03   0
  -5  13  -4    2.76    3.18   0
   5  13   4    1.01    3.28   0
   5  13   4    3.40    3.26   0
   5 -13   4    3.51    2.17   0
   5  13   4    3.52    3.37   0
  -6  13  -4    0.52    3.80   0
   6  13   4    1.08    3.85   0
   6  13   4   -0.63    3.83   0
   6  13   4    2.56    2.68   0
   6 -13   4    2.45    2.63   0
  -6  13  -4    1.69    3.48   0
   6  14  -4    0.81    4.64   0
   6  14  -4    0.42    3.83   0
   6  14  -4   -3.72    4.66   0
  -6  14   4    4.42    2.58   0
   6 -14  -4    1.05    3.74   0
   5  14  -4    4.36    4.00   0
   5  14  -4    3.25    4.02   0
  -5  14   4    1.50    3.25   0
   5 -14  -4   -0.93    3.13   0
   5  14  -4    3.23    3.18   0
   4  14  -4    2.24    3.63   0
  -4  14   4    3.59    2.96   0
   4  14  -4    1.65    3.78   0
   4 -14  -4    0.60    2.14   0
  -3  14   4    3.73    2.65   0
   3 -14  -4    0.33    2.72   0
   3  14  -4    3.50    2.64   0
  -3 -14   4    5.68    2.91   0
   2 -14  -4    5.11    1.97   0
  -2 -14   4    5.06    2.98   0
  -2  14   4    2.17    1.94   0
   2  14  -4    3.37    3.56   0
   1  14  -4   21.60    3.05   0
  -1  14   4   23.64    2.83   0
   1 -14  -4   19.56    2.12   0
  -1 -14   4   19.77    3.05   0
   0 -14  -4  129.06    3.62   0
   0  14  -4  115.42    3.10   0
   0 -14   4  118.63    3.76   0
   0  14   4  130.92    3.47   0
  -1 -14  -4    0.14    2.74   0
   1  14   4    2.19    2.70   0
   1 -14   4   -0.03    1.97   0
  -1  14  -4    0.62    1.93   0
  -2 -14  -4  254.73    4.48   0
   2  14   4  249.74    4.46   0
   2 -14   4  256.58    4.47   0
  -2  14  -4  242.99    3.73   0
  -3  14  -4   21.48    2.12   0
   3  14   4   23.29    3.07   0
  -3 -14  -4   20.80    3.19   0
   3 -14   4   19.17    2.03   0
  -4  14  -4    6.40    3.04   0
   4  14   4    6.96    3.09   0
   4 -14   4    3.16    2.09   0
   4  14   4    3.08    3.17   0
  -4 -14  -4    4.57    2.28   0
   5 -14   4    1.85    3.17   0
   5  14   4   -0.58    3.41   0
   5  14   4    4.25    3.32   0
   5  14   4    0.39    3.19   0
  -5  14  -4    0.06    3.13   0
   6 -14   4    3.77    2.56   0
   6  14   4   -0.31    3.80   0
   6  14   4    1.25    3.73   0
   6  14   4   -1.80    3.82   0
  -6  14  -4   -0.11    3.91   0
  -6  14  -4    2.25    3.71   0
   6  15  -4    4.00    4.03   0
   6  15  -4    1.73    4.77   0
   6  15  -4    1.23    3.96   0
  -6  15   4   -0.27    3.80   0
   6 -15  -4   -0.08    3.85   0
  -5  15   4    2.70    2.42   0
   5 -15  -4   -1.28    3.33   0
   5  15  -4    0.77    4.20   0
   5  15  -4    1.88    3.40   0
   5  15  -4    0.78    3.47   0
  -4  15   4    3.24    2.16   0
   4 -15  -4    1.27    3.03   0
   4  15  -4    0.30    3.75   0
  -3 -15   4    5.21    2.89   0
   3 -15  -4    4.09    1.92   0
  -3  15   4    7.97    2.74   0
   3  15  -4    3.59    3.49   0
  -2  15   4   42.77    3.01   0
   2  15  -4   38.88    3.85   0
   2 -15  -4   41.14    3.01   0
  -2 -15   4   45.50    3.52   0
  -1 -15   4    3.14    3.04   0
   1  15  -4    4.34    2.82   0
   1 -15  -4    3.69    2.01   0
  -1  15   4    5.85    1.95   0
   0  15  -4   15.14    2.07   0
   0 -15  -4   15.32    2.03   0
   0 -15   4   16.01    3.02   0
   0  15   4   14.31    2.81   0
   1  15   4   -0.13    2.93   0
  -1 -15  -4   -0.06    2.89   0
   1 -15   4   -0.85    2.82   0
  -1  15  -4   -0.01    2.80   0
   2  15   4    2.89    2.99   0
  -2  15  -4    1.47    2.96   0
   2 -15   4    2.08    2.96   0
  -2 -15  -4    2.24    3.04   0
  -3  15  -4    4.94    2.89   0
  -3 -15  -4   10.47    2.98   0
   3  15   4    7.46    3.08   0
   3 -15   4    8.39    2.94   0
   4 -15   4    7.23    3.02   0
   4  15   4    6.53    3.14   0
  -4  15  -4    6.06    3.02   0
  -4 -15  -4    8.28    3.16   0
   4  15   4    7.91    3.10   0
   5  15   4    1.05    3.77   0
   5  15   4    0.99    3.52   0
  -5  15  -4    1.69    2.31   0
   5 -15   4    1.81    3.18   0
   5  15   4   -0.49    3.74   0
   6 -15   4    2.77    3.93   0
   6  15   4   -0.22    3.94   0
  -6  15  -4    1.80    2.79   0
   6  15   4   -1.42    4.06   0
   6  15   4   -1.18    4.02   0
  -6  15  -4    1.04    4.02   0
  -6  16   4    0.12    3.89   0
   6  16  -4    1.67    5.09   0
   6  16  -4    0.35    3.97   0
   6  16  -4    3.76    4.00   0
   6 -16  -4    2.00    3.84   0
  -5  16   4   -1.21    3.51   0
   5 -16  -4   -0.06    2.49   0
   5  16  -4    1.53    4.35   0
   5  16  -4    1.12    4.32   0
   5  16  -4    3.04    3.43   0
   4  16  -4    2.84    3.09   0
  -4  16   4    3.05    2.17   0
  -4 -16   4    0.50    3.23   0
   4 -16  -4    2.87    3.01   0
   3 -16  -4   42.22    3.07   0
  -3 -16   4   46.84    3.51   0
   3  16  -4   40.29    3.43   0
  -3  16   4   41.43    3.07   0
  -2 -16   4    6.75    3.06   0
  -2  16   4    7.28    2.02   0
   2 -16  -4    4.00    2.78   0
   2  16  -4    7.14    3.71   0
  -1 -16   4    1.22    3.09   0
   1 -16  -4    1.79    2.03   0
   1  16  -4   -0.71    2.94   0
  -1  16   4    2.55    1.93   0
   0 -16  -4   14.96    2.81   0
   0  16  -4   13.77    2.93   0
   0 -16   4   13.65    2.97   0
   0  16   4   13.51    2.11   0
  -1 -16  -4   27.90    3.11   0
   1 -16   4   21.91    3.10   0
   1  16   4   22.42    3.10   0
  -1  16  -4   23.32    3.07   0
  -2  16  -4   17.77    3.03   0
  -2 -16  -4    9.73    2.19   0
   2  16   4   11.94    3.10   0
   2 -16   4   10.51    2.16   0
  -3 -16  -4    4.40    3.03   0
  -3  16  -4    4.51    3.05   0
   3  16   4    4.84    2.99   0
   3 -16   4    1.99    3.09   0
  -4  16  -4    2.32    2.29   0
   4  16   4    2.10    2.18   0
  -4 -16  -4    3.08    3.36   0
   4  16   4    5.73    3.21   0
   4 -16   4    4.05    3.06   0
   5  16   4    2.38    3.56   0
   5  16   4   -0.96    3.71   0
   5  16   4    1.86    2.56   0
  -5  16  -4    1.10    3.38   0
   5 -16   4   -0.59    2.40   0
   6  16   4   -0.48    4.15   0
   6  16   4    3.30    4.28   0
   6  16   4    0.16    4.17   0
  -6  16  -4   -1.84    3.85   0
  -6  16  -4    1.31    2.84   0
   6 -16   4    1.45    3.87   0
   6  17  -4    0.19    4.17   0
  -6  17   4    1.79    4.12   0
   6  17  -4    0.37    5.17   0
   6  17  -4    0.71    5.08   0
   6 -17  -4    0.68    4.11   0
  -5  17   4    2.48    3.59   0
   5  17  -4    2.54    3.57   0
   5  17  -4    2.00    4.53   0
   5  17  -4    1.40    4.51   0
   5 -17  -4    2.52    3.60   0
  -4 -17   4    0.06    4.12   0
   4 -17  -4    0.83    2.28   0
  -4  17   4    2.83    3.20   0
   4  17  -4   -0.29    4.09   0
  -3  17   4   -0.13    2.03   0
   3  17  -4    1.20    3.14   0
  -3 -17   4    1.91    3.24   0
   3 -17  -4    1.59    2.94   0
   2 -17  -4   10.06    2.94   0
  -2 -17   4   13.69    3.26   0
  -2  17   4   13.41    2.83   0
   2  17  -4   14.10    3.11   0
  -1  17   4    9.67    2.86   0
   1  17  -4    8.70    2.92   0
  -1 -17   4    5.19    3.07   0
   1 -17  -4    2.72    2.79   0
   0  17   4    3.48    2.76   0
   0  17  -4    4.88    2.69   0
   0 -17  -4    4.56    1.95   0
   0 -17   4    2.64    2.92   0
  -1 -17  -4  208.47    4.27   0
  -1  17  -4  195.36    4.34   0
   1  17   4  199.56    4.21   0
   1 -17   4  193.01    3.60   0
   2 -17   4    8.55    2.95   0
   2  17   4    8.74    2.17   0
  -2 -17  -4    9.64    3.07   0
  -2  17  -4   14.12    2.95   0
  -3  17  -4    9.14    2.25   0
   3 -17   4   12.21    3.27   0
   3  17   4   10.81    3.12   0
  -3 -17  -4   11.46    3.08   0
   4 -17   4    0.48    3.28   0
   4  17   4    1.66    3.26   0
   4  17   4    1.39    3.40   0
  -4  17  -4    3.57    3.24   0
  -4 -17  -4   -0.31    3.41   0
   5  17   4   -1.63    3.71   0
  -5  17  -4    2.41    3.53   0
   5  17   4    2.42    3.69   0
   5 -17   4    1.64    2.55   0
   6  18  -4   -1.16    4.35   0
   6  18  -4    0.04    5.38   0
  -6  18   4    1.30    4.16   0
   6  18  -4   -0.69    5.26   0
   6 -18  -4   -1.02    2.93   0
   5  18  -4    0.70    3.77   0
  -5  18   4    1.10    2.56   0
   5 -18  -4   -1.39    3.68   0
   5  18  -4   -0.25    3.80   0
  -4  18   4   -0.83    3.23   0
   4  18  -4    2.03    3.42   0
   4 -18  -4   -2.86    3.14   0
  -4 -18   4    3.92    4.37   0
  -3  18   4   10.27    2.96   0
   3  18  -4   10.69    3.92   0
   3 -18  -4   10.16    2.98   0
  -3 -18   4   11.41    3.46   0
  -2 -18   4    1.36    3.09   0
   2 -18  -4   -0.51    2.98   0
  -2  18   4    1.84    2.92   0
   2  18  -4    1.87    2.97   0
  -1  18   4    3.62    2.79   0
  -1 -18   4    0.82    3.15   0
   1 -18  -4    3.36    2.78   0
   1  18  -4    3.31    3.03   0
   0  18   4   17.55    2.92   0
   0 -18  -4   11.34    2.99   0
   0  18  -4   12.61    2.24   0
   0 -18   4   15.97    3.16   0
  -1 -18  -4   13.53    3.16   0
  -1  18  -4   13.51    3.07   0
   1 -18   4   22.23    3.10   0
   1  18   4   15.00    2.22   0
  -2 -18  -4    0.97    3.07   0
   2 -18   4    2.34    2.08   0
  -2  18  -4    1.44    3.04   0
   2  18   4   -1.24    3.09   0
  -3 -18  -4    6.50    3.21   0
  -3  18  -4    5.93    3.20   0
   3 -18   4    3.92    3.15   0
   3  18   4    5.63    3.26   0
  -4 -18  -4    4.25    3.45   0
   4 -18   4    6.10    3.38   0
  -4  18  -4    4.01    2.35   0
   4  18   4    5.91    3.53   0
   4  18   4    6.73    3.38   0
   5 -18   4    3.88    3.81   0
   5  18   4    5.32    3.75   0
   5  18   4    1.28    3.76   0
  -5  18  -4   -0.28    2.55   0
   5 -19  -4    1.54    2.75   0
   5  19  -4    0.63    4.87   0
   5  19  -4    2.06    4.77   0
  -5  19   4    1.24    2.69   0
  -4  19   4   -0.71    2.31   0
   4  19  -4   -0.40    3.68   0
  -4 -19   4    1.89    4.34   0
   4 -19  -4    2.38    3.18   0
   3  19  -4    2.39    3.24   0
  -3  19   4   -2.30    3.07   0
   3 -19  -4    2.88    3.08   0
  -3 -19   4    4.71    3.31   0
  -2  19   4   10.33    2.93   0
   2 -19  -4    5.61    2.12   0
  -2 -19   4   10.19    3.16   0
   2  19  -4    8.69    3.31   0
  -1 -19   4   -0.08    3.12   0
   1  19  -4    1.77    3.15   0
   1 -19  -4    0.12    3.03   0
  -1  19   4    4.97    2.92   0
   0  19  -4   26.11    3.16   0
   0 -19   4   23.54    3.37   0
   0  19   4   24.02    2.41   0
   0 -19  -4   20.98    3.14   0
  -1 -19  -4    7.31    3.07   0
   1 -19   4    8.30    3.10   0
   1  19   4    8.02    3.01   0
  -1  19  -4   10.50    3.08   0
   2 -19   4    6.06    3.23   0
  -2 -19  -4   10.59    3.09   0
  -2  19  -4    4.96    2.27   0
   2  19   4    5.00    2.98   0
  -3  19  -4   -1.81    3.12   0
   3 -19   4    4.36    3.42   0
   3  19   4    3.59    3.29   0
  -3 -19  -4    0.15    3.38   0
  -4  19  -4    2.38    3.72   0
   4  19   4   -0.62    3.34   0
   4  19   4    1.08    2.40   0
  -4 -19  -4    1.27    3.52   0
   4 -19   4    4.47    3.40   0
   5  19   4   -1.62    4.08   0
  -5  19  -4    0.71    3.80   0
   5  19   4    2.60    3.90   0
   5 -19   4   -1.82    3.78   0
   5  20  -4    1.28    4.95   0
   5 -20  -4   -0.89    4.04   0
   5  20  -4    2.11    4.99   0
  -5  20   4    1.74    3.87   0
  -4  20   4    3.02    2.45   0
   4  20  -4    0.70    3.57   0
   4 -20  -4    5.19    2.37   0
  -4 -20   4    0.18    4.41   0
  -3  20   4   -2.37    2.20   0
   3  20  -4    1.53    3.37   0
  -3 -20   4    2.30    3.71   0
   3 -20  -4    0.65    2.26   0
  -2  20   4    2.78    2.16   0
   2  20  -4    2.59    3.27   0
  -2 -20   4    3.38    4.14   0
   2 -20  -4    3.21    3.03   0
  -1  20   4   -0.29    2.92   0
  -1 -20   4    1.32    3.26   0
   1 -20  -4    0.57    3.06   0
   1  20  -4    0.73    3.03   0
   0  20  -4   18.08    3.11   0
   0 -20  -4   13.24    3.23   0
   0 -20   4   16.09    3.23   0
   0  20   4   12.42    3.40   0
   1 -20   4    1.43    3.07   0
  -1  20  -4    2.16    3.08   0
   1  20   4    2.54    3.23   0
  -1 -20  -4   -0.70    3.24   0
  -2 -20  -4    0.33    3.29   0
  -2  20  -4    1.06    2.18   0
   2  20   4    4.70    3.26   0
   2 -20   4    0.68    3.39   0
  -3 -20  -4    5.36    3.58   0
  -3  20  -4    8.80    3.45   0
   3  20   4    5.51    3.55   0
   3 -20   4    2.94    2.51   0
   4  20   4    2.49    2.53   0
  -4  20  -4    3.03    3.51   0
  -4 -20  -4    1.54    3.78   0
   4 -20   4   -0.66    2.63   0
   5  20   4    6.26    4.09   0
  -5  20  -4    0.26    4.06   0
   5  20   4    0.55    4.04   0
   5 -20   4    0.67    3.88   0
   5  21  -4    0.58    5.19   0
   5 -21  -4   -2.53    2.87   0
   5  21  -4   -0.53    5.08   0
  -5  21   4   -0.16    2.91   0
   4 -21  -4    3.89    3.62   0
  -4  21   4    0.54    3.62   0
  -4 -21   4    2.14    3.85   0
   4  21  -4    0.63    3.77   0
  -3  21   4    3.90    3.22   0
   3  21  -4    0.78    4.34   0
   3 -21  -4    0.29    3.28   0
  -3 -21   4    0.89    4.24   0
   2  21  -4    5.40    3.41   0
  -2  21   4    3.71    3.26   0
   2 -21  -4    1.67    3.18   0
  -2 -21   4    5.12    3.21   0
  -1  21   4    0.64    2.20   0
   1 -21  -4    2.52    3.11   0
  -1 -21   4    3.27    3.30   0
   1  21  -4    5.37    3.31   0
   0 -21  -4    2.29    2.17   0
   0  21   4    4.70    3.36   0
   0 -21   4    4.33    3.28   0
   0  21  -4    2.61    3.21   0
  -1 -21  -4    6.56    3.36   0
  -1  21  -4    5.31    2.35   0
   1 -21   4    4.63    2.40   0
   1  21   4    3.92    3.38   0
  -2  21  -4    3.41    3.29   0
   2 -21   4    0.68    2.31   0
   2  21   4    3.59    2.29   0
  -2 -21  -4    2.56    3.27   0
   3  21   4   -0.58    3.57   0
  -3  21  -4    5.03    3.50   0
   3 -21   4    3.23    3.57   0
  -3 -21  -4    1.36    3.42   0
  -4  21  -4    2.23    3.88   0
   4 -21   4    1.00    3.81   0
   4  21   4    1.76    3.82   0
  -4 -21  -4   -1.25    4.00   0
   4  22  -4    4.33    4.83   0
  -4  22   4    3.56    3.70   0
   4 -22  -4   -1.87    3.75   0
  -4 -22   4    2.76    5.04   0
   3  22  -4    1.91    4.44   0
  -3 -22   4    1.40    4.48   0
   3 -22  -4   -0.02    2.32   0
  -3  22   4    0.01    3.39   0
  -2 -22   4    2.00    3.51   0
  -2  22   4   -1.63    3.25   0
   2 -22  -4   -0.40    2.31   0
   2  22  -4    0.55    3.53   0
  -1  22   4   -0.54    3.32   0
  -1 -22   4    0.78    3.42   0
   1  22  -4   -0.81    3.47   0
   1 -22  -4    1.36    3.40   0
   0 -22  -4    1.01    2.31   0
   0  22  -4   -0.14    3.20   0
   0 -22   4    0.63    3.23   0
   0  22   4    1.95    2.25   0
   1  22   4    0.88    3.27   0
  -1  22  -4    1.60    3.29   0
  -1 -22  -4    3.62    3.38   0
   1 -22   4    3.13    2.31   0
  -2 -22  -4   -1.62    3.40   0
   2  22   4    0.68    3.42   0
   2 -22   4   -1.04    3.41   0
  -2  22  -4    3.10    3.37   0
  -3 -22  -4    0.95    3.66   0
  -3  22  -4   -0.59    3.67   0
   3  22   4    1.43    3.53   0
   3 -22   4    3.81    3.73   0
   4  22   4    0.93    3.99   0
  -4  22  -4    2.26    3.99   0
  -4 -22  -4    0.75    4.18   0
   4 -22   4    5.76    3.99   0
   4 -23  -4    1.44    3.85   0
  -4 -23   4    0.86    4.21   0
   4  23  -4    0.93    4.12   0
  -4  23   4    2.68    2.78   0
  -3 -23   4    0.49    3.89   0
   3 -23  -4    2.44    3.70   0
  -3  23   4    0.33    2.64   0
   3  23  -4    0.79    3.74   0
   2  23  -4   -0.18    3.67   0
  -2 -23   4   -0.59    3.67   0
  -2  23   4   -0.40    3.48   0
   2 -23  -4    2.95    3.60   0
  -1  23   4    1.56    3.43   0
  -1 -23   4    2.52    3.56   0
   1  23  -4    3.38    3.55   0
   1 -23  -4    1.73    2.46   0
   0  23   4   -0.13    3.38   0
   0 -23  -4   -0.06    3.39   0
   0 -23   4    0.12    2.40   0
   0  23  -4    3.74    3.39   0
   1 -23   4    1.62    2.47   0
  -1 -23  -4   -1.70    3.61   0
  -1  23  -4   -2.02    3.42   0
   1  23   4    2.99    3.45   0
   2  23   4   -0.69    3.67   0
   2 -23   4   -1.34    3.69   0
  -2 -23  -4    1.67    3.55   0
  -2  23  -4    1.27    3.58   0
   3  23   4   -0.86    3.87   0
  -3  23  -4   -2.02    3.71   0
   3 -23   4    4.26    3.80   0
  -3 -23  -4   -0.81    3.80   0
   4 -23   4    4.46    4.13   0
  -4  23  -4    1.46    4.07   0
   4  23   4    0.52    4.23   0
  -4 -23  -4    2.17    4.14   0
   3 -24  -4    1.22    2.78   0
  -3  24   4    1.94    3.83   0
   3  24  -4    1.79    3.96   0
  -3 -24   4    2.01    4.03   0
  -2 -24   4    0.50    3.90   0
  -2  24   4    2.11    3.42   0
   2  24  -4   -0.07    3.66   0
   2 -24  -4    0.65    2.66   0
  -1  24   4    0.31    3.53   0
  -1 -24   4   -0.37    3.74   0
   1 -24  -4    4.72    3.57   0
   1  24  -4    1.35    3.79   0
   0 -24  -4    3.54    3.63   0
   0  24   4    3.96    3.45   0
   0  24  -4    0.77    3.69   0
   0 -24   4    1.57    3.76   0
  -1 -24  -4    3.17    3.59   0
   1  24   4    0.68    2.68   0
  -1  24  -4   -0.18    3.61   0
   1 -24   4    1.75    2.57   0
   2 -24   4   -2.00    3.96   0
  -2 -24  -4    1.79    3.88   0
   2  24   4   -1.50    3.80   0
  -2  24  -4   -0.82    3.75   0
   3  24   4    1.33    3.86   0
  -3 -24  -4    3.78    4.06   0
  -3  24  -4    1.48    4.04   0
   3 -24   4    3.18    4.05   0
  -3  25   4    0.27    4.05   0
   3  25  -4    0.13    4.24   0
   3 -25  -4    2.80    4.04   0
  -3 -25   4    2.00    5.18   0
  -2 -25   4    1.73    4.07   0
   2  25  -4    2.37    3.90   0
  -2  25   4   -0.97    3.80   0
   2 -25  -4    5.36    3.84   0
  -1 -25   4    0.50    4.00   0
  -1  25   4   -0.84    2.61   0
   1 -25  -4   -2.69    3.70   0
   1  25  -4    1.12    3.88   0
   0  25   4    3.75    3.71   0
   0 -25  -4    0.29    3.54   0
   0 -25   4   -2.00    3.74   0
   0  25  -4    1.80    3.59   0
  -1  25  -4    4.41    3.76   0
   1 -25   4    2.15    2.77   0
  -1 -25  -4   -0.12    3.88   0
   1  25   4    3.10    2.85   0
   2 -25   4    0.65    3.97   0
   2  25   4    1.51    3.85   0
  -2 -25  -4    4.88    4.16   0
  -2  25  -4   -0.94    4.07   0
   3 -25   4   -2.96    3.07   0
   3  25   4    1.65    4.11   0
  -3  25  -4    1.37    4.25   0
  -3 -25  -4   -0.65    4.15   0
  -2  26   4    1.92    3.95   0
  -2 -26   4    0.86    4.22   0
   2 -26  -4    1.55    4.05   0
   2  26  -4    0.65    4.10   0
  -1 -26   4    0.65    4.03   0
  -1  26   4    3.26    3.99   0
   1  26  -4   -1.24    3.94   0
   1 -26  -4    0.75    3.85   0
   0  26  -4    1.95    3.84   0
   0  26   4    1.80    3.95   0
   0 -26   4    2.52    3.94   0
   0 -26  -4    2.88    3.92   0
  -1 -26  -4   -1.21    2.83   0
   1  26   4   -0.72    4.04   0
   1 -26   4   -0.88    2.87   0
  -1  26  -4    1.35    3.92   0
  -2 -26  -4    2.72    4.43   0
   2 -26   4    5.56    4.08   0
  -2  26  -4   -0.79    4.10   0
   2  26   4    0.96    2.83   0
  -1 -27   4    0.76    4.25   0
   1 -27  -4    1.51    3.01   0
  -1  27   4    0.20    4.12   0
   1  27  -4   -3.25    4.27   0
   0  27   4    1.61    2.79   0
   0 -27   4    0.94    4.24   0
   0 -27  -4    3.67    2.82   0
   0  27  -4    1.71    4.09   0
   1 -27   4    1.29    4.32   0
  -1 -27  -4   -1.67    2.95   0
   1  27   4   -1.95    4.02   0
  -1  27  -4    1.28    4.26   0
   7   0  -5    4.58    3.69   0
   7   0  -5   -0.38    3.68   0
   5   0  -5  394.43    5.67   0
  -5   0   5  396.77    5.66   0
   3   0  -5  117.59    3.96   0
  -3   0   5  119.24    4.35   0
   1   0  -5    3.44    3.87   0
  -1   0   5    3.96    3.75   0
   1   0   5    5.13    2.51   0
  -1   0  -5    4.63    1.80   0
   1   0   5    5.00    2.68   0
   1   0   5    5.69    2.52   0
   3   0   5   30.12    1.95   0
  -3   0  -5   30.09    2.13   0
   3   0   5   32.43    1.93   0
  -5   0  -5    2.20    2.90   0
   5   0   5    2.88    2.84   0
   5   0   5    4.57    2.95   0
   7   0   5    0.46    3.86   0
   7   0   5   -1.31    3.89   0
   7   1  -5    4.64    3.74   0
   7  -1  -5    2.72    3.72   0
   7   1  -5    3.47    3.76   0
   7  -1  -5    3.17    3.73   0
  -6   1   5    1.52    3.20   0
   6  -1  -5    4.65    3.42   0
   6   1  -5    4.51    3.29   0
   6   1  -5    4.27    4.04   0
   5  -1  -5  133.11    4.12   0
   5   1  -5  141.57    4.14   0
  -5   1   5  144.41    4.29   0
  -5  -1   5  142.28    4.12   0
   4  -1  -5   -1.26    2.65   0
   4   1  -5    0.66    2.57   0
  -4  -1   5    1.46    3.07   0
  -4   1   5   -0.14    2.61   0
  -3  -1   5    1.56    2.48   0
   3   1  -5    1.53    3.18   0
  -3   1   5    1.14    2.47   0
  -3   1   5   -0.02    3.36   0
   3  -1  -5    1.32    2.55   0
  -2   1   5  213.05    5.67   0
   2   1  -5  204.86    6.46   0
   2  -1  -5  209.09    5.67   0
  -2  -1   5  206.14    6.08   0
   1   1  -5  324.58    9.52   0
   1  -1  -5  331.15    6.94   0
   1   1  -5  333.53    9.12   0
  -1   1   5  311.01    8.89   0
  -1   1   5  322.91    6.82   0
  -1  -1   5  328.09    8.85   0
   0   1  -5  229.94    5.97   0
   0  -1  -5  231.28    5.14   0
   0   1   5  217.86    5.56   0
   0   1   5  233.13    5.61   0
   0  -1   5  239.21    6.16   0
   0   1  -5  218.13    5.60   0
   0  -1  -5  221.48    5.76   0
   1  -1   5  125.59    3.98   0
   1  -1   5  133.55    3.88   0
  -1  -1  -5  118.71    3.63   0
  -1  -1  -5  131.75    3.81   0
   1   1   5  119.99    3.67   0
  -1   1  -5  124.17    3.31   0
   1   1   5  130.11    3.80   0
   2   1   5  491.83    5.51   0
   2  -1   5  463.16    5.36   0
  -2   1  -5  444.70    5.35   0
   2   1   5  458.28    5.07   0
   2   1   5  440.40    5.35   0
   2  -1   5  486.37    5.57   0
  -2  -1  -5  443.10    5.33   0
  -3   1  -5   11.63    2.51   0
   3   1   5   11.43    1.89   0
  -3  -1  -5   12.38    2.45   0
   3  -1   5   14.04    1.88   0
   3   1   5   10.80    2.47   0
   3  -1   5   10.42    1.92   0
   4   1   5   14.37    2.81   0
  -4  -1  -5   13.43    2.04   0
   4  -1   5   13.45    2.84   0
   4  -1   5   14.77    2.16   0
  -4   1  -5   16.36    2.71   0
   4   1   5   15.55    2.71   0
   5  -1   5   -1.18    1.98   0
  -5  -1  -5    2.22    2.00   0
  -5   1  -5    1.81    2.80   0
   5  -1   5    1.47    2.89   0
   5   1   5   -0.66    2.91   0
   5   1   5    1.47    2.91   0
   6   1   5    2.16    3.09   0
   6  -1   5    0.55    2.33   0
  -6   1  -5   -1.45    3.20   0
   6  -1   5    0.92    3.20   0
   6   1   5   -1.75    3.34   0
   7  -1   5   -1.29    2.74   0
   7  -1   5   -1.37    3.78   0
   7   1   5   -0.00    3.76   0
   7   1   5    4.93    3.86   0
   7  -2  -5    3.78    3.77   0
   7   2  -5    2.14    3.78   0
   7   2  -5    0.81    4.57   0
   6  -2  -5   22.23    3.42   0
   6   2  -5   26.44    3.44   0
  -6   2   5   20.30    3.45   0
   6   2  -5   23.54    3.40   0
   5  -2  -5   36.92    3.37   0
   5   2  -5   41.39    3.54   0
  -5   2   5   46.20    3.50   0
   5   2  -5   47.24    4.13   0
  -4  -2   5   42.80    3.59   0
   4  -2  -5   40.46    3.11   0
   4   2  -5   43.32    3.12   0
  -4   2   5   40.91    3.95   0
  -4   2   5   43.43    3.05   0
   3   2  -5    0.11    2.97   0
  -3  -2   5    1.55    2.39   0
  -3   2   5    0.54    2.84   0
  -3   2   5   -0.77    2.52   0
   3  -2  -5    0.65    2.70   0
  -2  -2   5  209.46    7.46   0
  -2   2   5  208.21    4.97   0
   2  -2  -5  211.77    5.14   0
   2   2  -5  202.81    8.95   0
   2   2  -5  212.49    7.16   0
   1  -2  -5 1120.16   10.65   0
  -1  -2   5 1163.66   20.04   0
  -1   2   5 1118.13   10.75   0
   1   2  -5 1170.17   20.76   0
   0   2   5  365.75    6.20   0
   0   2   5  342.16    6.45   0
   0  -2   5  370.88    7.21   0
   0  -2   5  339.62    6.98   0
   0  -2  -5  348.80    5.81   0
  -1   2  -5   75.22    2.96   0
  -1  -2  -5   68.08    3.11   0
   1  -2   5   67.29    3.45   0
  -1  -2  -5   74.31    3.26   0
   1   2   5   75.64    3.23   0
   1   2   5   68.83    2.74   0
   2   2   5  135.68    3.12   0
   2   2   5  124.81    3.02   0
  -2   2  -5  132.07    3.56   0
   2   2   5  135.74    3.09   0
  -2   2  -5  119.04    3.51   0
  -2  -2  -5  126.15    3.50   0
   2  -2   5  131.13    3.10   0
   3   2   5    3.61    1.76   0
   3  -2   5    4.21    1.79   0
  -3   2  -5    4.99    2.48   0
   3   2   5    4.64    2.47   0
  -3  -2  -5    3.79    2.48   0
   3   2   5    5.46    2.42   0
  -3   2  -5    4.95    1.71   0
   4  -2   5  108.95    3.44   0
  -4  -2  -5  109.06    2.87   0
  -4   2  -5  108.32    3.47   0
   4   2   5  121.62    3.63   0
   4   2   5  108.70    3.51   0
   5   2   5    4.67    2.91   0
  -5   2  -5    2.18    2.87   0
   5   2   5    0.12    2.86   0
   5  -2   5   -0.01    2.00   0
   5  -2   5    1.57    2.85   0
   6   2   5   -1.52    3.41   0
   6   2   5    1.08    2.40   0
   6  -2   5    4.08    3.30   0
  -6   2  -5   -0.13    2.29   0
   6  -2   5    0.80    3.24   0
   7  -2   5    3.30    3.96   0
   7   2   5    3.88    2.70   0
   7   2   5    0.01    2.83   0
   7  -2   5    5.85    3.85   0
  -7   3   5    2.47    3.73   0
   7   3  -5    0.55    4.65   0
   7   3  -5    1.67    3.51   0
   7  -3  -5   -0.00    3.73   0
   6  -3  -5   18.79    2.50   0
  -6   3   5   25.47    3.41   0
   6   3  -5   21.39    3.53   0
   6   3  -5   19.86    3.58   0
   5  -3  -5    1.94    3.12   0
  -5   3   5    1.65    2.83   0
   5   3  -5    1.07    2.82   0
  -5   3   5    1.45    3.40   0
   5   3  -5    0.17    3.68   0
  -4   3   5   99.59    4.48   0
  -4   3   5  106.47    3.51   0
   4   3  -5  103.05    4.40   0
   4  -3  -5   97.57    3.57   0
   4   3  -5  103.94    3.93   0
  -3   3   5    0.86    2.62   0
   3   3  -5   -0.51    2.88   0
   3  -3  -5   -0.19    1.90   0
   3   3  -5   -0.30    2.93   0
   3   3  -5    0.66    2.93   0
  -2   3   5   61.82    3.44   0
   2  -3  -5   58.02    3.39   0
   2   3  -5   65.00    6.40   0
   2   3  -5   62.01    6.41   0
  -1   3   5   25.49    2.53   0
   1  -3  -5   28.61    3.59   0
   0   3   5   74.47    3.68   0
   0  -3   5   71.02    4.26   0
   0   3  -5   76.33    4.19   0
   0  -3  -5   71.40    3.11   0
  -1   3  -5  466.49    6.19   0
   1   3   5  438.96    5.49   0
   1   3   5  493.89    5.92   0
   1  -3   5  466.49    6.10   0
  -1  -3  -5  477.55    5.53   0
   2   3   5   70.45    3.04   0
   2  -3   5   82.23    3.15   0
  -2   3  -5   81.56    2.66   0
  -2  -3  -5   78.58    2.59   0
   2   3   5   80.88    3.17   0
  -2   3  -5   76.87    3.08   0
   3   3   5    3.54    2.42   0
  -3   3  -5    1.88    2.52   0
  -3   3  -5    2.62    2.52   0
   3   3   5    3.60    1.79   0
   3   3   5    3.86    1.72   0
   3  -3   5    4.44    1.81   0
   4  -3   5   76.81    2.58   0
   4   3   5   83.30    3.26   0
  -4   3  -5   71.79    3.26   0
   4   3   5   76.18    3.18   0
   4   3   5   79.63    2.65   0
  -4   3  -5   80.43    3.24   0
   5   3   5    0.77    2.96   0
   5  -3   5    3.79    2.80   0
  -5   3  -5    2.38    2.01   0
   5  -3   5    3.34    2.88   0
   5   3   5    2.57    2.89   0
  -6   3  -5   -1.05    3.29   0
   6   3   5    4.78    3.21   0
   6   3   5    4.74    3.27   0
   6  -3   5    1.09    3.30   0
   6  -3   5   -0.79    3.30   0
  -7   3  -5    2.80    3.89   0
   7  -3   5    2.33    3.79   0
   7  -3   5    3.44    3.93   0
   7   3   5    7.60    3.97   0
   7   3   5    5.24    3.89   0
   7   4  -5    3.05    3.68   0
  -7   4   5    3.08    3.74   0
   7  -4  -5    1.36    3.58   0
   7   4  -5    0.13    3.71   0
   6   4  -5   24.97    3.52   0
  -6   4   5   23.27    3.43   0
  -6   4   5   23.64    2.52   0
   6  -4  -5   25.00    3.45   0
   6   4  -5   20.68    3.58   0
   5   4  -5   13.43    3.58   0
  -5   4   5   11.98    2.91   0
  -5   4   5    9.54    3.40   0
   5   4  -5   10.76    2.93   0
   5  -4  -5   11.17    2.94   0
   4   4  -5   52.64    3.75   0
  -4   4   5   51.13    3.17   0
   4   4  -5   50.47    3.46   0
  -4   4   5   53.46    3.95   0
   4   4  -5   56.63    3.89   0
   4  -4  -5   51.18    3.20   0
   3   4  -5  204.00    5.85   0
   3   4  -5  196.14    5.65   0
   3  -4  -5  203.87    4.44   0
  -3   4   5  214.25    4.38   0
   3   4  -5  215.66    5.99   0
  -2   4   5  569.16    6.61   0
   2  -4  -5  579.30    6.70   0
   1  -4  -5   40.08    3.55   0
  -1  -4   5   43.23    7.02   0
  -1   4   5   40.26    3.21   0
  -1  -4   5   41.74    7.13   0
   0   4   5  583.25    6.50   0
   0  -4  -5  583.36    6.83   0
   0   4  -5  570.25    8.30   0
   0  -4   5  549.08    8.38   0
   1   4   5  537.71    6.02   0
  -1  -4  -5  542.35    6.03   0
  -1   4  -5  511.08    5.88   0
   1   4   5  493.62    5.61   0
   1  -4   5  501.40    6.00   0
   2  -4   5  119.02    3.44   0
  -2   4  -5  125.57    3.43   0
   2   4   5  117.32    3.43   0
  -2  -4  -5  133.88    3.49   0
   2   4   5  122.60    3.45   0
  -3   4  -5   21.20    2.57   0
   3  -4   5   21.53    1.99   0
   3   4   5   20.15    2.06   0
  -3   4  -5   22.51    2.60   0
   3   4   5   23.89    2.89   0
   3   4   5   22.16    2.62   0
   4   4   5   52.56    3.09   0
   4   4   5   51.88    3.14   0
  -4   4  -5   50.93    3.13   0
   4  -4   5   51.83    3.04   0
  -4   4  -5   51.44    2.92   0
   4   4   5   61.35    3.23   0
  -5   4  -5   14.36    2.20   0
   5   4   5   13.65    2.99   0
   5  -4   5   20.10    2.99   0
   5   4   5   12.23    2.28   0
   6   4   5   -1.49    3.15   0
  -6   4  -5    6.15    3.10   0
   6   4   5    4.20    3.14   0
   6  -4   5   -1.95    3.32   0
   6  -4   5    0.24    3.39   0
   7   4   5   -0.38    3.84   0
   7  -4   5   -0.00    2.64   0
   7  -4   5    0.42    3.81   0
  -7   4  -5    3.50    3.81   0
   7   4   5    2.98    2.75   0
   7   5  -5    6.20    4.68   0
   7  -5  -5   13.73    3.99   0
  -7   5   5   14.13    3.84   0
   7   5  -5    9.44    4.64   0
  -6   5   5   24.29    3.41   0
   6   5  -5   18.97    4.24   0
   6  -5  -5   21.75    3.51   0
  -6   5   5   19.86    3.39   0
   6   5  -5   23.69    3.54   0
   5   5  -5   19.11    3.65   0
  -5   5   5   15.01    3.62   0
  -5   5   5   15.41    2.99   0
   5   5  -5   15.62    2.92   0
   5  -5  -5   12.80    3.08   0
  -4   5   5    3.11    2.71   0
   4   5  -5    4.32    3.34   0
   4   5  -5    3.04    3.38   0
   4  -5  -5    4.16    2.82   0
   4   5  -5    4.26    3.38   0
   3  -5  -5    6.29    2.83   0
  -3   5   5    8.75    2.78   0
   3   5  -5    7.27    3.45   0
   3   5  -5    7.21    3.26   0
   2  -5  -5   89.17    3.53   0
  -2   5   5   93.50    3.55   0
  -1  -5   5  209.27    8.57   0
  -1   5   5  205.73    4.53   0
   1   5  -5  217.62    8.65   0
   1  -5  -5  202.83    4.48   0
   0  -5  -5 1086.96    8.43   0
   0   5  -5 1070.76   10.78   0
   0   5   5 1081.34    8.31   0
   0  -5   5 1027.93   10.59   0
  -1   5  -5  124.28    3.83   0
   1   5   5  124.51    3.73   0
   1  -5   5  122.46    3.34   0
  -1  -5  -5  131.60    3.72   0
  -2   5  -5  247.68    4.16   0
  -2  -5  -5  266.80    4.38   0
   2   5   5  246.84    4.30   0
   2  -5   5  244.87    4.31   0
   2   5   5  241.84    4.22   0
  -3   5  -5   79.27    2.98   0
   3  -5   5   73.64    2.36   0
   3   5   5   81.36    3.24   0
   3   5   5   79.24    2.67   0
   3   5   5   69.71    2.51   0
   4   5   5   47.46    2.43   0
  -4   5  -5   43.83    2.43   0
   4   5   5   47.33    3.12   0
   4  -5   5   49.17    2.95   0
   4   5   5   53.17    3.17   0
  -4   5  -5   50.00    2.31   0
   5   5   5   17.61    2.24   0
   5  -5   5   20.50    3.03   0
  -5   5  -5   15.29    3.09   0
  -5   5  -5   15.78    2.35   0
   5   5   5   14.30    3.14   0
   6  -5   5   16.56    2.47   0
   6   5   5   19.07    3.38   0
   6  -5   5   18.37    2.52   0
   6   5   5   13.33    3.41   0
  -6   5  -5   15.08    2.49   0
   7  -5   5    1.15    2.80   0
  -7   5  -5    2.74    3.95   0
   7  -5   5    1.97    2.77   0
   7   5   5    0.67    2.85   0
   7   5   5    3.23    4.00   0
  -7   6   5   -0.13    3.87   0
   7   6  -5   -1.02    3.81   0
   7   6  -5    0.47    3.80   0
   7  -6  -5   -1.68    3.78   0
  -7   6   5    0.60    4.76   0
   6   6  -5    0.04    3.91   0
   6   6  -5    1.60    4.10   0
  -6   6   5    1.26    2.31   0
   6  -6  -5    3.62    3.32   0
  -6   6   5    1.35    3.25   0
  -5   6   5    3.57    2.91   0
   5   6  -5    3.28    2.98   0
  -5   6   5    3.23    2.87   0
   5   6  -5    2.23    2.90   0
   5   6  -5    3.00    2.93   0
   5  -6  -5    3.84    2.81   0
   4   6  -5  117.64    4.42   0
   4   6  -5  120.45    4.81   0
   4   6  -5  116.81    4.26   0
   4  -6  -5  115.21    3.63   0
  -4   6   5  120.99    3.73   0
   3   6  -5    0.10    3.74   0
   3   6  -5    0.56    3.76   0
   3  -6  -5   -0.55    2.70   0
  -3   6   5    1.61    2.75   0
  -2   6   5  111.08    2.96   0
   2   6  -5  115.29    7.90   0
   2  -6  -5  119.55    3.67   0
   2   6  -5  120.60    7.80   0
  -1   6   5  103.34    2.92   0
  -1  -6   5  101.22    5.55   0
   1  -6  -5  108.10    3.67   0
   1   6  -5  105.90    5.60   0
   0  -6  -5  568.66    6.29   0
   0  -6   5  519.16    7.43   0
   0   6   5  575.65    6.16   0
   0   6  -5  563.43    7.78   0
   1  -6   5   74.60    3.36   0
   1   6   5   77.92    3.23   0
  -1   6  -5   76.90    3.32   0
  -1  -6  -5   80.12    3.37   0
  -2  -6  -5  559.08    5.21   0
   2   6   5  560.45    5.65   0
  -2   6  -5  541.11    5.33   0
   2   6   5  506.64    5.42   0
   2  -6   5  534.17    5.51   0
   3  -6   5   -1.75    2.37   0
  -3  -6  -5    2.07    1.78   0
   3   6   5    2.48    2.66   0
  -3   6  -5    4.86    2.38   0
   3   6   5    1.71    2.49   0
  -4   6  -5   53.64    3.05   0
   4   6   5   46.92    3.13   0
   4  -6   5   51.81    3.08   0
  -4   6  -5   48.64    2.41   0
   4   6   5   59.15    3.27   0
   4   6   5   45.71    3.12   0
  -5   6  -5   24.35    2.29   0
   5   6   5   27.67    3.08   0
   5   6   5   23.97    3.14   0
  -5   6  -5   23.09    3.06   0
   5   6   5   22.28    3.34   0
   5  -6   5   21.31    2.31   0
   6   6   5    2.90    3.36   0
  -6   6  -5    2.46    3.36   0
   6  -6   5    6.44    3.38   0
   6   6   5    1.44    3.42   0
   7   6   5    1.19    3.94   0
   7  -6   5   -0.67    2.82   0
  -7   6  -5    0.40    3.92   0
   7  -6   5   -2.39    2.78   0
   7   6   5    4.36    3.97   0
   7   7  -5   -1.34    3.89   0
  -7   7   5    2.79    4.77   0
   7   7  -5    1.62    3.89   0
   7  -7  -5    5.57    3.71   0
  -7   7   5    3.07    3.82   0
   6   7  -5   14.36    4.20   0
   6   7  -5   10.99    4.23   0
  -6   7   5    9.75    4.30   0
   6  -7  -5   11.77    3.15   0
  -6   7   5   11.48    3.22   0
  -5   7   5   15.64    3.04   0
   5   7  -5   13.58    3.65   0
   5   7  -5   16.42    3.27   0
  -5   7   5   16.66    3.00   0
   5   7  -5   17.17    3.13   0
   5  -7  -5   17.96    3.14   0
   4   7  -5   38.45    3.86   0
   4   7  -5   37.05    3.80   0
   4   7  -5   34.82    3.19   0
   4  -7  -5   34.29    3.11   0
  -4   7   5   45.44    3.08   0
   3  -7  -5  194.42    4.18   0
   3   7  -5  202.23    6.66   0
  -3   7   5  204.42    4.11   0
   3   7  -5  197.38    6.24   0
  -2   7   5   96.25    3.33   0
  -2  -7   5  104.49    5.93   0
   2  -7  -5   96.31    3.36   0
   2   7  -5   97.70    5.97   0
   1   7  -5    1.67    3.20   0
   1  -7  -5   -0.09    1.83   0
  -1   7   5    3.71    2.57   0
  -1  -7   5    1.02    3.40   0
   0  -7   5  511.55    7.18   0
   0   7  -5  518.39    7.16   0
   0  -7  -5  534.72    5.88   0
   0   7   5  527.71    5.87   0
   1   7   5   38.29    2.90   0
  -1   7  -5   39.15    3.04   0
   1  -7   5   38.44    3.06   0
  -1  -7  -5   37.29    2.92   0
   2   7   5  517.49    5.18   0
   2  -7   5  518.90    5.47   0
   2   7   5  506.85    5.16   0
  -2   7  -5  557.77    5.68   0
  -2  -7  -5  572.09    5.67   0
   3   7   5   -0.16    2.61   0
   3  -7   5    1.36    2.44   0
  -3  -7  -5    0.45    1.89   0
  -3   7  -5    1.70    1.68   0
   3   7   5    1.38    2.45   0
   4  -7   5   98.15    3.28   0
   4   7   5  107.57    3.63   0
  -4   7  -5  103.02    2.71   0
   4   7   5   92.86    2.71   0
  -4   7  -5   96.06    2.84   0
   4   7   5  100.82    2.94   0
   5   7   5    6.24    3.11   0
  -5   7  -5    4.96    2.12   0
   5   7   5    5.84    3.12   0
   5  -7   5    2.50    2.95   0
  -5   7  -5    6.35    3.15   0
   5   7   5    6.37    2.08   0
   6  -7   5    2.90    3.42   0
   6   7   5    3.11    3.40   0
   6   7   5    0.89    2.35   0
  -6   7  -5    2.50    3.36   0
  -6   7  -5   -1.50    3.35   0
   7   7   5    1.48    4.05   0
   7   7   5   -0.55    4.14   0
   7  -7   5    0.61    2.60   0
   7  -7   5    4.84    3.95   0
  -7   7  -5    1.55    4.06   0
   7  -8  -5   -1.03    3.88   0
   7   8  -5    0.65    3.78   0
   7   8  -5    0.92    4.61   0
  -7   8   5    3.12    3.89   0
  -7   8   5   -0.76    3.74   0
  -6   8   5   13.10    4.22   0
   6   8  -5   12.45    4.31   0
   6   8  -5   15.30    3.61   0
  -6   8   5   11.90    2.40   0
   6  -8  -5   15.36    3.44   0
   5  -8  -5    6.58    2.16   0
  -5   8   5    8.23    2.98   0
   5   8  -5    4.28    2.79   0
   5   8  -5    6.50    3.17   0
   5   8  -5    5.06    2.84   0
   4   8  -5    0.49    3.36   0
   4  -8  -5    2.49    2.84   0
   4   8  -5    1.01    2.73   0
   4   8  -5    0.98    3.31   0
  -4   8   5    1.35    2.79   0
   3  -8  -5  149.46    3.25   0
   3   8  -5  154.70    6.20   0
  -3   8   5  151.27    3.71   0
   3   8  -5  148.04    5.63   0
   2   8  -5    0.51    3.07   0
  -2  -8   5    0.93    3.00   0
  -2   8   5    1.56    1.86   0
   2  -8  -5    2.05    2.65   0
  -1  -8   5  568.97    8.79   0
  -1   8   5  591.27    5.87   0
   1  -8  -5  568.33    5.46   0
   1   8  -5  588.71    8.94   0
   0   8   5  471.33    5.41   0
   0  -8  -5  469.77    5.43   0
   0  -8   5  445.45    6.83   0
   0   8  -5  457.65    6.56   0
  -1   8  -5    2.84    2.67   0
   1   8   5    1.91    2.68   0
   1  -8   5    4.49    2.72   0
  -1  -8  -5    2.42    2.60   0
   2   8   5  127.26    3.53   0
   2  -8   5  122.29    3.52   0
  -2   8  -5  123.07    2.90   0
  -2  -8  -5  130.68    3.02   0
   3   8   5   -1.04    2.61   0
   3   8   5    2.87    2.49   0
   3  -8   5    0.57    1.78   0
  -3  -8  -5    0.64    2.66   0
  -3   8  -5    2.26    2.57   0
   4  -8   5    2.33    2.70   0
  -4   8  -5   -0.95    1.93   0
   4   8   5    1.87    3.00   0
   4   8   5    1.00    2.93   0
   4   8   5   -1.56    2.93   0
  -5   8  -5    1.77    2.93   0
  -5   8  -5    1.09    2.99   0
   5  -8   5    3.21    2.96   0
   5   8   5    2.18    3.19   0
   5   8   5    2.67    2.99   0
   5   8   5    1.79    2.96   0
  -6   8  -5    2.79    2.48   0
   6  -8   5    5.37    3.44   0
   6   8   5   -0.02    3.51   0
   6   8   5    3.16    3.30   0
  -6   8  -5    0.03    3.38   0
   7   8   5   -0.53    2.95   0
   7   8   5    2.07    3.97   0
   7  -8   5    3.32    3.96   0
   7  -8   5   -0.29    2.91   0
  -7   8  -5   -0.46    4.10   0
   7   9  -5    1.90    3.93   0
  -7   9   5    4.85    3.94   0
   7   9  -5    1.46    4.75   0
  -7   9   5    1.49    4.83   0
   7  -9  -5    1.30    3.82   0
   6   9  -5    2.99    3.32   0
  -6   9   5    4.10    4.17   0
   6   9  -5    0.67    3.38   0
   6   9  -5    1.32    4.35   0
  -6   9   5    2.75    3.32   0
   6  -9  -5    3.80    3.23   0
   5   9  -5    1.67    3.72   0
   5   9  -5    2.26    3.01   0
   5  -9  -5    4.91    2.89   0
  -5   9   5    0.92    2.98   0
   5   9  -5    2.28    3.70   0
   4   9  -5   10.44    3.51   0
   4   9  -5    6.39    2.89   0
  -4   9   5    8.27    2.86   0
   4  -9  -5    7.58    2.95   0
   4   9  -5    7.71    3.40   0
   3  -9  -5    0.39    2.65   0
   3   9  -5    0.85    3.40   0
  -3   9   5    1.39    2.55   0
   3   9  -5    0.27    3.37   0
  -2   9   5    2.64    1.70   0
   2  -9  -5    1.62    1.71   0
   2   9  -5    1.37    3.01   0
  -2  -9   5    1.48    3.81   0
   1   9  -5    5.57    3.16   0
   1  -9  -5    7.17    2.69   0
  -1  -9   5    4.72    3.28   0
  -1   9   5    5.15    1.76   0
   0  -9  -5   54.21    3.14   0
   0   9   5   57.82    3.12   0
   0   9  -5   58.15    3.17   0
   0  -9   5   51.98    3.23   0
  -1   9  -5   98.63    3.59   0
   1  -9   5   99.83    3.62   0
   1   9   5  110.18    3.26   0
  -1  -9  -5  109.47    3.31   0
  -2   9  -5   15.24    2.88   0
   2  -9   5   16.67    2.70   0
   2   9   5   17.17    2.80   0
  -2  -9  -5   18.97    2.72   0
  -3  -9  -5    1.75    1.99   0
   3   9   5   -0.89    2.80   0
   3  -9   5    0.90    2.55   0
   3   9   5    0.73    2.72   0
  -3   9  -5   -1.68    2.62   0
   4   9   5    6.27    2.98   0
  -4   9  -5    4.70    1.95   0
   4   9   5    8.47    3.06   0
   4   9   5    8.67    2.99   0
   4  -9   5    7.65    2.71   0
   5   9   5   -1.42    2.94   0
   5   9   5    0.46    3.03   0
  -5   9  -5    1.87    2.99   0
   5  -9   5    3.33    2.92   0
   5   9   5    0.21    2.99   0
  -5   9  -5    2.51    2.96   0
  -6   9  -5    1.77    2.33   0
   6  -9   5    1.25    2.52   0
   6   9   5    0.53    2.31   0
   6   9   5    3.71    3.24   0
   6   9   5   -0.26    3.63   0
  -6   9  -5    0.33    2.48   0
   7   9   5    3.48    4.05   0
   7  -9   5    0.40    4.06   0
   7   9   5    1.53    2.78   0
  -7   9  -5    0.08    4.06   0
   7 -10  -5   -0.59    4.12   0
   7  10  -5   -0.43    4.70   0
  -7  10   5    0.57    3.99   0
   7  10  -5   -0.10    3.89   0
  -7  10   5   -0.43    4.04   0
   6  10  -5    1.07    4.21   0
  -6  10   5    0.46    3.44   0
  -6  10   5    3.46    3.40   0
   6  10  -5    1.48    4.16   0
   6 -10  -5    3.84    3.45   0
   6  10  -5    2.89    4.09   0
   5  10  -5    0.62    3.13   0
  -5  10   5   -0.23    3.02   0
   5  10  -5    2.12    3.76   0
   5 -10  -5    0.56    3.11   0
   5  10  -5    0.60    3.64   0
   4 -10  -5    1.48    3.01   0
   4  10  -5    5.81    3.58   0
  -4  10   5    6.95    2.98   0
   4  10  -5    5.61    3.44   0
  -3  10   5    9.13    2.63   0
   3  10  -5   11.68    3.72   0
   3 -10  -5   10.33    2.87   0
  -2 -10   5   26.27    3.69   0
   2  10  -5   24.96    3.70   0
  -2  10   5   23.20    2.08   0
   2 -10  -5   27.04    2.71   0
  -1 -10   5   95.53    4.09   0
   1  10  -5  100.55    4.43   0
   1 -10  -5   97.29    3.43   0
  -1  10   5  105.44    3.40   0
   0 -10  -5   78.94    2.72   0
   0  10   5   82.41    3.31   0
   0  10  -5   78.23    3.50   0
   0 -10   5   72.57    3.49   0
  -1  10  -5   39.99    3.02   0
   1  10   5   42.20    2.88   0
   1 -10   5   34.93    2.33   0
  -1 -10  -5   38.65    2.92   0
  -2  10  -5   41.28    3.00   0
   2  10   5   42.69    3.15   0
   2 -10   5   46.86    3.00   0
  -2 -10  -5   50.25    3.02   0
   3  10   5  944.48    7.09   0
  -3 -10  -5  973.40    7.11   0
   3 -10   5  908.74    6.85   0
  -3  10  -5  931.04    6.81   0
   3  10   5  880.46    6.53   0
   4  10   5    5.55    2.24   0
  -4  10  -5    7.68    2.75   0
   4 -10   5    5.91    2.83   0
   4  10   5    8.45    2.86   0
   5  10   5    5.79    3.10   0
   5  10   5    6.81    2.30   0
   5 -10   5    5.93    2.97   0
  -5  10  -5    8.20    2.27   0
   5  10   5    6.13    2.21   0
  -5  10  -5    6.53    2.07   0
  -6  10  -5    1.25    3.43   0
   6 -10   5    4.24    2.53   0
   6  10   5    4.15    3.60   0
   6  10   5    1.42    2.56   0
   6  10   5   -0.57    2.51   0
  -6  10  -5    4.32    2.50   0
   7  10   5    1.67    4.13   0
   7 -10   5    2.16    4.27   0
  -7  10  -5    1.02    2.83   0
   7  10   5    2.59    4.26   0
  -7  11   5    1.01    2.80   0
   7  11  -5    2.65    5.08   0
   7 -11  -5    1.15    3.96   0
  -7  11   5    3.89    4.15   0
   7  11  -5    0.82    4.19   0
   6 -11  -5   -2.68    3.57   0
   6  11  -5    0.08    4.22   0
  -6  11   5    0.65    3.53   0
  -6  11   5    2.49    3.58   0
   6  11  -5   -0.88    3.28   0
   6  11  -5    0.76    4.35   0
  -5  11   5    1.74    3.18   0
   5  11  -5    2.49    3.73   0
   5  11  -5   -0.81    3.66   0
   5  11  -5    0.80    3.18   0
   5 -11  -5   -1.51    3.47   0
   4 -11  -5   12.92    2.24   0
   4  11  -5   13.36    3.80   0
   4  11  -5   15.10    3.80   0
  -4  11   5   15.04    3.06   0
  -3  11   5    6.63    1.99   0
  -3 -11   5    7.88    3.53   0
   3 -11  -5    6.79    2.00   0
   3  11  -5    6.40    3.44   0
  -2 -11   5   -0.29    3.29   0
  -2  11   5    2.32    2.49   0
   2 -11  -5    0.98    2.62   0
   2  11  -5    1.10    2.64   0
  -1  11   5    8.34    2.64   0
   1  11  -5    7.25    3.07   0
   1 -11  -5    9.34    2.83   0
  -1 -11   5    6.45    2.72   0
   0 -11  -5    6.32    2.69   0
   0  11  -5    6.80    2.76   0
   0 -11   5    7.74    2.83   0
   0  11   5   10.69    2.71   0
   1 -11   5    8.31    2.02   0
  -1 -11  -5    3.12    2.58   0
   1  11   5    3.01    1.80   0
  -1  11  -5    5.29    2.79   0
  -2 -11  -5   27.77    2.96   0
  -2  11  -5   26.33    2.84   0
   2  11   5   24.03    2.16   0
   2 -11   5   27.64    2.75   0
   3  11   5  102.17    3.05   0
  -3  11  -5  103.19    2.80   0
   3 -11   5   97.44    2.83   0
  -3 -11  -5  106.35    3.02   0
   3  11   5  111.32    3.52   0
   4  11   5   21.37    3.10   0
   4 -11   5   21.00    2.17   0
   4  11   5   20.99    2.99   0
  -4 -11  -5   21.56    3.02   0
  -4  11  -5   18.69    2.24   0
  -5  11  -5   -1.11    3.17   0
   5  11   5   -1.01    3.31   0
   5  11   5   -0.26    3.19   0
   5  11   5   -0.82    2.30   0
   5 -11   5    1.49    2.98   0
  -5  11  -5    0.84    3.27   0
   6  11   5    3.44    3.53   0
   6 -11   5    1.38    3.59   0
  -6  11  -5    0.22    2.46   0
   6  11   5   -0.07    3.73   0
  -6  11  -5    3.44    3.73   0
   6  11   5    1.25    3.62   0
   7  12  -5    0.35    4.19   0
  -7  12   5   -0.94    5.27   0
   7  12  -5   -1.56    5.15   0
   7 -12  -5    2.35    4.21   0
  -7  12   5    2.76    4.20   0
   6  12  -5    0.64    3.53   0
  -6  12   5    0.82    3.61   0
   6  12  -5   -0.24    4.29   0
   6 -12  -5    1.43    2.42   0
   6  12  -5    0.84    4.36   0
  -5  12   5    6.74    3.23   0
   5  12  -5    9.48    3.27   0
   5  12  -5   10.14    3.47   0
   5  12  -5   10.41    4.17   0
   5 -12  -5    9.45    2.28   0
   4 -12  -5    4.69    2.95   0
   4  12  -5    1.85    3.91   0
   4  12  -5    1.56    3.52   0
  -4  12   5    6.16    2.82   0
   3 -12  -5    3.67    2.85   0
  -3  12   5    3.13    2.64   0
  -3 -12   5    3.20    3.35   0
   3  12  -5    4.32    3.30   0
   2  12  -5   15.05    3.46   0
  -2 -12   5   15.05    3.06   0
  -2  12   5   15.42    2.68   0
   2 -12  -5   14.39    2.70   0
   1  12  -5   15.66    2.86   0
  -1 -12   5   17.16    3.49   0
  -1  12   5   16.13    2.59   0
   1 -12  -5   13.79    1.94   0
   0 -12  -5    5.62    2.59   0
   0  12   5    1.07    2.44   0
   0  12  -5    2.10    2.75   0
   0 -12   5    3.26    2.77   0
  -1 -12  -5    2.46    2.45   0
   1  12   5    0.87    1.72   0
  -1  12  -5    1.62    2.70   0
   1 -12   5   -0.90    2.74   0
   2 -12   5  453.80    5.19   0
  -2  12  -5  450.40    4.72   0
   2  12   5  452.04    5.15   0
  -2 -12  -5  490.98    5.31   0
   3 -12   5   68.00    2.61   0
   3  12   5   80.24    3.61   0
  -3  12  -5   76.14    3.38   0
   3  12   5   67.73    3.44   0
  -3 -12  -5   71.31    3.50   0
   4 -12   5    2.75    2.15   0
  -4  12  -5    5.94    3.04   0
   4  12   5    3.47    2.15   0
  -4 -12  -5    4.05    2.12   0
   4  12   5    4.05    2.98   0
   5  12   5   -0.33    3.25   0
   5 -12   5    0.49    2.13   0
   5  12   5    2.65    3.30   0
   5  12   5   -1.30    3.24   0
  -5  12  -5    0.43    3.09   0
  -6  12  -5    0.48    2.48   0
   6  12   5    3.50    3.82   0
   6  12   5    6.35    3.79   0
  -6  12  -5    1.19    3.68   0
   6 -12   5   -0.73    3.63   0
   6  12   5    0.87    3.82   0
   7 -13  -5   -1.55    4.18   0
   7  13  -5   -0.21    5.39   0
   7  13  -5    2.58    4.25   0
   7  13  -5    1.38    5.27   0
  -6  13   5   -1.19    3.54   0
   6  13  -5    0.93    3.64   0
   6  13  -5    1.57    4.41   0
   6 -13  -5    1.29    3.42   0
   6  13  -5   -1.15    3.72   0
  -5  13   5    0.36    3.19   0
   5  13  -5    0.40    3.27   0
   5  13  -5    0.67    4.12   0
   5  13  -5    1.10    3.99   0
   5 -13  -5    1.62    3.14   0
   4 -13  -5    3.40    2.93   0
   4  13  -5    0.09    3.62   0
   4  13  -5    0.80    3.63   0
  -4  13   5   -1.27    2.92   0
   3 -13  -5    0.50    2.03   0
  -3  13   5    2.55    2.62   0
   3  13  -5    1.97    3.37   0
  -3 -13   5    1.76    2.77   0
   2  13  -5    1.98    2.67   0
  -2  13   5    4.43    1.88   0
   2 -13  -5    1.55    1.91   0
  -2 -13   5    0.77    2.83   0
   1  13  -5    6.36    2.65   0
   1 -13  -5    7.42    2.70   0
  -1 -13   5    7.63    2.76   0
  -1  13   5    9.17    1.76   0
   0 -13   5    6.01    2.80   0
   0  13  -5    5.18    2.73   0
   0  13   5    4.52    1.84   0
   0 -13  -5    4.43    2.65   0
   1  13   5   26.09    2.12   0
  -1 -13  -5   27.39    2.89   0
  -1  13  -5   23.49    2.93   0
   1 -13   5   25.13    3.05   0
  -2  13  -5  530.07    5.68   0
   2 -13   5  539.58    5.16   0
   2  13   5  536.55    5.71   0
  -2 -13  -5  544.64    5.17   0
   3  13   5    1.48    2.12   0
   3 -13   5    4.42    2.10   0
  -3  13  -5    1.38    2.68   0
  -3 -13  -5    0.11    3.09   0
   4  13   5    5.45    3.05   0
   4  13   5    3.85    2.16   0
  -4  13  -5    5.84    2.94   0
  -4 -13  -5   10.42    2.91   0
   4 -13   5    4.94    3.11   0
   5 -13   5    6.87    3.16   0
   5  13   5    2.59    3.35   0
  -5  13  -5    4.61    3.24   0
   5  13   5    8.99    3.26   0
   5  13   5    1.91    3.36   0
   6 -13   5    1.48    3.62   0
   6  13   5    0.76    2.70   0
   6  13   5    2.74    2.69   0
  -6  13  -5    2.01    2.83   0
   6  13   5    0.55    2.66   0
  -6  13  -5    0.74    2.56   0
  -6  14   5    2.63    3.80   0
   6  14  -5    0.74    4.58   0
   6 -14  -5   -0.54    2.45   0
   6  14  -5    1.01    4.59   0
   6  14  -5   -0.19    4.67   0
   5  14  -5    0.64    4.32   0
   5  14  -5    1.43    4.23   0
   5 -14  -5    6.02    3.37   0
   5  14  -5    1.21    3.35   0
  -5  14   5    1.55    3.31   0
   4  14  -5    1.76    3.65   0
   4  14  -5    0.65    2.97   0
   4 -14  -5    1.30    2.22   0
  -4  14   5    3.36    3.00   0
  -3 -14   5    7.25    3.35   0
   3 -14  -5    4.57    2.66   0
  -3  14   5    4.47    2.54   0
   3  14  -5    4.66    3.31   0
   2  14  -5   29.64    3.26   0
  -2 -14   5   30.82    3.34   0
   2 -14  -5   28.37    2.95   0
  -2  14   5   29.86    2.83   0
   1  14  -5   45.17    3.24   0
   1 -14  -5   45.22    2.94   0
  -1 -14   5   41.98    3.30   0
  -1  14   5   40.53    2.83   0
   0  14  -5   59.76    3.20   0
   0 -14  -5   59.06    3.17   0
   0 -14   5   61.80    3.32   0
   0  14   5   60.84    2.55   0
   1  14   5    5.39    2.71   0
  -1 -14  -5    5.96    2.13   0
   1 -14   5    8.23    2.82   0
  -1  14  -5    5.74    2.82   0
  -2  14  -5   55.50    3.31   0
  -2 -14  -5   51.51    2.55   0
   2  14   5   51.17    2.57   0
   2 -14   5   48.69    2.53   0
   3 -14   5   74.66    2.72   0
   3  14   5   74.35    3.54   0
  -3  14  -5   79.42    3.43   0
  -3 -14  -5   79.97    3.54   0
   4 -14   5    3.19    2.19   0
   4  14   5    0.46    3.11   0
   4  14   5    4.20    3.43   0
  -4 -14  -5    2.82    2.34   0
  -4  14  -5    4.52    2.98   0
  -5  14  -5    4.24    2.25   0
   5 -14   5    3.70    2.30   0
   5  14   5    1.29    3.34   0
   5  14   5    6.18    2.50   0
   5  14   5    1.64    3.50   0
   6 -14   5    1.72    3.73   0
   6  14   5    1.01    2.90   0
   6  14   5    2.74    3.99   0
   6  14   5    0.21    3.94   0
  -6  14  -5    1.93    4.03   0
  -6  14  -5   -0.07    2.63   0
   6  15  -5    1.69    4.85   0
   6 -15  -5    1.69    3.78   0
  -6  15   5    2.03    3.79   0
   6  15  -5    0.62    4.71   0
   6  15  -5    1.68    4.79   0
   5  15  -5   -0.26    4.32   0
   5  15  -5   -1.98    3.55   0
   5  15  -5    0.75    4.22   0
   5 -15  -5   -3.02    3.55   0
  -5  15   5    0.91    3.44   0
  -4  15   5    7.08    2.28   0
   4 -15  -5    8.80    2.99   0
   4  15  -5    7.93    3.77   0
   4  15  -5    6.63    3.13   0
  -3  15   5   31.78    2.95   0
   3 -15  -5   25.79    2.12   0
   3  15  -5   32.43    3.91   0
  -3 -15   5   30.40    3.87   0
   2  15  -5   10.41    3.50   0
  -2  15   5   11.72    1.98   0
   2 -15  -5   12.18    2.74   0
  -2 -15   5   13.45    3.62   0
   1  15  -5    2.99    2.87   0
   1 -15  -5   -0.08    1.91   0
  -1 -15   5    0.35    2.98   0
  -1  15   5    2.33    2.66   0
   0 -15  -5    7.84    2.94   0
   0  15   5    7.85    1.96   0
   0 -15   5    5.85    3.00   0
   0  15  -5    4.88    2.71   0
  -1 -15  -5  296.10    4.58   0
   1  15   5  291.52    4.63   0
  -1  15  -5  276.61    4.10   0
   1 -15   5  278.19    4.65   0
  -2  15  -5    6.44    2.15   0
   2  15   5    4.67    2.16   0
  -2 -15  -5    3.82    2.16   0
   2 -15   5    5.40    2.13   0
   3 -15   5   18.57    3.08   0
  -3  15  -5   17.81    3.09   0
   3  15   5   20.96    3.24   0
  -3 -15  -5   23.53    3.24   0
   4 -15   5   -0.46    2.99   0
   4  15   5    0.42    2.36   0
   4  15   5    2.22    3.11   0
  -4  15  -5    1.60    3.07   0
  -4 -15  -5    2.26    3.21   0
   5 -15   5    1.58    3.35   0
   5  15   5    1.00    3.46   0
  -5  15  -5   -1.08    3.37   0
   5  15   5    1.54    3.70   0
   5  15   5   -1.99    3.44   0
   6 -15   5   -0.82    2.71   0
  -6  15  -5    0.38    2.71   0
  -6  15  -5    0.47    4.07   0
   6  15   5    4.16    4.08   0
   6  15   5    0.56    4.03   0
   6  15   5    3.24    2.97   0
   6  16  -5    0.48    5.03   0
   6  16  -5    0.23    4.94   0
   6  16  -5    0.74    4.01   0
   6 -16  -5    0.28    3.87   0
  -6  16   5    3.69    4.09   0
   5  16  -5    1.22    4.23   0
   5  16  -5    1.10    3.57   0
   5 -16  -5    3.36    3.46   0
  -5  16   5   -2.46    3.41   0
   5  16  -5    0.55    4.35   0
   4  16  -5    8.71    3.95   0
  -4  16   5    8.00    2.26   0
   4 -16  -5    3.93    2.32   0
  -3  16   5   10.20    2.94   0
   3 -16  -5    4.98    3.04   0
  -3 -16   5    8.10    3.71   0
   3  16  -5    8.17    3.02   0
  -2 -16   5    7.24    3.16   0
   2  16  -5    7.92    2.91   0
  -2  16   5    7.72    2.66   0
   2 -16  -5   11.56    2.81   0
   1 -16  -5    6.59    2.09   0
  -1 -16   5    6.28    3.13   0
   1  16  -5    5.55    2.95   0
  -1  16   5    7.87    2.80   0
   0 -16  -5    1.84    2.09   0
   0  16  -5    5.77    2.98   0
   0 -16   5    3.09    2.98   0
   0  16   5    1.77    2.86   0
  -1 -16  -5    6.47    3.12   0
   1 -16   5    4.89    2.18   0
   1  16   5    4.76    2.93   0
  -1  16  -5    4.39    2.99   0
  -2  16  -5    4.15    2.93   0
  -2 -16  -5    4.90    3.04   0
   2  16   5    5.39    2.96   0
   2 -16   5    3.62    3.01   0
   3  16   5   12.39    3.19   0
  -3 -16  -5    9.14    3.02   0
  -3  16  -5   13.81    3.23   0
   3 -16   5   10.46    3.14   0
   4  16   5    8.08    3.38   0
   4  16   5    5.53    2.41   0
  -4  16  -5    6.09    3.40   0
  -4 -16  -5    4.11    3.31   0
   4 -16   5    4.92    3.11   0
   5 -16   5    2.40    3.63   0
  -5  16  -5    0.44    3.45   0
   5  16   5    0.70    3.68   0
   5  16   5   -2.32    3.64   0
   5  16   5    0.58    3.35   0
  -6  16  -5    3.35    4.28   0
   6  16   5    2.25    2.98   0
   6  16   5    2.65    4.22   0
  -6  16  -5   -1.00    3.97   0
   6  16   5    3.25    2.99   0
   6 -16   5   -0.32    2.84   0
  -6  17   5    1.90    4.14   0
   6  17  -5    0.56    4.12   0
   6  17  -5    0.75    5.17   0
   6  17  -5    1.37    5.27   0
   6 -17  -5    2.61    4.03   0
   5 -17  -5    9.72    2.57   0
   5  17  -5    5.14    4.76   0
   5  17  -5    2.94    4.62   0
  -5  17   5    5.84    3.58   0
  -4  17   5    0.24    2.36   0
   4 -17  -5   -0.95    3.24   0
   4  17  -5    3.30    4.16   0
  -3 -17   5    2.43    3.22   0
  -3  17   5    0.19    2.13   0
   3 -17  -5    2.37    2.20   0
   3  17  -5    1.78    3.86   0
   2  17  -5   25.16    3.09   0
   2 -17  -5   24.80    2.26   0
  -2 -17   5   29.28    3.32   0
  -2  17   5   27.19    2.95   0
   1  17  -5    0.07    2.95   0
   1 -17  -5   -0.26    1.85   0
  -1 -17   5    0.35    3.08   0
  -1  17   5   -3.54    1.83   0
   0 -17  -5    4.19    2.79   0
   0 -17   5   -0.40    2.88   0
   0  17   5    1.66    2.82   0
   0  17  -5    3.30    2.92   0
   1 -17   5    8.48    3.05   0
  -1 -17  -5    6.20    3.05   0
   1  17   5    7.39    2.07   0
  -1  17  -5    2.82    2.96   0
   2  17   5   32.95    3.28   0
   2 -17   5   30.98    3.21   0
  -2 -17  -5   34.40    2.44   0
  -2  17  -5   30.96    3.17   0
  -3  17  -5   10.63    2.27   0
   3 -17   5    8.35    2.56   0
  -3 -17  -5   10.39    3.10   0
   3  17   5    9.92    3.14   0
   4  17   5   15.24    3.48   0
   4  17   5   13.74    2.53   0
  -4  17  -5   13.45    2.48   0
   4 -17   5   13.37    3.34   0
  -4 -17  -5    9.67    2.50   0
   5  17   5    3.97    3.80   0
   5  17   5    4.44    3.72   0
   5 -17   5    4.81    3.62   0
  -5  17  -5    3.98    2.52   0
   6  18  -5    1.27    6.30   0
   6  18  -5    1.39    4.37   0
   6 -18  -5    1.95    4.21   0
   6  18  -5    0.22    6.25   0
   5  18  -5   -1.14    4.65   0
   5  18  -5   -0.04    4.60   0
   5 -18  -5    4.36    3.80   0
  -5  18   5    4.19    3.64   0
   4 -18  -5    1.01    3.35   0
  -4  18   5    0.47    2.26   0
   4  18  -5   -1.56    4.14   0
  -4 -18   5    1.86    4.30   0
   3  18  -5    1.18    3.78   0
   3 -18  -5    1.11    2.94   0
  -3  18   5   -0.93    2.88   0
  -3 -18   5    1.55    3.14   0
  -2 -18   5    9.06    3.24   0
  -2  18   5    7.92    2.96   0
   2  18  -5    9.46    3.18   0
   2 -18  -5   12.98    2.98   0
   1  18  -5    1.41    3.06   0
  -1 -18   5    1.68    3.13   0
   1 -18  -5    3.29    2.88   0
  -1  18   5    3.03    2.83   0
   0 -18  -5    7.38    2.07   0
   0  18   5   10.88    2.83   0
   0 -18   5   11.17    3.14   0
   0  18  -5   10.22    3.00   0
  -1 -18  -5   29.44    3.14   0
   1  18   5   30.38    3.15   0
  -1  18  -5   23.23    3.19   0
   1 -18   5   30.69    3.27   0
   2  18   5   -0.69    2.21   0
   2 -18   5    1.02    2.05   0
  -2 -18  -5   -0.47    3.18   0
  -2  18  -5    2.97    2.96   0
   3  18   5    2.70    3.28   0
  -3  18  -5    2.93    3.24   0
  -3 -18  -5    0.95    2.35   0
   3 -18   5    0.68    3.09   0
   4  18   5    4.04    2.60   0
  -4  18  -5    3.58    3.28   0
   4  18   5    3.58    3.33   0
  -4 -18  -5   -0.56    3.46   0
   4 -18   5    1.75    2.41   0
   5  18   5    0.43    3.90   0
   5  18   5    3.15    3.80   0
   5 -18   5    1.01    2.69   0
  -5  18  -5    0.09    3.85   0
   5  19  -5    1.81    4.78   0
   5 -19  -5    3.62    2.60   0
   5  19  -5    4.09    4.88   0
  -5  19   5    0.89    3.80   0
  -4  19   5    0.29    2.51   0
  -4 -19   5    1.77    3.60   0
   4 -19  -5    6.86    3.59   0
   4  19  -5    1.58    3.56   0
   3  19  -5    0.74    3.96   0
  -3  19   5    2.69    3.09   0
   3 -19  -5   -0.78    3.21   0
  -3 -19   5    1.64    3.32   0
  -2 -19   5    2.11    3.96   0
  -2  19   5    1.67    2.05   0
   2  19  -5    0.34    3.11   0
   2 -19  -5    6.62    2.98   0
  -1 -19   5    1.48    3.26   0
   1 -19  -5    2.83    3.06   0
   1  19  -5    0.73    2.87   0
  -1  19   5   -0.72    2.94   0
   0 -19  -5    4.97    3.01   0
   0  19  -5    0.85    3.14   0
   0  19   5    3.54    2.15   0
   0 -19   5    3.68    3.02   0
   1 -19   5    9.91    3.30   0
  -1 -19  -5    8.73    3.10   0
  -1  19  -5    9.73    2.98   0
   1  19   5    7.10    3.10   0
   2 -19   5   13.93    3.25   0
   2  19   5   14.99    3.21   0
  -2 -19  -5   16.21    3.31   0
  -2  19  -5   12.71    3.30   0
  -3 -19  -5    2.65    3.41   0
  -3  19  -5    2.22    3.22   0
   3  19   5    2.01    2.32   0
   3 -19   5    2.14    2.41   0
   4  19   5    1.85    3.56   0
   4  19   5    1.55    3.49   0
  -4  19  -5    3.79    3.56   0
  -4 -19  -5    3.33    3.76   0
   4 -19   5    3.13    3.62   0
   5  19   5    0.08    3.87   0
   5  19   5    0.33    2.82   0
   5 -19   5    0.09    2.81   0
  -5  19  -5    1.64    2.70   0
   5  20  -5    2.86    5.15   0
   5 -20  -5    4.76    4.06   0
   5  20  -5    4.79    5.22   0
  -5  20   5    3.43    3.91   0
   4  20  -5    0.48    3.61   0
   4 -20  -5    0.65    3.49   0
  -4 -20   5    0.43    3.65   0
  -4  20   5    3.46    3.47   0
   3  20  -5    3.23    3.36   0
   3 -20  -5    1.45    3.18   0
  -3  20   5    4.54    3.21   0
  -3 -20   5    0.83    4.28   0
  -2 -20   5    4.60    3.53   0
  -2  20   5    6.97    2.20   0
   2  20  -5    6.31    3.96   0
   2 -20  -5    9.48    3.11   0
  -1  20   5    0.16    2.89   0
  -1 -20   5   -0.37    3.27   0
   1 -20  -5   -2.76    3.23   0
   1  20  -5    0.67    3.10   0
   0 -20   5    6.70    3.24   0
   0 -20  -5    5.83    3.23   0
   0  20  -5    5.37    3.18   0
   0  20   5    5.07    3.09   0
  -1 -20  -5    1.63    2.29   0
   1 -20   5   -0.89    2.24   0
   1  20   5    1.59    3.23   0
  -1  20  -5   -0.90    3.08   0
   2 -20   5    4.61    2.34   0
   2  20   5    2.24    2.31   0
  -2  20  -5    2.91    3.17   0
  -2 -20  -5   -0.88    3.20   0
  -3  20  -5    3.14    3.35   0
   3 -20   5   -2.09    3.36   0
  -3 -20  -5    1.57    3.42   0
   3  20   5    2.84    3.39   0
  -4  20  -5    1.71    2.71   0
   4  20   5    1.38    3.56   0
   4  20   5    1.44    3.71   0
  -4 -20  -5    1.61    2.72   0
   4 -20   5    2.12    3.85   0
   5  20   5    2.21    3.06   0
   5 -20   5    0.05    4.21   0
   5  20   5    0.88    4.18   0
  -5  20  -5    3.70    3.94   0
   5  21  -5    2.11    5.28   0
   5 -21  -5    1.40    4.11   0
   5  21  -5    2.14    5.29   0
  -5  21   5   -1.03    4.30   0
   4 -21  -5    0.98    3.67   0
  -4  21   5    4.24    3.65   0
   4  21  -5    0.17    4.81   0
  -4 -21   5    0.98    3.96   0
   3  21  -5   -0.75    3.38   0
  -3  21   5    0.47    3.31   0
   3 -21  -5    0.46    3.29   0
  -3 -21   5   -0.64    3.51   0
  -2 -21   5    1.62    4.13   0
  -2  21   5   -0.22    2.12   0
   2 -21  -5    1.32    2.45   0
   2  21  -5   -1.07    3.09   0
  -1 -21   5    1.43    3.43   0
   1 -21  -5    3.65    3.14   0
   1  21  -5    0.61    4.16   0
  -1  21   5    2.26    2.25   0
   0  21   5   -1.35    3.09   0
   0 -21  -5   -0.55    2.23   0
   0 -21   5    1.74    3.25   0
   0  21  -5    2.17    3.17   0
  -1 -21  -5    3.74    3.24   0
  -1  21  -5    3.82    3.39   0
   1  21   5    4.29    3.20   0
   1 -21   5    5.68    3.21   0
   2  21   5    3.16    3.29   0
   2 -21   5   -1.49    3.17   0
  -2  21  -5    2.19    3.20   0
  -2 -21  -5    2.03    3.34   0
  -3  21  -5    0.99    2.49   0
  -3 -21  -5    0.76    2.60   0
   3 -21   5   -0.01    3.54   0
   3  21   5   -0.85    3.43   0
  -4  21  -5    2.99    3.65   0
   4 -21   5   -0.57    2.78   0
   4  21   5    2.20    3.64   0
  -4 -21  -5   -0.08    3.97   0
   4  21   5   -0.86    3.99   0
   4  22  -5   -1.28    3.76   0
  -4 -22   5    0.35    4.98   0
   4 -22  -5   -0.59    3.81   0
  -4  22   5    2.14    2.65   0
   3  22  -5    0.77    3.62   0
   3 -22  -5    2.65    2.43   0
  -3  22   5    2.26    3.34   0
  -3 -22   5    2.55    3.84   0
  -2  22   5    2.01    3.25   0
   2  22  -5   -0.73    3.59   0
   2 -22  -5   -1.47    3.19   0
  -2 -22   5   -0.33    3.60   0
  -1  22   5   -1.65    3.39   0
  -1 -22   5    3.77    3.45   0
   1 -22  -5    1.01    2.15   0
   1  22  -5    1.40    3.48   0
   0 -22  -5    4.42    3.29   0
   0 -22   5    2.71    3.51   0
   0  22  -5    2.88    3.25   0
   0  22   5    2.27    2.39   0
  -1 -22  -5   -1.58    3.47   0
   1 -22   5    1.43    3.41   0
  -1  22  -5    2.78    2.35   0
   1  22   5    2.38    3.39   0
   2  22   5    4.15    3.45   0
   2 -22   5    0.50    3.64   0
  -2  22  -5    2.41    3.56   0
  -2 -22  -5    1.57    3.85   0
  -3  22  -5    0.49    2.56   0
   3 -22   5   -0.04    2.53   0
   3  22   5   -5.76    3.68   0
  -3 -22  -5   -0.60    2.49   0
   4  22   5    0.63    2.91   0
  -4 -22  -5   -1.88    4.02   0
   4  22   5    2.91    4.01   0
  -4  22  -5    1.92    4.16   0
   4 -22   5   -0.80    2.97   0
   4  23  -5    1.73    5.05   0
  -4  23   5    0.39    3.91   0
  -4 -23   5    0.00    4.23   0
   4 -23  -5    0.73    3.88   0
   3  23  -5    0.70    4.71   0
   3 -23  -5    1.00    3.66   0
  -3  23   5    1.43    2.56   0
  -3 -23   5    4.52    4.82   0
  -2 -23   5   -1.90    3.75   0
  -2  23   5    2.23    3.44   0
   2 -23  -5    1.20    3.43   0
   2  23  -5    0.20    3.61   0
  -1  23   5    2.12    3.41   0
  -1 -23   5    3.67    3.59   0
   1 -23  -5    1.63    2.50   0
   1  23  -5   -1.57    3.43   0
   0 -23  -5    5.64    3.50   0
   0  23  -5    0.93    3.57   0
   0 -23   5   -1.41    3.76   0
   0  23   5    0.48    3.41   0
   1  23   5   -0.62    3.47   0
   1 -23   5    0.10    3.55   0
  -1 -23  -5   -0.05    3.45   0
  -1  23  -5    0.82    3.33   0
   2 -23   5    2.38    2.52   0
  -2  23  -5   -0.25    3.58   0
  -2 -23  -5    2.14    2.43   0
   2  23   5    3.54    3.47   0
   3 -23   5    1.08    3.89   0
  -3  23  -5    4.19    3.82   0
   3  23   5    3.34    3.83   0
  -3 -23  -5   -0.42    2.68   0
   3 -24  -5    4.10    2.83   0
  -3  24   5    3.43    2.72   0
   3  24  -5    1.77    4.96   0
  -3 -24   5    1.97    5.00   0
  -2 -24   5    0.60    3.85   0
   2 -24  -5    0.07    2.61   0
  -2  24   5    1.51    3.58   0
   2  24  -5    0.43    3.73   0
  -1  24   5   -1.60    2.59   0
  -1 -24   5   -0.03    3.71   0
   1  24  -5   -0.61    3.66   0
   1 -24  -5    1.22    2.62   0
   0  24   5    2.94    3.65   0
   0 -24  -5    1.13    3.65   0
   0  24  -5    0.46    3.66   0
   0 -24   5    0.46    3.73   0
  -1 -24  -5   -0.25    2.55   0
   1  24   5    2.16    3.59   0
  -1  24  -5    3.68    2.77   0
   1 -24   5    6.16    3.69   0
  -2  24  -5    1.61    3.79   0
   2 -24   5    0.15    3.88   0
  -2 -24  -5    0.67    3.79   0
   2  24   5    1.20    2.59   0
   3  24   5    3.48    4.09   0
  -3  24  -5   -0.13    4.12   0
   3 -24   5    4.86    4.00   0
  -3 -24  -5    3.43    4.03   0
  -3 -25   5    1.42    4.33   0
   3  25  -5    4.19    5.32   0
   3 -25  -5   -1.93    3.79   0
  -3  25   5    3.01    3.97   0
  -2  25   5    0.24    2.89   0
  -2 -25   5    1.64    4.34   0
   2  25  -5   -0.09    4.12   0
   2 -25  -5   -0.06    3.84   0
  -1  25   5   -1.20    3.77   0
  -1 -25   5   -2.92    4.10   0
   1 -25  -5    3.22    3.81   0
   1  25  -5   -0.35    3.92   0
   0  25   5   -0.62    2.60   0
   0 -25   5    0.79    3.87   0
   0 -25  -5   -0.19    3.76   0
   0  25  -5    1.42    3.77   0
  -1 -25  -5   -0.13    3.86   0
   1 -25   5    2.39    3.85   0
  -1  25  -5    0.67    3.91   0
   1  25   5    1.16    3.89   0
  -2  25  -5   -0.86    3.89   0
   2 -25   5    4.54    4.16   0
   2  25   5    0.36    3.89   0
  -2 -25  -5    1.14    3.96   0
  -2 -26   5    0.86    4.20   0
   2 -26  -5   -0.48    4.12   0
  -2  26   5    2.74    2.94   0
   2  26  -5   -0.31    4.21   0
  -1 -26   5    3.31    4.08   0
  -1  26   5   -1.35    4.08   0
   1 -26  -5    2.36    3.96   0
   1  26  -5   -1.61    3.92   0
   0  26   5    0.20    3.61   0
   0 -26  -5   -1.47    3.72   0
   0  26  -5    0.76    3.95   0
   0 -26   5    0.61    4.00   0
  -1 -26  -5   -0.85    4.18   0
   1 -26   5    6.85    4.24   0
  -1  26  -5   -0.72    3.88   0
   1  26   5    2.56    2.97   0
  -2  26  -5    2.49    2.84   0
   2 -26   5    4.13    4.15   0
  -2 -26  -5    4.05    4.18   0
   2  26   5    1.59    4.40   0
  -1 -27   5    0.12    4.34   0
   1 -27  -5   -2.33    4.13   0
   1  27  -5    1.75    4.33   0
  -1  27   5   -0.02    2.98   0
   0  27   5   -1.14    4.15   0
   0 -27   5    0.43    4.27   0
   0  27  -5    3.26    4.15   0
   0 -27  -5    1.48    4.22   0
   6   0  -6   44.31    3.69   0
   4   0  -6  136.32    3.93   0
  -4   0   6  142.63    4.01   0
  -2   0   6 1941.13   15.03   0
   2   0  -6 2042.35   15.64   0
   0   0  -6  538.20    7.70   0
   0   0  -6  575.37    7.71   0
   0   0   6  562.56    7.75   0
   2   0   6  276.46    4.02   0
  -2   0  -6  265.34    4.24   0
   2   0   6  275.18    4.06   0
   4   0   6   23.85    2.82   0
  -4   0  -6   25.19    2.94   0
   4   0   6   29.03    2.98   0
   6   0   6    2.36    3.32   0
   6   0   6    0.62    2.36   0
   7  -1  -6    0.48    3.69   0
   7   1  -6    0.05    3.75   0
   7  -1  -6    0.36    3.72   0
   7   1  -6    3.38    4.44   0
   6   1  -6    7.29    3.36   0
   6   1  -6    6.45    3.47   0
  -6   1   6    7.55    3.30   0
   6  -1  -6    6.65    3.40   0
  -5  -1   6   27.15    3.60   0
   5   1  -6   24.19    3.35   0
   5  -1  -6   25.44    3.30   0
  -5   1   6   24.56    3.18   0
   4   1  -6    1.26    2.77   0
  -4  -1   6    0.38    2.57   0
  -4   1   6   -0.23    2.64   0
   4  -1  -6    3.64    2.69   0
  -3   1   6  188.75    4.62   0
  -3  -1   6  191.43    5.21   0
   3  -1  -6  184.97    4.63   0
   3   1  -6  188.09    5.18   0
  -2   1   6    1.55    2.85   0
   2  -1  -6    3.53    2.92   0
  -2  -1   6    3.01    3.43   0
   2   1  -6    2.56    3.60   0
  -1   1   6  516.21    9.61   0
   1  -1  -6  542.89    8.01   0
  -1   1   6  550.25    7.94   0
   1   1  -6  542.40    9.97   0
  -1  -1   6  542.21    9.47   0
   1   1  -6  565.53   10.04   0
   0   1   6  118.44    4.42   0
   0   1  -6  111.71    4.58   0
   0  -1   6  112.38    4.42   0
   0   1   6  110.11    4.30   0
   0  -1  -6  103.86    4.21   0
   0   1  -6  110.49    3.80   0
   0  -1  -6  111.08    4.38   0
   1  -1   6  121.89    3.29   0
  -1  -1  -6  117.05    3.68   0
   1   1   6  114.69    3.50   0
  -1   1  -6  118.93    3.60   0
   1   1   6  131.40    3.78   0
  -1  -1  -6  128.49    3.61   0
   1  -1   6  126.78    3.77   0
   2   1   6  229.62    3.79   0
   2  -1   6  228.03    3.75   0
   2   1   6  213.43    3.57   0
  -2   1  -6  210.71    3.58   0
  -2  -1  -6  207.96    4.02   0
   2   1   6  221.30    3.65   0
   2  -1   6  223.29    4.12   0
   3  -1   6    0.47    2.45   0
   3  -1   6    0.71    2.45   0
   3   1   6    2.49    2.45   0
  -3   1  -6    0.76    1.83   0
   3   1   6    2.48    2.34   0
  -3  -1  -6    1.07    1.80   0
  -4  -1  -6    0.98    1.92   0
   4  -1   6    1.79    2.59   0
  -4   1  -6   -0.43    2.67   0
   4   1   6    1.33    1.92   0
   4  -1   6    2.22    1.86   0
   4   1   6    1.18    2.73   0
   5  -1   6    7.32    2.94   0
   5   1   6    9.07    2.96   0
   5   1   6    9.80    3.03   0
  -5  -1  -6    6.17    2.14   0
   5  -1   6    8.83    3.03   0
  -5   1  -6   11.07    2.98   0
   6   1   6    1.94    3.24   0
   6  -1   6   -3.82    3.50   0
  -6   1  -6   -0.92    3.24   0
   6   1   6    1.20    3.24   0
   6  -1   6    0.40    2.36   0
   7  -1   6    4.99    3.88   0
   7  -1   6    6.39    3.73   0
   7   1   6    7.53    3.87   0
   7   1   6    4.51    4.05   0
   7   2  -6   -0.67    4.54   0
   7   2  -6    3.64    4.46   0
   7  -2  -6    1.14    3.79   0
   6  -2  -6    4.14    3.44   0
  -6   2   6    0.90    3.35   0
   6   2  -6    1.41    3.22   0
   6   2  -6    5.39    4.01   0
   5   2  -6  277.22    5.45   0
  -5   2   6  276.36    4.99   0
   5   2  -6  268.95    5.39   0
   5  -2  -6  274.60    4.89   0
   4   2  -6   41.48    3.80   0
  -4   2   6   37.85    3.19   0
  -4   2   6   39.31    4.26   0
  -4  -2   6   40.85    3.14   0
   4  -2  -6   35.90    3.14   0
  -3   2   6  470.12    6.21   0
  -3  -2   6  476.07    7.88   0
   3  -2  -6  484.22    6.29   0
  -3   2   6  475.09   11.53   0
   3   2  -6  487.00    8.04   0
  -2   2   6  242.59    5.26   0
  -2  -2   6  247.28    8.38   0
   2   2  -6  254.26    8.48   0
   2  -2  -6  243.76    5.27   0
   1   2  -6   18.25    4.59   0
  -1  -2   6   19.11    4.56   0
   1  -2  -6   17.82    3.32   0
  -1   2   6   16.30    3.54   0
  -1   2   6   18.18    3.28   0
   0   2   6    1.32    2.94   0
   0  -2   6    0.74    2.96   0
   0  -2  -6    0.55    2.02   0
   0  -2   6    3.10    3.66   0
   0   2   6    0.46    2.81   0
  -1  -2  -6    0.09    1.72   0
   1  -2   6    1.09    2.57   0
   1   2   6    0.51    1.72   0
   1  -2   6    0.52    1.81   0
  -1  -2  -6    0.48    2.61   0
  -1   2  -6   -0.51    2.49   0
   1   2   6   -0.74    2.67   0
   2   2   6    3.33    2.41   0
   2   2   6    1.33    1.76   0
  -2   2  -6    0.82    2.51   0
  -2  -2  -6   -0.65    2.52   0
   2   2   6    1.96    2.48   0
   2  -2   6    1.79    1.80   0
  -3   2  -6   62.99    2.41   0
   3  -2   6   65.38    2.89   0
   3   2   6   64.95    2.87   0
  -3  -2  -6   65.30    3.03   0
   3   2   6   61.08    3.04   0
   3  -2   6   64.35    2.34   0
   3   2   6   68.67    2.86   0
   4  -2   6   12.85    2.79   0
  -4  -2  -6    5.78    2.82   0
   4  -2   6   12.61    2.04   0
  -4   2  -6    9.55    2.90   0
   4   2   6   11.83    2.09   0
   4   2   6   13.26    2.86   0
   5  -2   6   33.78    3.17   0
   5   2   6   32.53    3.15   0
   5   2   6   32.56    2.41   0
   5  -2   6   32.41    2.39   0
  -5   2  -6   29.45    3.16   0
   6  -2   6    1.39    3.33   0
   6   2   6   -0.32    3.38   0
  -6   2  -6    1.68    3.28   0
   6  -2   6    0.71    3.41   0
   6   2   6    0.75    3.31   0
   7   2   6    1.16    2.77   0
   7  -2   6    0.92    3.83   0
   7  -2   6    6.85    4.02   0
   7   2   6    0.84    2.75   0
  -7   3   6    1.46    3.66   0
   7   3  -6    1.78    3.78   0
   7  -3  -6    2.95    3.76   0
   7   3  -6    3.40    3.71   0
   6   3  -6    5.96    3.42   0
   6   3  -6    4.26    3.37   0
  -6   3   6    6.52    3.34   0
   6  -3  -6    2.31    3.32   0
  -5   3   6    2.28    2.86   0
  -5   3   6    2.17    3.81   0
   5  -3  -6    2.13    3.06   0
   5   3  -6    3.70    2.82   0
   5   3  -6    4.75    2.87   0
  -4   3   6    4.31    2.71   0
   4   3  -6    5.70    3.40   0
   4  -3  -6    5.10    2.78   0
   4   3  -6    3.78    2.73   0
  -4   3   6    3.87    3.45   0
   3   3  -6  206.04    6.44   0
  -3   3   6  206.18    4.40   0
   3  -3  -6  194.53    4.55   0
   3   3  -6  197.58    7.18   0
   3   3  -6  209.87    6.14   0
  -2   3   6  161.86    4.32   0
   2  -3  -6  164.50    4.51   0
  -1  -3   6  158.21    7.68   0
   1  -3  -6  152.33    4.60   0
  -1   3   6  146.89    3.99   0
  -1  -3   6  148.18    7.89   0
   0  -3  -6    6.94    2.73   0
   0  -3   6    4.26    2.93   0
   0   3   6    3.23    2.84   0
   0   3   6    4.84    2.02   0
   0  -3   6    3.80    2.95   0
  -1   3  -6  433.40    5.91   0
   1   3   6  406.64    5.33   0
  -1  -3  -6  440.39    5.58   0
   1  -3   6  422.72    5.65   0
   1   3   6  418.10    5.11   0
  -2  -3  -6   52.93    2.30   0
  -2   3  -6   47.77    2.84   0
   2  -3   6   44.15    2.88   0
   2   3   6   44.27    2.90   0
   2   3   6   50.54    3.00   0
  -2   3  -6   49.83    2.24   0
   3  -3   6    2.05    2.34   0
   3   3   6   -0.98    2.33   0
  -3   3  -6    2.34    2.42   0
   3   3   6   -0.94    2.37   0
  -3   3  -6   -0.04    2.28   0
   3   3   6    1.16    2.42   0
   4  -3   6   20.39    2.77   0
   4   3   6   20.33    2.79   0
  -4   3  -6   21.88    2.93   0
   4   3   6   22.40    2.88   0
   5   3   6   21.00    2.31   0
   5   3   6   16.22    3.07   0
   5  -3   6   17.60    3.07   0
   5  -3   6   13.73    2.91   0
  -5   3  -6   17.72    3.01   0
   6   3   6    1.64    3.31   0
   6  -3   6    3.37    3.36   0
  -6   3  -6    2.06    3.42   0
   6  -3   6    0.70    2.33   0
   6   3   6    3.40    2.32   0
  -7   3  -6    1.60    3.97   0
   7  -3   6    0.72    2.67   0
   7  -3   6    0.23    3.92   0
   7   3   6    0.54    4.00   0
   7   3   6    1.28    4.08   0
   7   4  -6    0.76    3.71   0
  -7   4   6    0.78    3.66   0
   7  -4  -6    4.65    3.72   0
   7   4  -6   -0.19    4.51   0
   6   4  -6   -0.17    3.21   0
   6   4  -6    0.23    3.07   0
  -6   4   6    2.28    3.28   0
   6  -4  -6    1.05    3.35   0
   5  -4  -6   11.00    3.04   0
  -5   4   6    9.19    3.82   0
   5   4  -6   10.45    3.48   0
  -5   4   6    8.18    2.97   0
   5   4  -6    9.19    2.99   0
  -4   4   6   89.06    3.51   0
  -4   4   6   82.04    4.69   0
   4   4  -6   84.22    4.46   0
   4   4  -6   88.73    4.53   0
   4  -4  -6   84.85    2.91   0
   3   4  -6  203.76    6.94   0
   3   4  -6  202.33    7.04   0
   3   4  -6  193.05    6.60   0
  -3   4   6  210.00    4.43   0
   3  -4  -6  196.37    4.28   0
  -2   4   6   58.02    3.29   0
   2  -4  -6   59.67    3.35   0
  -1   4   6  341.84    5.08   0
  -1  -4   6  356.21   11.32   0
   1  -4  -6  359.94    5.55   0
  -1  -4   6  364.54   11.30   0
   0  -4  -6  346.86    5.27   0
   0   4   6  346.19    4.93   0
   0  -4   6  351.26    6.53   0
   0   4  -6  351.15    6.51   0
  -1  -4  -6 1230.58    8.27   0
  -1   4  -6 1208.83    8.76   0
   1  -4   6 1160.05    8.73   0
   1   4   6 1137.30    8.21   0
   1   4   6 1229.08    8.29   0
   2  -4   6  122.62    3.41   0
  -2  -4  -6  121.49    2.96   0
   2   4   6  110.52    3.41   0
  -2   4  -6  129.90    3.51   0
   2   4   6  118.34    3.39   0
  -3   4  -6    2.49    1.68   0
  -3   4  -6    1.13    1.73   0
   3   4   6    1.17    2.39   0
   3  -4   6    1.17    1.70   0
   3   4   6    2.67    2.50   0
   3   4   6   -1.08    2.30   0
   4   4   6    0.73    2.80   0
  -4   4  -6   -0.16    2.81   0
   4   4   6    1.36    2.00   0
   4   4   6    2.26    2.77   0
  -4   4  -6    0.64    2.61   0
   4  -4   6   -1.89    2.68   0
  -5   4  -6    9.09    3.04   0
   5  -4   6    4.53    2.09   0
   5   4   6    8.29    3.14   0
   5   4   6    2.48    3.05   0
   5  -4   6    6.73    2.95   0
   6  -4   6    0.06    3.33   0
  -6   4  -6    1.94    2.42   0
   6   4   6    2.55    3.40   0
   6   4   6    2.33    3.35   0
   6  -4   6    1.28    2.43   0
   7   4   6    0.96    4.00   0
  -7   4  -6   -1.00    4.00   0
   7  -4   6    3.77    2.81   0
   7  -4   6    1.39    3.99   0
   7   4   6    1.52    2.74   0
   7  -5  -6   -1.28    3.67   0
   7   5  -6   -0.14    4.60   0
  -7   5   6    2.60    3.99   0
   7   5  -6   -2.42    4.50   0
  -6   5   6    7.96    3.27   0
   6   5  -6    6.74    3.37   0
   6   5  -6    7.99    3.40   0
  -6   5   6    5.90    3.43   0
   6  -5  -6    5.94    3.41   0
  -5   5   6   11.42    3.77   0
  -5   5   6    8.46    2.23   0
   5   5  -6   12.56    3.72   0
   5  -5  -6   10.47    3.09   0
   5   5  -6   11.81    2.87   0
   4   5  -6  425.97    7.69   0
   4   5  -6  416.90    7.53   0
   4   5  -6  402.63    7.38   0
   4  -5  -6  415.75    5.46   0
  -4   5   6  428.85    5.41   0
   3   5  -6  138.77    6.56   0
   3  -5  -6  140.43    3.90   0
  -3   5   6  134.18    3.87   0
   3   5  -6  138.70    6.55   0
   2  -5  -6   65.53    3.37   0
  -2   5   6   59.92    3.30   0
   1  -5  -6   67.50    3.42   0
  -1   5   6   70.57    3.40   0
  -1  -5   6   72.98    5.84   0
   0  -5  -6    1.99    2.58   0
   0   5   6    0.45    2.62   0
   0   5  -6    1.48    2.78   0
   0  -5   6    1.22    2.76   0
   1  -5   6   32.00    2.92   0
  -1   5  -6   39.89    3.06   0
   1   5   6   34.99    2.80   0
  -1  -5  -6   36.85    2.90   0
   1   5   6   38.04    2.96   0
   2  -5   6    0.24    2.29   0
  -2   5  -6   -0.21    1.61   0
   2   5   6   -0.53    2.56   0
   2   5   6   -0.31    1.77   0
  -2  -5  -6    1.71    2.51   0
   3   5   6   -0.65    1.65   0
  -3   5  -6    2.53    1.64   0
  -3   5  -6    1.81    2.42   0
   3  -5   6   -0.80    1.67   0
   3   5   6    3.14    1.66   0
   3   5   6    0.89    1.73   0
  -4   5  -6   11.76    2.76   0
  -4   5  -6   10.88    3.00   0
   4   5   6    8.92    2.16   0
   4  -5   6   10.03    2.76   0
   4   5   6   11.84    2.96   0
   4   5   6    9.92    2.90   0
   5  -5   6   -2.42    2.02   0
  -5   5  -6   -0.82    2.17   0
   5   5   6   -1.69    3.22   0
   5   5   6    6.13    3.10   0
   6  -5   6   -0.53    2.39   0
  -6   5  -6    2.27    3.44   0
   6  -5   6    5.29    3.24   0
   6   5   6    2.56    3.32   0
   6   5   6   -0.20    3.37   0
   7   5   6    0.99    2.80   0
   7  -5   6    0.16    3.99   0
  -7   5  -6   -1.55    4.08   0
   7  -5   6    3.41    4.04   0
   7   5   6    1.75    4.04   0
   7   6  -6    2.11    4.68   0
   7  -6  -6    3.59    3.88   0
  -7   6   6    2.97    3.67   0
   7   6  -6    0.80    4.52   0
   6   6  -6    0.37    4.12   0
   6   6  -6    1.65    3.98   0
  -6   6   6    2.04    3.97   0
  -6   6   6    0.35    3.24   0
   6  -6  -6    0.74    3.14   0
   5   6  -6    4.00    3.62   0
  -5   6   6    3.90    2.94   0
   5   6  -6    0.33    3.62   0
   5  -6  -6    2.37    2.96   0
  -5   6   6    3.34    2.91   0
   4  -6  -6   18.63    3.00   0
   4   6  -6   19.75    3.81   0
   4   6  -6   18.29    3.02   0
   4   6  -6   19.26    3.76   0
  -4   6   6   21.84    2.19   0
   3   6  -6  101.10    6.98   0
  -3   6   6   99.93    3.57   0
   3  -6  -6  100.51    3.64   0
   3   6  -6   99.23    6.45   0
  -2   6   6   59.52    2.59   0
   2  -6  -6   58.60    3.27   0
   1   6  -6  262.05    8.01   0
   1  -6  -6  252.40    4.17   0
  -1   6   6  243.96    4.36   0
  -1  -6   6  243.83    7.63   0
   0  -6  -6  215.31    4.18   0
   0   6  -6  205.49    5.50   0
   0   6   6  208.99    3.76   0
   0  -6   6  204.62    5.48   0
   1   6   6   83.07    2.68   0
  -1   6  -6   81.68    3.44   0
  -1  -6  -6   86.25    2.71   0
   1  -6   6   78.65    3.35   0
   2   6   6   63.94    2.94   0
  -2   6  -6   59.99    2.84   0
   2   6   6   54.22    2.40   0
   2  -6   6   59.58    2.47   0
  -2  -6  -6   61.70    2.33   0
   3   6   6   22.70    2.63   0
  -3  -6  -6   22.66    2.06   0
   3   6   6   23.06    2.06   0
  -3   6  -6   23.56    2.06   0
   3  -6   6   19.97    2.53   0
   4   6   6  221.96    4.19   0
   4  -6   6  211.39    3.94   0
  -4   6  -6  214.77    4.13   0
   4   6   6  214.83    4.35   0
  -4   6  -6  219.16    4.01   0
   4   6   6  200.47    4.01   0
   5   6   6   12.02    2.25   0
   5   6   6   11.14    3.04   0
  -5   6  -6   14.43    3.48   0
   5  -6   6   17.14    3.05   0
  -5   6  -6   16.16    3.05   0
   5   6   6   17.30    3.28   0
   6   6   6    2.09    3.41   0
   6  -6   6   -0.98    2.38   0
   6  -6   6    1.91    2.43   0
   6   6   6   -0.30    2.45   0
  -6   6  -6   -2.09    3.56   0
   7  -6   6    0.56    4.09   0
   7  -6   6   -1.35    4.10   0
  -7   6  -6    2.21    2.99   0
   7   6   6    4.53    3.87   0
   7   6   6    0.37    4.03   0
   7   7  -6    3.96    4.77   0
   7  -7  -6    1.58    2.74   0
   7   7  -6    1.64    3.81   0
  -7   7   6    2.56    3.90   0
  -7   7   6    3.14    4.77   0
   6   7  -6    5.08    4.22   0
   6   7  -6    4.21    4.21   0
  -6   7   6    4.36    4.27   0
  -6   7   6    5.11    3.24   0
   6  -7  -6    6.95    3.34   0
   5   7  -6   10.91    3.89   0
  -5   7   6   10.18    3.07   0
  -5   7   6   10.90    3.74   0
   5  -7  -6   13.75    3.11   0
   5   7  -6    8.01    3.06   0
   5   7  -6   11.66    3.79   0
   4   7  -6    1.33    3.95   0
  -4   7   6    0.40    1.94   0
   4   7  -6    1.55    3.28   0
   4  -7  -6    1.34    2.85   0
   4   7  -6    2.61    3.36   0
  -3   7   6   79.65    3.37   0
   3  -7  -6   82.82    3.53   0
   3   7  -6   86.40    6.43   0
   3   7  -6   88.21    6.48   0
  -2   7   6  115.39    3.69   0
   2  -7  -6  108.73    3.50   0
   1  -7  -6  162.10    3.93   0
   1   7  -6  160.08    5.88   0
  -1   7   6  158.27    3.38   0
  -1  -7   6  158.75    5.88   0
   0   7  -6  231.36    5.51   0
   0  -7  -6  238.34    4.30   0
   0  -7   6  228.69    5.12   0
   0   7   6  242.09    4.22   0
   1   7   6   84.38    3.26   0
   1  -7   6   79.48    3.52   0
  -1   7  -6   79.51    2.90   0
  -1  -7  -6   82.60    2.61   0
  -2  -7  -6   24.22    2.05   0
  -2   7  -6   23.29    2.83   0
   2   7   6   23.01    2.75   0
   2  -7   6   23.32    2.90   0
   2   7   6   25.69    2.13   0
   3   7   6   12.95    2.01   0
  -3   7  -6   13.39    2.71   0
   3   7   6   10.98    2.66   0
   3  -7   6   14.63    2.66   0
  -3  -7  -6   16.22    2.68   0
  -4   7  -6   67.76    2.50   0
   4  -7   6   63.04    3.18   0
   4   7   6   69.77    3.48   0
  -4   7  -6   65.83    3.40   0
   4   7   6   66.38    3.43   0
   4   7   6   64.27    3.51   0
   5   7   6   10.62    2.32   0
   5   7   6    9.79    3.18   0
  -5   7  -6   11.60    2.20   0
   5  -7   6    8.80    2.99   0
  -5   7  -6   10.80    2.98   0
   5   7   6   12.97    3.16   0
   6  -7   6    1.88    3.45   0
   6   7   6    0.35    3.59   0
  -6   7  -6    1.18    2.40   0
   6   7   6   -2.27    3.73   0
   7   7   6    1.88    4.02   0
   7   7   6    0.16    4.00   0
  -7   7  -6    2.25    3.05   0
   7  -7   6    3.85    4.01   0
   7  -7   6    0.89    3.97   0
   7   8  -6    1.96    4.78   0
  -7   8   6   -2.33    3.90   0
  -7   8   6   -0.47    4.79   0
   7   8  -6    0.25    4.81   0
   7  -8  -6    5.36    3.68   0
  -6   8   6    1.17    3.29   0
   6   8  -6    0.70    3.28   0
   6   8  -6   -1.05    3.43   0
   6  -8  -6    1.14    3.46   0
  -6   8   6    0.71    4.37   0
   5   8  -6    2.39    3.09   0
  -5   8   6    3.62    2.99   0
   5   8  -6    1.72    3.56   0
   5   8  -6    1.07    3.63   0
   5  -8  -6    3.85    2.88   0
   4   8  -6    1.83    3.46   0
   4   8  -6    0.70    3.45   0
   4   8  -6    1.17    2.84   0
  -4   8   6    3.24    2.83   0
   4  -8  -6    0.33    2.90   0
   3   8  -6   81.43    6.16   0
  -3   8   6   82.55    3.35   0
   3   8  -6   82.40    6.61   0
   3  -8  -6   83.77    3.51   0
  -2   8   6    5.34    2.64   0
   2  -8  -6    4.06    1.82   0
   2   8  -6    3.65    4.81   0
  -2  -8   6    3.03    4.80   0
   1   8  -6   14.16    2.83   0
   1  -8  -6   14.15    1.95   0
  -1  -8   6   14.59    3.43   0
  -1   8   6   13.58    2.70   0
   0  -8   6   65.12    3.44   0
   0   8  -6   66.06    3.53   0
   0  -8  -6   72.26    3.11   0
   0   8   6   67.25    3.15   0
   1  -8   6   43.84    3.06   0
  -1   8  -6   44.77    3.09   0
   1   8   6   50.05    3.01   0
  -1  -8  -6   49.24    2.98   0
   2   8   6  572.54    5.13   0
   2   8   6  542.05    5.45   0
   2  -8   6  557.76    5.33   0
  -2   8  -6  580.50    5.77   0
  -2  -8  -6  593.55    5.59   0
  -3   8  -6  173.49    3.22   0
   3  -8   6  161.28    3.19   0
   3   8   6  161.16    3.70   0
   3   8   6  172.17    3.75   0
  -3  -8  -6  175.00    3.89   0
   4   8   6   -0.44    2.93   0
  -4   8  -6    0.98    2.17   0
   4  -8   6    1.61    2.67   0
   4   8   6   -0.31    2.91   0
   4   8   6    3.46    2.94   0
  -4   8  -6   -1.79    1.92   0
   5   8   6    6.87    2.11   0
  -5   8  -6   13.87    2.97   0
   5   8   6    9.11    2.97   0
   5   8   6    7.89    2.22   0
   5  -8   6    9.18    2.97   0
  -5   8  -6    4.20    3.47   0
   6   8   6    0.96    2.39   0
   6  -8   6    0.25    3.42   0
  -6   8  -6    5.21    3.56   0
  -6   8  -6    1.22    3.37   0
   6   8   6   -2.01    3.73   0
   7   8   6    1.88    4.19   0
  -7   8  -6    1.27    2.86   0
   7  -8   6    2.05    4.12   0
   7   8   6    2.09    4.23   0
   7  -8   6    1.76    4.15   0
   7   9  -6    2.72    4.83   0
   7   9  -6    1.85    5.08   0
  -7   9   6    1.43    3.86   0
  -7   9   6    4.71    4.98   0
   7  -9  -6    1.85    3.90   0
   6   9  -6    1.53    4.27   0
   6   9  -6    3.85    4.33   0
   6   9  -6    4.40    4.09   0
  -6   9   6    4.60    3.34   0
  -6   9   6    1.49    4.32   0
   6  -9  -6    0.54    3.37   0
   5   9  -6    5.28    3.83   0
  -5   9   6    8.20    2.09   0
   5   9  -6    6.65    3.79   0
   5   9  -6    5.27    3.12   0
   5  -9  -6    6.32    2.93   0
   4   9  -6   35.06    4.66   0
   4   9  -6   33.23    4.34   0
  -4   9   6   36.31    2.39   0
   4  -9  -6   29.60    3.11   0
  -3   9   6   15.96    2.72   0
   3   9  -6   12.29    4.51   0
   3   9  -6   13.53    4.87   0
   3  -9  -6   13.95    1.99   0
  -2   9   6    5.83    2.45   0
   2   9  -6    6.39    3.96   0
   2  -9  -6    7.23    2.77   0
  -2  -9   6    9.02    4.08   0
  -1   9   6   57.16    2.41   0
   1  -9  -6   57.34    2.98   0
  -1  -9   6   54.54    3.89   0
   1   9  -6   56.90    3.85   0
   0  -9   6   55.63    3.32   0
   0  -9  -6   59.18    3.09   0
   0   9   6   72.73    3.15   0
   0   9  -6   56.98    3.30   0
  -1  -9  -6    1.12    2.66   0
   1   9   6   -0.62    1.82   0
   1  -9   6    0.81    2.68   0
  -1   9  -6    2.12    2.67   0
   2   9   6  138.69    3.09   0
   2  -9   6  126.78    2.97   0
  -2   9  -6  134.36    3.13   0
   2   9   6  127.77    2.85   0
  -2  -9  -6  140.96    2.97   0
  -3   9  -6  191.79    3.35   0
   3   9   6  197.48    4.10   0
   3   9   6  183.77    3.30   0
  -3  -9  -6  196.04    4.13   0
   3  -9   6  187.70    4.04   0
  -4   9  -6    0.99    1.84   0
   4   9   6    2.11    2.89   0
   4   9   6    2.63    2.95   0
   4  -9   6    0.31    2.70   0
   4   9   6    4.88    2.94   0
   5   9   6    1.63    2.24   0
  -5   9  -6    1.55    2.10   0
  -5   9  -6    0.51    3.21   0
   5  -9   6   -0.43    2.95   0
   5   9   6    2.60    3.08   0
   5   9   6    0.23    3.04   0
   6   9   6    1.53    2.37   0
  -6   9  -6   -0.59    2.47   0
   6   9   6    3.53    3.59   0
   6  -9   6    2.21    3.64   0
  -6   9  -6    2.42    3.58   0
   6   9   6   -1.40    2.60   0
   7  -9   6    7.04    4.24   0
   7   9   6    1.40    3.01   0
  -7  10   6   -1.09    2.80   0
   7  10  -6   -0.90    4.88   0
   7  10  -6    1.23    5.02   0
   7 -10  -6   -0.81    4.05   0
  -7  10   6    1.45    4.04   0
   6  10  -6    1.94    4.20   0
  -6  10   6    0.26    3.51   0
  -6  10   6    0.38    3.50   0
   6  10  -6   -0.83    4.40   0
   6 -10  -6    0.79    3.38   0
   6  10  -6    0.99    4.25   0
  -5  10   6    1.34    3.19   0
   5  10  -6    1.00    3.05   0
   5  10  -6    3.34    3.72   0
   5 -10  -6    1.93    2.08   0
   5  10  -6    1.34    4.28   0
  -4  10   6    1.17    2.96   0
   4  10  -6    0.31    3.74   0
   4 -10  -6    1.43    2.12   0
   4  10  -6   -0.28    3.71   0
   3 -10  -6    0.87    2.62   0
  -3  10   6   -1.69    2.56   0
   3  10  -6    0.89    4.57   0
   3  10  -6    0.96    4.04   0
   2  10  -6   23.17    4.36   0
   2 -10  -6   20.82    2.65   0
  -2  10   6   19.84    2.09   0
  -2 -10   6   23.49    3.87   0
   1 -10  -6    7.45    2.02   0
  -1  10   6    7.43    2.62   0
   1  10  -6    5.88    2.57   0
  -1 -10   6    6.55    2.69   0
   0  10   6   30.42    2.21   0
   0 -10   6   31.27    3.07   0
   0 -10  -6   33.14    2.83   0
   0  10  -6   33.35    3.06   0
   1 -10   6  115.33    3.65   0
  -1  10  -6  120.99    3.73   0
   1  10   6  117.97    3.22   0
  -1 -10  -6  111.82    2.68   0
   2  10   6  117.51    3.45   0
  -2 -10  -6  115.19    2.82   0
   2 -10   6  107.46    2.90   0
  -2  10  -6  119.91    3.35   0
   3  10   6  197.60    4.07   0
   3  10   6  203.02    3.61   0
   3 -10   6  198.87    4.11   0
  -3 -10  -6  218.82    4.29   0
  -3  10  -6  209.19    3.48   0
  -4  10  -6   19.33    2.93   0
   4 -10   6   21.21    2.94   0
   4  10   6   15.41    3.09   0
   4  10   6   18.45    2.99   0
   5  10   6    1.75    3.26   0
  -5  10  -6    3.59    3.26   0
   5 -10   6    3.18    3.09   0
   5  10   6    2.88    3.28   0
  -5  10  -6    1.42    2.99   0
   5  10   6    2.89    3.17   0
   6  10   6    8.08    3.77   0
   6  10   6    5.80    2.59   0
  -6  10  -6    7.94    3.66   0
   6 -10   6   11.78    3.67   0
  -6  10  -6    8.14    2.87   0
   6  10   6    9.04    2.69   0
  -7  11   6    2.49    4.22   0
   7  11  -6    0.70    5.19   0
   7  11  -6    1.20    5.09   0
  -7  11   6    1.89    5.08   0
   7 -11  -6    2.36    4.07   0
   6  11  -6    1.49    4.46   0
  -6  11   6    2.88    3.52   0
   6  11  -6    2.40    3.62   0
   6  11  -6    2.93    4.42   0
  -6  11   6   -0.54    4.25   0
   6 -11  -6    0.66    3.62   0
   5  11  -6   18.06    4.07   0
   5  11  -6   17.94    4.23   0
  -5  11   6   19.59    3.25   0
   5 -11  -6   18.31    3.40   0
   5  11  -6   18.75    4.86   0
   4 -11  -6   33.48    3.29   0
   4  11  -6   33.95    4.21   0
   4  11  -6   30.54    4.40   0
  -4  11   6   34.74    2.39   0
  -3  11   6   28.73    2.97   0
   3  11  -6   27.80    4.23   0
   3 -11  -6   27.83    2.98   0
   3  11  -6   27.57    4.42   0
  -2 -11   6  123.85    5.12   0
   2  11  -6  120.25    5.49   0
   2 -11  -6  111.96    3.34   0
  -2  11   6  125.17    3.30   0
  -1 -11   6   -0.15    3.24   0
   1 -11  -6    1.36    1.68   0
   1  11  -6    2.89    3.03   0
  -1  11   6    1.50    2.41   0
   0 -11  -6   36.47    2.23   0
   0  11   6   34.05    2.87   0
   0 -11   6   34.30    3.01   0
   0  11  -6   35.91    3.02   0
  -1 -11  -6    8.69    2.51   0
   1 -11   6    6.39    2.82   0
  -1  11  -6    8.94    2.80   0
   1  11   6    5.13    2.59   0
   2 -11   6   13.70    2.83   0
   2  11   6   14.69    2.87   0
  -2  11  -6   17.54    2.80   0
  -2 -11  -6   17.87    2.81   0
   3  11   6  114.11    3.73   0
  -3  11  -6  112.06    3.52   0
   3 -11   6  107.97    2.82   0
  -3 -11  -6  116.29    3.69   0
   3  11   6  113.08    3.47   0
   4  11   6    6.58    3.10   0
  -4  11  -6   11.51    2.84   0
   4 -11   6   11.56    2.95   0
   4  11   6    6.72    3.08   0
  -4 -11  -6   12.75    3.05   0
   5  11   6    3.86    3.20   0
  -5  11  -6    2.09    3.20   0
  -5  11  -6    6.24    2.18   0
   5  11   6    7.76    3.43   0
   5 -11   6    3.89    3.08   0
   5  11   6    9.99    3.29   0
   6  11   6    1.85    2.67   0
   6  11   6    1.56    2.66   0
  -6  11  -6    3.05    3.71   0
   6 -11   6    1.06    2.48   0
  -6  11  -6   -1.62    3.86   0
   6  11   6   -0.04    3.71   0
   7 -12  -6    6.92    4.25   0
   7  12  -6    0.38    6.12   0
   7  12  -6    1.24    6.13   0
  -7  12   6   -0.16    5.30   0
  -7  12   6   -0.80    4.32   0
  -6  12   6    5.09    3.54   0
   6  12  -6    4.65    5.05   0
   6  12  -6    2.26    3.68   0
   6  12  -6    2.54    4.36   0
   6 -12  -6    2.01    3.58   0
   5  12  -6    5.39    4.78   0
   5  12  -6    5.79    4.87   0
   5  12  -6    6.13    3.97   0
   5 -12  -6    3.81    2.18   0
  -5  12   6    4.37    3.29   0
  -4  12   6    6.73    2.85   0
   4  12  -6    2.48    4.50   0
   4  12  -6    3.40    4.35   0
   4 -12  -6    1.48    2.06   0
  -3  12   6    4.94    1.90   0
   3 -12  -6    1.90    2.10   0
  -3 -12   6    4.13    4.13   0
   3  12  -6    3.52    3.95   0
  -2  12   6    6.48    1.90   0
  -2 -12   6    7.84    3.52   0
   2  12  -6    5.31    3.42   0
   2 -12  -6    2.35    2.73   0
   1  12  -6    5.57    2.51   0
   1 -12  -6    4.18    2.48   0
  -1 -12   6    5.86    2.75   0
  -1  12   6    7.20    2.52   0
   0 -12   6   19.97    2.77   0
   0 -12  -6   19.89    2.60   0
   0  12  -6   18.09    2.77   0
   0  12   6   17.45    2.60   0
   1 -12   6   40.05    3.16   0
  -1 -12  -6   45.82    2.86   0
  -1  12  -6   42.67    2.44   0
   1  12   6   48.06    2.88   0
   2 -12   6    2.10    2.81   0
  -2 -12  -6   -1.11    2.91   0
   2  12   6    1.99    2.84   0
  -2  12  -6    4.41    2.80   0
   3  12   6  134.52    3.21   0
   3 -12   6  146.89    3.85   0
   3  12   6  144.06    3.12   0
  -3  12  -6  146.27    3.17   0
  -3 -12  -6  142.28    3.10   0
  -4  12  -6   18.78    3.09   0
   4 -12   6   14.08    3.09   0
   4  12   6   17.57    3.17   0
   4  12   6   16.92    3.34   0
  -4 -12  -6   13.64    2.36   0
   5  12   6   19.01    3.42   0
   5 -12   6   14.69    3.21   0
   5  12   6   19.68    3.36   0
  -5  12  -6   19.20    3.30   0
   5  12   6   20.98    3.42   0
   6  12   6   -1.80    4.01   0
   6  12   6    3.40    3.96   0
   6  12   6   -0.42    3.67   0
   6 -12   6    0.18    3.63   0
  -6  12  -6   -0.13    2.51   0
  -6  12  -6    2.86    3.65   0
  -6  13   6    2.12    3.78   0
   6  13  -6    0.37    5.27   0
   6  13  -6    0.12    3.65   0
   6  13  -6    0.31    4.50   0
   6 -13  -6   -0.49    3.73   0
   5  13  -6    1.02    4.81   0
   5 -13  -6   -2.49    3.32   0
   5  13  -6    0.31    4.76   0
   5  13  -6    2.45    3.12   0
  -5  13   6    2.15    3.32   0
   4  13  -6    5.47    3.71   0
   4  13  -6    5.28    4.28   0
   4 -13  -6    2.84    3.06   0
  -4  13   6    6.32    2.97   0
  -3  13   6    1.66    2.10   0
  -3 -13   6    1.08    4.20   0
   3 -13  -6    3.12    2.81   0
   3  13  -6    1.34    3.50   0
  -2  13   6    0.72    2.60   0
   2  13  -6    0.15    3.21   0
   2 -13  -6   -0.84    2.75   0
  -2 -13   6    0.69    3.41   0
   1 -13  -6   22.14    2.08   0
  -1 -13   6   20.63    3.00   0
   1  13  -6   24.06    2.92   0
  -1  13   6   22.16    2.67   0
   0  13  -6    9.80    2.78   0
   0 -13  -6   14.45    2.65   0
   0 -13   6   12.20    2.86   0
   0  13   6    9.31    1.91   0
  -1 -13  -6   10.09    2.78   0
   1  13   6   14.23    2.79   0
   1 -13   6   13.30    2.85   0
  -1  13  -6   14.97    2.81   0
   2 -13   6   -0.61    2.96   0
  -2  13  -6    3.04    2.88   0
   2  13   6    2.65    2.92   0
  -2 -13  -6    4.02    2.92   0
   3 -13   6    2.60    2.97   0
   3  13   6    3.36    3.07   0
   3  13   6    2.01    2.74   0
  -3  13  -6    3.89    2.80   0
  -3 -13  -6    5.95    3.02   0
  -4  13  -6   12.94    3.05   0
   4 -13   6   12.45    2.28   0
   4  13   6   12.88    2.57   0
   4  13   6   12.74    2.24   0
  -4 -13  -6   14.92    3.14   0
   5 -13   6    0.80    2.31   0
   5  13   6    0.77    3.41   0
  -5  13  -6    1.77    3.23   0
   5  13   6    1.18    2.39   0
   5  13   6    1.18    2.36   0
   6 -13   6   -4.88    3.75   0
  -6  13  -6    1.86    2.78   0
   6  13   6    2.49    3.94   0
  -6  13  -6    0.46    2.59   0
   6  13   6    2.34    2.68   0
   6  13   6    3.58    3.86   0
   6  14  -6   -0.93    4.83   0
  -6  14   6   -1.92    2.72   0
   6  14  -6    0.18    5.33   0
   6  14  -6   -0.09    5.41   0
   6 -14  -6    0.84    3.78   0
   5  14  -6    1.35    3.22   0
   5  14  -6    0.45    4.83   0
  -5  14   6    0.76    2.28   0
   5  14  -6    0.31    4.20   0
   5 -14  -6    2.33    2.33   0
   4  14  -6    0.88    3.74   0
  -4  14   6    2.55    3.12   0
   4 -14  -6   -1.73    2.12   0
   4  14  -6    1.05    3.76   0
   3  14  -6   46.31    4.42   0
  -3  14   6   48.94    2.48   0
   3 -14  -6   51.38    3.28   0
  -3 -14   6   49.92    4.48   0
  -2  14   6    6.46    2.74   0
   2  14  -6    5.10    2.83   0
   2 -14  -6    5.91    2.77   0
  -2 -14   6    3.06    3.47   0
   1  14  -6   -0.45    2.81   0
   1 -14  -6    2.35    2.66   0
  -1 -14   6    2.11    2.91   0
  -1  14   6    1.10    1.90   0
   0 -14   6   52.15    3.41   0
   0 -14  -6   54.35    3.00   0
   0  14   6   49.63    2.34   0
   0  14  -6   48.46    3.39   0
  -1 -14  -6    3.84    2.82   0
   1 -14   6    4.29    2.84   0
  -1  14  -6    2.58    2.78   0
   1  14   6    4.96    2.00   0
   2 -14   6    3.76    3.09   0
   2  14   6    3.63    3.08   0
  -2  14  -6    6.61    3.02   0
  -2 -14  -6    6.53    3.06   0
  -3  14  -6    0.68    2.95   0
   3 -14   6   -0.30    2.05   0
   3  14   6    1.56    2.96   0
   3  14   6    3.24    2.03   0
  -3 -14  -6    4.61    2.93   0
   4 -14   6   27.13    3.34   0
   4  14   6   27.36    3.36   0
   4  14   6   26.75    3.27   0
  -4 -14  -6   29.74    3.45   0
  -4  14  -6   25.64    2.41   0
   5  14   6   -3.16    3.54   0
   5 -14   6    3.34    3.38   0
   5  14   6    0.06    3.54   0
  -5  14  -6   -0.30    3.29   0
   5  14   6    3.05    3.59   0
   6 -14   6   -1.16    3.85   0
  -6  14  -6    1.36    2.73   0
  -6  14  -6   -2.01    4.17   0
   6  14   6    3.99    3.95   0
   6  14   6    0.60    4.05   0
   6  14   6   -1.50    4.00   0
  -6  15   6    1.82    3.96   0
   6  15  -6    1.18    5.55   0
   6 -15  -6   -0.34    2.74   0
   6  15  -6    5.65    4.77   0
   6  15  -6    0.84    5.66   0
  -5  15   6   -2.23    3.38   0
   5  15  -6    0.95    4.22   0
   5 -15  -6    1.84    3.36   0
   5  15  -6   -0.53    3.58   0
   5  15  -6    1.03    4.23   0
   4  15  -6    5.08    3.75   0
   4 -15  -6    7.19    3.27   0
  -4  15   6    6.23    3.23   0
   4  15  -6    4.36    4.74   0
   3  15  -6    1.32    3.72   0
  -3  15   6   -2.37    2.85   0
  -3 -15   6    0.94    3.90   0
   3 -15  -6   -0.13    2.02   0
  -2  15   6   29.03    2.16   0
   2  15  -6   28.98    3.68   0
   2 -15  -6   24.95    2.80   0
  -2 -15   6   25.76    3.13   0
  -1  15   6   -2.57    2.65   0
   1  15  -6   -1.08    2.96   0
   1 -15  -6   -0.13    1.93   0
  -1 -15   6   -0.14    3.77   0
   0 -15  -6    6.75    2.78   0
   0  15  -6    1.92    2.78   0
   0 -15   6    3.18    2.75   0
   0  15   6    5.25    1.99   0
  -1 -15  -6   24.26    3.07   0
   1  15   6   17.46    2.82   0
   1 -15   6   19.24    3.00   0
  -1  15  -6   14.08    3.01   0
  -2  15  -6   23.97    3.06   0
   2  15   6   20.02    3.07   0
  -2 -15  -6   26.33    3.24   0
   2 -15   6   23.03    2.31   0
   3 -15   6    5.91    2.33   0
   3  15   6    4.98    3.16   0
  -3  15  -6    6.81    3.02   0
  -3 -15  -6    7.28    3.12   0
   4 -15   6   10.82    3.38   0
   4  15   6    8.68    3.27   0
   4  15   6   10.85    3.38   0
  -4 -15  -6   17.32    3.45   0
  -4  15  -6   19.25    3.38   0
   5  15   6   -0.31    3.57   0
   5 -15   6    3.44    3.59   0
  -5  15  -6   -1.36    3.46   0
   5  15   6   -1.19    3.43   0
   5  15   6    1.18    3.65   0
   6 -15   6   -2.65    3.98   0
   6  15   6   -1.79    4.12   0
   6  15   6    1.05    4.09   0
  -6  15  -6    1.14    4.33   0
   6  15   6    3.50    4.05   0
  -6  15  -6    3.43    2.63   0
  -6  16   6    4.66    3.97   0
   6 -16  -6    0.18    3.90   0
   6  16  -6    1.46    5.83   0
   6  16  -6    2.92    4.12   0
   6  16  -6    1.48    5.88   0
   5  16  -6    1.19    5.21   0
   5 -16  -6    1.23    2.49   0
   5  16  -6    1.26    5.13   0
  -5  16   6    2.60    2.45   0
  -4  16   6    0.88    2.17   0
   4 -16  -6    3.85    3.27   0
   4  16  -6    1.40    4.17   0
   4  16  -6    0.44    4.14   0
   3 -16  -6    4.13    3.04   0
  -3  16   6    5.23    2.98   0
  -3 -16   6    2.27    3.67   0
   3  16  -6    5.02    3.65   0
  -2  16   6   16.76    2.72   0
  -2 -16   6   14.70    3.60   0
   2  16  -6   11.46    3.48   0
   2 -16  -6   20.10    2.73   0
   1 -16  -6   -0.33    2.69   0
  -1 -16   6    1.18    2.94   0
   1  16  -6   -0.64    2.93   0
  -1  16   6   -1.68    2.62   0
   0 -16  -6   26.76    2.85   0
   0 -16   6   22.91    2.40   0
   0  16  -6   19.82    3.07   0
   0  16   6   21.39    2.86   0
  -1 -16  -6   19.49    3.19   0
   1 -16   6   25.88    3.07   0
   1  16   6   24.44    2.38   0
  -1  16  -6   24.70    2.25   0
  -2  16  -6    7.44    2.07   0
  -2 -16  -6    6.19    2.08   0
   2  16   6    8.34    2.91   0
   2 -16   6    8.86    2.97   0
  -3 -16  -6   36.41    3.40   0
   3  16   6   32.62    3.11   0
  -3  16  -6   36.13    3.68   0
   3 -16   6   31.61    3.34   0
   4 -16   6    7.19    3.42   0
   4  16   6    8.26    3.38   0
   4  16   6    5.98    2.47   0
  -4 -16  -6    6.84    3.37   0
  -4  16  -6    7.80    3.45   0
   5 -16   6   -1.60    3.43   0
  -5  16  -6    2.00    2.47   0
   5  16   6    2.31    3.71   0
   5  16   6    5.64    3.45   0
   5  16   6    2.43    2.58   0
   6  17  -6    0.80    6.12   0
  -6  17   6   -0.49    3.94   0
   6  17  -6    0.51    4.19   0
   6 -17  -6   -0.55    2.70   0
   6  17  -6    1.35    5.98   0
   5  17  -6    2.69    5.35   0
   5 -17  -6    3.61    3.68   0
  -5  17   6    3.95    2.63   0
   5  17  -6    1.79    5.39   0
   4  17  -6    2.46    4.02   0
  -4  17   6    0.53    2.18   0
   4  17  -6    0.91    4.00   0
   4 -17  -6   -1.37    3.45   0
   3 -17  -6    9.53    3.09   0
  -3  17   6    8.78    2.22   0
   3  17  -6    7.18    3.07   0
  -3 -17   6    6.77    3.73   0
  -2  17   6   -1.05    2.90   0
  -2 -17   6    1.85    3.71   0
   2  17  -6    3.39    2.86   0
   2 -17  -6   -1.55    2.90   0
   1 -17  -6   -0.84    2.79   0
  -1 -17   6   -0.13    2.99   0
   1  17  -6    2.77    3.08   0
  -1  17   6    2.15    1.92   0
   0 -17  -6   -0.45    1.95   0
   0  17   6    4.93    2.77   0
   0 -17   6    1.36    2.93   0
   0  17  -6    0.25    2.96   0
   1  17   6    5.74    2.91   0
   1 -17   6    3.31    3.00   0
  -1 -17  -6    8.03    2.93   0
  -1  17  -6    5.43    3.00   0
   2  17   6   14.55    2.31   0
  -2  17  -6   19.55    3.14   0
   2 -17   6   18.81    3.07   0
  -2 -17  -6   19.02    3.17   0
   3  17   6    4.38    3.27   0
  -3  17  -6    4.13    3.21   0
  -3 -17  -6    5.25    3.28   0
   3 -17   6    6.26    3.25   0
   4  17   6    1.11    3.32   0
  -4 -17  -6    0.16    3.43   0
  -4  17  -6    1.91    3.41   0
   4 -17   6   -8.53    3.57   0
   4  17   6   -0.56    2.43   0
  -5  17  -6   -0.44    3.82   0
   5  17   6    3.57    3.98   0
   5  17   6    3.78    2.59   0
   5 -17   6    1.26    3.80   0
   5 -18  -6   -1.19    2.84   0
   5  18  -6    1.36    5.46   0
  -5  18   6    3.08    3.74   0
   5  18  -6   -0.32    5.18   0
   4  18  -6    1.07    4.10   0
  -4  18   6    3.53    3.19   0
   4 -18  -6    4.76    3.30   0
   3  18  -6   11.26    3.98   0
   3 -18  -6   13.05    2.39   0
  -3  18   6   12.54    3.31   0
  -3 -18   6   11.93    4.07   0
  -2 -18   6    5.10    3.88   0
  -2  18   6    8.46    2.96   0
   2  18  -6    4.98    3.11   0
   2 -18  -6   10.47    2.99   0
   1 -18  -6    2.82    2.95   0
  -1 -18   6   -0.04    3.07   0
   1  18  -6    1.84    3.62   0
  -1  18   6    2.32    2.88   0
   0 -18  -6    1.10    2.85   0
   0 -18   6    2.83    3.04   0
   0  18  -6    1.05    3.01   0
   0  18   6    0.37    2.76   0
  -1 -18  -6    5.10    3.07   0
   1  18   6    6.97    3.03   0
  -1  18  -6    5.18    3.05   0
   1 -18   6    4.27    3.01   0
   2  18   6    1.26    3.45   0
   2 -18   6    0.89    3.27   0
  -2 -18  -6    2.31    2.17   0
  -2  18  -6    3.15    2.06   0
  -3 -18  -6    0.76    2.37   0
  -3  18  -6    0.31    3.32   0
   3  18   6   -1.48    2.28   0
   3 -18   6    2.25    2.27   0
   4  18   6   -1.23    2.65   0
  -4  18  -6    1.98    3.47   0
   4  18   6    6.26    3.53   0
  -4 -18  -6    5.38    3.30   0
   4 -18   6    4.07    3.56   0
  -5  18  -6    2.49    3.90   0
   5  18   6    3.82    3.90   0
   5 -18   6    0.17    3.77   0
   5  18   6   -2.77    3.65   0
   5  19  -6    1.29    5.51   0
  -5  19   6    2.99    3.84   0
   5 -19  -6    2.12    3.79   0
   5  19  -6    1.05    5.58   0
   4  19  -6    1.98    4.45   0
   4 -19  -6   -1.12    2.41   0
  -4  19   6    6.29    3.45   0
   3  19  -6    0.84    3.98   0
  -3  19   6    1.06    2.29   0
   3 -19  -6    3.40    3.14   0
  -3 -19   6    1.41    4.06   0
   2  19  -6    6.08    3.12   0
   2 -19  -6    2.04    2.11   0
  -2 -19   6    6.61    3.32   0
  -2  19   6    4.32    2.92   0
   1 -19  -6    0.81    2.98   0
  -1 -19   6    1.21    3.10   0
  -1  19   6    3.02    2.98   0
   1  19  -6    2.82    3.04   0
   0 -19  -6    5.70    3.06   0
   0  19   6   12.15    3.11   0
   0 -19   6    7.62    3.36   0
   0  19  -6   10.78    2.93   0
   1 -19   6    6.55    3.01   0
   1  19   6    6.21    3.35   0
  -1 -19  -6    8.55    3.42   0
  -1  19  -6    5.90    3.13   0
  -2  19  -6   10.76    3.29   0
   2 -19   6    9.81    2.41   0
   2  19   6    6.65    2.29   0
  -2 -19  -6   14.65    3.26   0
   3  19   6   -0.49    3.23   0
  -3  19  -6    1.11    3.27   0
   3 -19   6    2.26    3.31   0
  -3 -19  -6    0.48    3.46   0
   4 -19   6    0.15    2.59   0
   4  19   6   -0.56    3.73   0
  -4  19  -6   -0.27    3.73   0
   4  19   6    2.60    3.74   0
  -4 -19  -6    1.32    2.78   0
   5 -19   6    0.16    2.85   0
   5  19   6    0.67    3.95   0
   5  19   6    0.74    3.96   0
  -5  19  -6    2.28    4.09   0
   5  20  -6   -0.41    5.65   0
   5  20  -6    0.35    6.02   0
   5 -20  -6   -0.16    2.89   0
  -5  20   6    0.31    3.96   0
   4  20  -6    0.86    4.57   0
   4 -20  -6    0.30    3.57   0
  -4  20   6    4.84    3.59   0
   3  20  -6    0.63    3.44   0
  -3  20   6    1.47    3.26   0
   3 -20  -6   -1.60    3.32   0
  -3 -20   6    1.05    4.15   0
   2 -20  -6   16.49    2.46   0
   2  20  -6   16.71    3.48   0
  -2  20   6   18.31    2.26   0
  -2 -20   6   15.91    4.23   0
   1 -20  -6    4.94    2.13   0
  -1 -20   6    3.29    3.36   0
   1  20  -6    6.16    3.85   0
  -1  20   6    3.08    2.08   0
   0 -20  -6    6.77    3.15   0
   0 -20   6    6.91    3.30   0
   0  20  -6    6.32    3.12   0
   0  20   6    4.95    2.20   0
  -1 -20  -6    0.90    3.14   0
   1  20   6    4.35    3.21   0
   1 -20   6    5.52    3.26   0
  -1  20  -6    4.82    3.15   0
  -2  20  -6    5.03    3.32   0
   2 -20   6    0.76    3.34   0
   2  20   6    1.59    3.31   0
  -2 -20  -6    0.77    3.37   0
   3  20   6    0.84    3.63   0
  -3 -20  -6   -0.66    3.58   0
  -3  20  -6    1.86    2.58   0
   3 -20   6    0.16    2.53   0
   4  20   6    4.04    3.95   0
  -4  20  -6    0.10    3.76   0
   4  20   6    1.33    2.63   0
  -4 -20  -6    2.59    3.92   0
   4 -20   6    3.38    3.69   0
   5  21  -6   -0.53    5.40   0
   5 -21  -6   -0.66    4.11   0
   5  21  -6   -0.13    5.36   0
  -5  21   6   -3.93    3.00   0
  -4 -21   6    1.36    4.75   0
   4  21  -6   -0.49    4.86   0
   4 -21  -6    1.41    2.46   0
  -4  21   6   -0.02    2.48   0
   3  21  -6    0.66    3.60   0
  -3  21   6    2.02    2.22   0
   3 -21  -6    0.61    2.28   0
  -3 -21   6    1.33    4.41   0
  -2 -21   6   -0.04    3.58   0
  -2  21   6   -3.03    2.29   0
   2 -21  -6    0.96    3.23   0
   2  21  -6   -0.09    3.10   0
  -1  21   6    2.63    3.14   0
   1 -21  -6    1.45    2.22   0
  -1 -21   6    0.86    3.53   0
   1  21  -6    1.19    3.46   0
   0 -21   6   -0.67    3.40   0
   0 -21  -6    1.48    2.28   0
   0  21  -6    1.40    3.33   0
   0  21   6   -1.74    3.17   0
  -1 -21  -6    1.09    2.42   0
   1 -21   6    0.74    3.22   0
   1  21   6    0.36    3.27   0
  -1  21  -6    2.05    3.19   0
  -2 -21  -6   -0.94    3.38   0
  -2  21  -6    1.38    3.46   0
   2  21   6    5.80    3.29   0
   2 -21   6    3.56    3.40   0
  -3  21  -6    0.44    2.40   0
   3  21   6    0.73    2.49   0
   3 -21   6    2.77    3.67   0
  -3 -21  -6    3.50    2.51   0
   4 -21   6   -1.17    4.05   0
   4  21   6    3.67    3.96   0
  -4  21  -6    3.48    3.95   0
  -4 -21  -6    1.25    4.08   0
   4  21   6    3.47    3.91   0
   4  22  -6    2.19    5.02   0
   4 -22  -6    4.48    3.96   0
  -4  22   6    3.71    3.86   0
  -4 -22   6    1.45    5.16   0
   3  22  -6   -0.42    4.48   0
  -3  22   6    3.05    3.46   0
   3 -22  -6   -2.54    3.60   0
  -3 -22   6    2.29    4.66   0
  -2 -22   6    3.10    3.48   0
   2  22  -6   -0.86    4.42   0
  -2  22   6    1.43    2.31   0
   2 -22  -6   -2.60    3.28   0
   1 -22  -6    8.85    2.34   0
  -1 -22   6   12.03    3.68   0
   1  22  -6   13.03    3.53   0
  -1  22   6   12.26    3.36   0
   0 -22  -6    3.41    3.41   0
   0 -22   6    2.86    3.37   0
   0  22  -6    1.99    3.50   0
   0  22   6    1.02    3.34   0
  -1 -22  -6    2.94    3.45   0
   1 -22   6    2.30    2.55   0
   1  22   6   -0.33    2.40   0
  -1  22  -6    1.78    3.50   0
  -2  22  -6    1.31    3.71   0
   2 -22   6    3.96    3.34   0
   2  22   6   -0.47    3.41   0
  -2 -22  -6   -0.45    2.52   0
  -3  22  -6    0.38    3.75   0
   3 -22   6    1.55    3.79   0
  -3 -22  -6    2.68    3.81   0
   3  22   6    1.17    3.80   0
   4 -22   6    2.87    2.87   0
  -4  22  -6    1.22    2.98   0
   4  22   6   -4.04    4.29   0
   4  22   6    2.47    3.93   0
  -4 -22  -6    1.79    4.36   0
   4  23  -6    1.85    5.16   0
   4 -23  -6    0.25    3.99   0
  -4  23   6    2.40    2.86   0
  -4 -23   6    1.28    5.29   0
   3 -23  -6   -0.90    3.53   0
   3  23  -6   -0.61    4.61   0
  -3  23   6    2.84    3.59   0
  -3 -23   6    1.58    4.78   0
   2 -23  -6    3.15    3.46   0
  -2  23   6    0.02    3.51   0
   2  23  -6   -0.61    3.75   0
  -2 -23   6    0.88    3.77   0
  -1 -23   6    3.28    3.61   0
   1  23  -6    3.91    3.61   0
   1 -23  -6    0.85    2.27   0
  -1  23   6    2.87    2.42   0
   0 -23  -6   -1.57    3.47   0
   0 -23   6   -1.23    3.73   0
   0  23  -6    1.17    3.59   0
   0  23   6    2.16    2.50   0
  -1 -23  -6    1.02    2.61   0
   1  23   6    0.97    3.67   0
   1 -23   6    2.22    3.71   0
  -1  23  -6    0.09    3.29   0
  -2  23  -6    1.67    3.67   0
   2 -23   6    1.63    3.73   0
  -2 -23  -6    4.61    3.73   0
   2  23   6    3.82    3.66   0
   3 -23   6   -0.50    2.95   0
  -3  23  -6    1.28    2.71   0
   3  23   6   -0.50    3.95   0
  -3 -23  -6    3.47    4.06   0
   3 -24  -6   -0.79    2.67   0
   3  24  -6   -1.41    4.11   0
  -3  24   6    1.03    3.79   0
  -3 -24   6    1.85    5.10   0
  -2  24   6    0.96    3.77   0
   2 -24  -6   -3.47    3.63   0
   2  24  -6    1.71    3.82   0
  -2 -24   6    1.36    3.95   0
   1 -24  -6   -2.49    2.63   0
  -1 -24   6   -0.04    3.77   0
   1  24  -6    1.42    3.68   0
  -1  24   6   -0.67    3.62   0
   0 -24  -6    5.43    3.54   0
   0 -24   6    7.21    3.73   0
   0  24  -6    1.01    3.71   0
   0  24   6   -0.51    3.49   0
  -1 -24  -6    3.45    3.76   0
   1 -24   6    2.12    3.75   0
   1  24   6   -2.17    3.52   0
  -1  24  -6    0.19    3.67   0
  -2  24  -6    3.10    3.88   0
   2 -24   6   -1.33    3.88   0
   2  24   6   -0.64    3.95   0
  -2 -24  -6   -1.56    3.96   0
   3  24   6   -1.48    4.19   0
  -3  24  -6    2.36    2.99   0
  -3 -24  -6    1.34    2.86   0
   3 -24   6    0.21    4.15   0
   3 -25  -6    4.54    3.93   0
  -3  25   6    1.34    3.93   0
   3  25  -6   -1.77    4.34   0
  -3 -25   6    0.33    4.40   0
   2  25  -6   -0.15    3.96   0
  -2 -25   6   -1.21    3.98   0
   2 -25  -6   -0.03    2.81   0
  -2  25   6    0.35    4.02   0
  -1  25   6    1.60    3.86   0
  -1 -25   6   -0.74    4.00   0
   1  25  -6    1.58    4.02   0
   1 -25  -6    1.65    2.70   0
   0  25   6   -0.42    3.78   0
   0 -25   6    1.35    4.02   0
   0  25  -6    0.28    3.83   0
   0 -25  -6   -0.20    2.70   0
  -1 -25  -6    0.11    2.79   0
   1 -25   6   -0.33    3.85   0
   1  25   6    1.39    3.81   0
  -1  25  -6    2.72    3.85   0
  -2  25  -6   -0.99    4.26   0
   2 -25   6   -2.65    3.03   0
   2  25   6   -1.18    4.01   0
  -2 -25  -6    0.35    4.15   0
  -2 -26   6    3.35    4.37   0
   2 -26  -6    1.87    4.18   0
  -2  26   6    3.39    4.07   0
   2  26  -6    2.13    4.39   0
   1  26  -6    2.51    4.30   0
  -1  26   6    1.28    2.68   0
  -1 -26   6   -2.36    4.22   0
   1 -26  -6    1.86    2.84   0
   0  26   6   -1.29    2.68   0
   0 -26  -6    0.22    2.69   0
   0 -26   6    4.18    4.28   0
   0  26  -6   -1.38    4.21   0
  -1 -26  -6    0.48    4.11   0
   1 -26   6    0.29    4.00   0
   1  26   6    3.05    4.09   0
  -1  26  -6    1.55    4.02   0
   7   0  -7    0.65    4.64   0
   7   0  -7    2.59    3.65   0
  -5   0   7   23.00    3.23   0
   5   0  -7   22.31    3.85   0
  -3   0   7  105.04    3.90   0
   3   0  -7  103.75    3.93   0
   1   0  -7 3899.17   21.08   0
  -1   0   7 3777.74   20.12   0
   1   0  -7 3919.55   23.51   0
  -1   0  -7 2021.23   10.90   0
   1   0   7 2141.13   11.27   0
   3   0   7   25.13    2.54   0
  -3   0  -7   22.86    1.88   0
   3   0   7   25.69    1.92   0
   5   0   7   16.80    3.00   0
  -5   0  -7   14.35    2.43   0
   5   0   7   12.90    2.24   0
   7   0   7    1.27    3.85   0
   7   0   7    5.53    3.93   0
   7  -1  -7    3.33    4.60   0
   7   1  -7    1.58    4.54   0
   7  -1  -7    0.91    3.79   0
   7   1  -7    1.71    4.59   0
  -6   1   7    2.64    3.23   0
   6   1  -7    2.76    3.95   0
   6   1  -7    2.02    4.02   0
   6  -1  -7    2.52    3.34   0
  -5   1   7    2.80    2.87   0
  -5  -1   7   -1.62    3.50   0
   5  -1  -7    0.83    2.90   0
   5   1  -7    1.57    2.79   0
  -4  -1   7   60.63    3.40   0
  -4   1   7   58.75    3.37   0
   4  -1  -7   58.99    3.34   0
   4   1  -7   61.09    3.44   0
  -3  -1   7    0.57    2.99   0
   3  -1  -7    1.45    2.65   0
   3   1  -7    0.75    2.57   0
  -3   1   7    1.13    3.12   0
  -2   1   7    8.57    2.96   0
   2   1  -7    6.07    3.59   0
  -2  -1   7    6.33    3.43   0
   2  -1  -7    7.28    2.96   0
   1  -1  -7  106.76    4.86   0
  -1  -1   7  110.40    5.16   0
  -1   1   7   97.20    4.49   0
  -1   1   7  106.03    4.46   0
   1   1  -7  113.11    4.75   0
   1   1  -7  104.89    4.68   0
   0   1   7   61.93    3.60   0
   0   1   7   57.98    3.50   0
   0  -1   7   60.79    3.60   0
   0  -1  -7   60.12    3.43   0
   0   1  -7   56.75    3.56   0
   0  -1  -7   56.46    3.50   0
   0   1  -7   63.16    3.63   0
   1  -1   7   10.93    2.72   0
  -1   1  -7   11.70    2.67   0
  -1  -1  -7    9.05    2.61   0
  -1  -1  -7   11.95    2.01   0
   1   1   7   10.43    2.66   0
   1  -1   7   10.14    2.02   0
   1   1   7   12.78    2.81   0
   2  -1   7   27.21    2.06   0
   2  -1   7   27.10    2.74   0
  -2  -1  -7   22.37    2.70   0
   2   1   7   26.12    2.72   0
   2   1   7   28.83    2.77   0
   2   1   7   27.15    2.68   0
  -2   1  -7   25.68    2.73   0
   3   1   7    3.15    1.64   0
  -3   1  -7    2.22    1.65   0
  -3  -1  -7    0.04    2.35   0
   3   1   7    3.35    2.47   0
   3  -1   7    2.52    2.43   0
   3  -1   7    3.59    2.36   0
   4  -1   7    9.81    2.73   0
   4  -1   7   14.71    2.76   0
   4   1   7   14.86    2.79   0
   4   1   7   14.39    2.71   0
  -4   1  -7   12.49    2.77   0
  -4  -1  -7   11.93    2.84   0
   5  -1   7   19.81    3.07   0
   5   1   7   24.08    3.17   0
  -5  -1  -7   14.51    2.40   0
  -5   1  -7   12.75    2.23   0
   5  -1   7   20.54    3.14   0
   5   1   7   17.46    3.22   0
   6   1   7    2.50    3.41   0
  -6   1  -7   -0.61    2.52   0
   6  -1   7    0.01    3.38   0
   6   1   7    1.78    2.40   0
   6  -1   7    1.47    2.36   0
   7  -1   7    1.59    3.97   0
   7  -1   7   -2.52    3.77   0
   7   1   7   -1.72    2.77   0
   7   1   7   -2.33    3.73   0
   7   2  -7    3.46    4.63   0
   7   2  -7   -1.28    3.70   0
   7  -2  -7    1.71    3.86   0
  -6   2   7    2.18    3.29   0
   6   2  -7    0.91    3.20   0
   6  -2  -7    0.62    3.35   0
   6   2  -7   -0.02    3.92   0
   5   2  -7   26.10    3.14   0
   5   2  -7   28.77    3.15   0
  -5   2   7   27.69    3.88   0
   5  -2  -7   29.23    4.02   0
  -4  -2   7   77.38    4.04   0
  -4   2   7   73.84    3.54   0
   4  -2  -7   70.14    3.50   0
   4   2  -7   70.26    4.15   0
  -3  -2   7   11.34    3.36   0
   3  -2  -7   14.50    2.92   0
   3   2  -7   12.56    3.39   0
  -3   2   7   13.17    2.70   0
  -2   2   7 1480.08   11.30   0
   2   2  -7 1561.75   19.11   0
   2  -2  -7 1480.13   10.87   0
   2   2  -7 1582.58   27.33   0
  -2   2   7 1559.77   21.66   0
  -2  -2   7 1540.60   18.84   0
  -1   2   7   21.69    3.28   0
   1  -2  -7   22.09    3.30   0
  -1  -2   7   24.41    4.15   0
   1   2  -7   21.56    3.97   0
  -1   2   7   24.21    3.70   0
   0   2   7   20.43    2.96   0
   0   2   7   23.13    2.31   0
   0   2  -7   21.45    3.01   0
   0  -2   7   21.71    3.12   0
   0  -2  -7   25.39    3.05   0
   0  -2   7   24.79    3.19   0
  -1   2  -7    8.82    1.90   0
   1  -2   7    6.43    2.68   0
   1   2   7    7.81    2.55   0
  -1  -2  -7    7.51    2.61   0
   1  -2   7    8.14    2.81   0
  -1  -2  -7    7.84    2.61   0
   1   2   7    8.00    2.72   0
   2   2   7  134.44    3.50   0
  -2  -2  -7  130.84    3.50   0
   2   2   7  142.79    3.55   0
  -2   2  -7  129.64    3.46   0
   2   2   7  141.42    3.07   0
   2  -2   7  132.82    3.05   0
   2  -2   7  141.56    3.54   0
   3  -2   7   22.80    1.89   0
   3   2   7   29.40    2.56   0
   3   2   7   23.19    2.58   0
   3  -2   7   26.76    1.98   0
  -3  -2  -7   25.20    2.62   0
   3   2   7   23.53    2.56   0
  -3   2  -7   21.55    1.93   0
   4   2   7    2.79    2.60   0
   4  -2   7    4.37    2.60   0
  -4   2  -7    4.64    1.95   0
  -4  -2  -7    4.66    2.02   0
   4  -2   7    4.08    2.79   0
   4   2   7    2.97    2.77   0
   5  -2   7    5.21    2.96   0
  -5   2  -7    4.03    2.09   0
   5   2   7    4.40    3.05   0
   5  -2   7    3.08    2.06   0
   5   2   7    7.39    3.04   0
   6   2   7    2.24    3.36   0
   6  -2   7    4.55    2.30   0
  -6   2  -7    7.20    3.42   0
   6  -2   7    1.39    2.56   0
   6   2   7    4.42    3.46   0
   7  -2   7    0.97    4.04   0
   7  -2   7    3.20    4.05   0
   7   2   7    1.47    4.00   0
   7   2   7    0.88    2.81   0
   7   3  -7    8.24    4.62   0
   7  -3  -7   11.27    3.81   0
  -7   3   7    5.78    4.08   0
   7   3  -7    8.57    4.61   0
   6   3  -7    2.34    3.23   0
  -6   3   7    0.98    3.43   0
   6  -3  -7    0.64    3.39   0
   6   3  -7    2.57    3.10   0
   5   3  -7    6.51    3.47   0
   5   3  -7    7.88    2.86   0
  -5   3   7    4.87    2.94   0
   5  -3  -7    5.75    3.02   0
  -4   3   7    6.66    2.93   0
   4   3  -7    6.47    3.52   0
  -4   3   7    6.88    4.57   0
   4  -3  -7    6.32    2.87   0
   4   3  -7    4.67    3.53   0
   3  -3  -7    0.16    2.71   0
   3   3  -7    1.56    3.83   0
  -3   3   7   -0.05    2.66   0
  -2   3   7  278.86    5.04   0
   2  -3  -7  300.30    5.26   0
  -1  -3   7  825.40   12.81   0
   1  -3  -7  773.80    8.08   0
  -1   3   7  804.51    7.95   0
  -1  -3   7  813.00   13.02   0
  -1   3   7  725.81    9.17   0
   0  -3   7   43.87    3.36   0
   0  -3   7   47.86    3.47   0
   0   3   7   44.39    2.56   0
   0   3   7   42.93    3.12   0
   0  -3  -7   46.83    2.55   0
   1  -3   7   14.28    2.87   0
  -1  -3  -7   10.83    2.56   0
   1   3   7   11.67    2.67   0
   1   3   7   13.03    1.97   0
   1  -3   7   13.16    2.80   0
   2   3   7   10.26    2.49   0
  -2   3  -7   11.74    2.55   0
  -2  -3  -7   11.38    2.55   0
   2  -3   7    9.96    2.56   0
   2   3   7    9.41    2.80   0
   3   3   7   80.38    2.97   0
   3   3   7   86.22    3.05   0
   3  -3   7   75.36    2.42   0
   3   3   7   86.20    3.02   0
  -3   3  -7   76.99    3.10   0
   4  -3   7    2.16    2.59   0
   4   3   7    0.49    2.80   0
  -4   3  -7    2.65    2.83   0
   4  -3   7    2.87    2.68   0
   4   3   7    2.87    1.89   0
   5   3   7    0.54    2.06   0
   5  -3   7    4.96    2.95   0
   5   3   7    1.42    3.09   0
   5  -3   7    2.52    3.01   0
  -5   3  -7    4.28    3.10   0
   6  -3   7    0.30    2.41   0
   6   3   7    4.41    3.36   0
  -6   3  -7    0.49    2.42   0
   6  -3   7   -0.53    3.34   0
   6   3   7   -0.69    2.39   0
   7   3   7   -1.50    4.07   0
   7  -3   7   -0.04    4.08   0
  -7   3  -7    1.21    4.13   0
   7  -3   7    2.38    2.85   0
   7   3   7   -2.35    4.10   0
   7   4  -7    1.50    4.57   0
   7   4  -7   -0.14    4.58   0
  -7   4   7   -2.72    3.99   0
   7  -4  -7   -0.82    4.04   0
   6   4  -7   -1.22    4.12   0
  -6   4   7    1.00    3.23   0
   6  -4  -7    0.45    3.25   0
   6   4  -7   -0.16    3.20   0
   5   4  -7   32.31    4.18   0
  -5   4   7   33.37    3.31   0
   5   4  -7   31.12    3.34   0
   5  -4  -7   35.32    3.43   0
  -5   4   7   34.88    4.83   0
   4   4  -7  131.31    5.27   0
  -4   4   7  127.14    5.77   0
   4   4  -7  138.16    5.29   0
  -4   4   7  131.36    3.79   0
   4  -4  -7  130.67    3.99   0
  -3   4   7    5.12    2.77   0
   3   4  -7    4.48    5.04   0
   3  -4  -7    2.89    2.83   0
   3   4  -7    5.10    5.07   0
   3   4  -7    4.92    3.99   0
  -2   4   7  475.91    5.96   0
   2  -4  -7  478.92    6.04   0
  -1  -4   7  452.02   10.56   0
   1  -4  -7  440.41    5.88   0
  -1   4   7  447.13    5.78   0
  -1  -4   7  471.92   10.54   0
   0  -4  -7   38.87    2.94   0
   0   4   7   38.43    3.07   0
   0  -4   7   37.18    3.33   0
   0  -4   7   40.44    3.36   0
   0   4   7   36.16    2.34   0
   1  -4   7 1375.28    9.08   0
  -1   4  -7 1418.71    9.31   0
  -1  -4  -7 1427.55    8.73   0
   1   4   7 1400.85    8.83   0
   1   4   7 1404.47    8.38   0
  -2   4  -7   39.38    2.83   0
   2  -4   7   39.04    2.73   0
   2   4   7   37.54    2.88   0
  -2  -4  -7   39.71    2.87   0
  -2   4  -7   45.07    2.88   0
   2   4   7   37.18    2.91   0
   3  -4   7   83.08    3.01   0
   3   4   7   81.22    2.50   0
   3   4   7   75.75    2.49   0
  -3   4  -7   93.30    3.07   0
  -3   4  -7   76.79    3.11   0
   3   4   7   85.45    3.14   0
   4  -4   7   99.04    3.37   0
   4   4   7  103.48    2.86   0
  -4   4  -7  105.29    3.68   0
   4   4   7   96.78    3.54   0
   4   4   7  119.25    3.53   0
   5  -4   7    0.82    3.04   0
  -5   4  -7    2.62    3.13   0
   5   4   7    1.10    3.06   0
   5   4   7    0.97    3.18   0
   5  -4   7    2.39    3.04   0
   6   4   7    0.66    2.51   0
  -6   4  -7    1.88    3.65   0
   6  -4   7    3.39    3.28   0
   6  -4   7    0.79    3.34   0
   6   4   7   -1.39    3.49   0
   7   4   7    2.72    3.98   0
   7  -4   7    0.97    2.65   0
  -7   4  -7    1.95    4.02   0
   7  -4   7   -0.79    2.91   0
   7   4   7    1.73    2.98   0
   7   5  -7    1.38    4.73   0
  -7   5   7    3.24    3.73   0
   7  -5  -7   -0.74    3.76   0
   7   5  -7    2.03    3.86   0
  -6   5   7    6.47    3.20   0
   6   5  -7    5.87    4.07   0
   6   5  -7    5.93    4.17   0
   6  -5  -7    6.84    3.40   0
   5   5  -7    1.50    3.99   0
  -5   5   7   -0.05    2.98   0
   5  -5  -7    1.90    2.85   0
  -5   5   7    1.31    4.27   0
   5   5  -7    1.54    3.77   0
   4   5  -7   -0.44    3.76   0
   4   5  -7    1.41    4.16   0
   4  -5  -7   -1.85    2.98   0
  -4   5   7    0.01    2.96   0
   4   5  -7    1.03    4.22   0
  -3   5   7   81.46    3.52   0
   3  -5  -7   86.45    3.59   0
   2  -5  -7   15.38    3.02   0
  -2   5   7   11.81    2.90   0
  -1  -5   7  294.21    8.73   0
   1  -5  -7  284.33    4.37   0
  -1   5   7  283.93    4.76   0
  -1  -5   7  312.49    8.77   0
   0  -5   7  282.95    5.67   0
   0   5   7  299.89    4.73   0
   0   5  -7  293.76    5.73   0
   0  -5  -7  292.69    4.29   0
  -1   5  -7  144.87    3.85   0
   1   5   7  135.88    3.62   0
  -1  -5  -7  140.68    3.64   0
   1  -5   7  133.87    3.84   0
   1   5   7  128.78    3.46   0
   2  -5   7   36.28    2.69   0
  -2  -5  -7   36.94    2.28   0
  -2   5  -7   37.65    2.17   0
   2   5   7   39.92    2.88   0
   2   5   7   35.13    2.33   0
   3  -5   7  166.34    3.60   0
   3   5   7  152.81    3.58   0
  -3   5  -7  170.57    3.61   0
  -3   5  -7  165.05    3.60   0
   3   5   7  155.66    3.13   0
   3   5   7  166.07    3.19   0
   4   5   7   41.92    2.98   0
   4   5   7   37.74    3.08   0
  -4   5  -7   45.19    3.08   0
  -4   5  -7   43.77    3.01   0
   4  -5   7   46.65    3.02   0
   4   5   7   42.20    3.13   0
   5   5   7    7.50    2.95   0
  -5   5  -7    4.19    2.16   0
   5  -5   7    7.52    2.23   0
   5  -5   7    7.47    2.92   0
   5   5   7    5.97    3.38   0
  -6   5  -7    2.85    3.52   0
   6  -5   7    0.88    2.50   0
   6  -5   7    1.20    3.42   0
   6   5   7    1.96    2.67   0
   6   5   7    1.14    3.45   0
   7   5   7    1.95    3.00   0
   7  -5   7   -5.52    4.08   0
  -7   5  -7    0.84    4.14   0
   7  -5   7   -1.16    4.06   0
   7   5   7    2.88    4.13   0
   7   6  -7    0.12    4.70   0
   7   6  -7    0.69    4.62   0
   7  -6  -7    0.97    3.91   0
  -7   6   7    3.50    3.91   0
   6  -6  -7    0.45    3.30   0
   6   6  -7    0.27    4.09   0
  -6   6   7    0.82    4.09   0
  -6   6   7    2.46    3.38   0
   6   6  -7    0.40    4.10   0
   5   6  -7    5.53    3.83   0
   5   6  -7    6.55    4.43   0
  -5   6   7    5.53    3.06   0
  -5   6   7    5.74    3.52   0
   5  -6  -7    7.42    3.17   0
   4   6  -7  137.77    6.20   0
   4   6  -7  134.44    6.11   0
   4   6  -7  128.52    5.05   0
   4  -6  -7  140.59    3.81   0
  -4   6   7  134.23    3.80   0
  -3   6   7   43.57    3.13   0
   3  -6  -7   43.85    3.17   0
   2  -6  -7  153.72    3.99   0
  -2   6   7  150.96    3.90   0
  -1  -6   7    0.82    3.16   0
   1  -6  -7    1.61    2.69   0
  -1   6   7   -0.04    2.65   0
   0  -6  -7  281.56    4.52   0
   0   6   7  280.58    4.46   0
   0  -6   7  264.31    5.40   0
   0   6  -7  278.61    5.46   0
   1   6   7   80.72    3.14   0
   1   6   7   84.26    3.17   0
  -1   6  -7   77.23    3.40   0
   1  -6   7   72.40    3.34   0
  -1  -6  -7   86.86    3.20   0
   2   6   7   46.79    2.84   0
   2   6   7   39.82    2.21   0
  -2  -6  -7   46.57    2.89   0
   2  -6   7   44.18    3.01   0
  -2   6  -7   46.62    2.77   0
  -3   6  -7   50.52    2.33   0
  -3   6  -7   58.15    3.09   0
   3   6   7   50.10    3.11   0
   3  -6   7   53.01    2.45   0
   3   6   7   56.67    3.11   0
   4   6   7   31.48    2.31   0
  -4   6  -7   35.35    2.32   0
  -4   6  -7   34.25    2.36   0
   4   6   7   31.37    3.19   0
   4  -6   7   34.58    2.99   0
   4   6   7   33.12    2.45   0
   5   6   7    3.67    3.06   0
   5   6   7    4.12    3.15   0
  -5   6  -7    3.42    3.03   0
   5  -6   7    2.70    2.94   0
   5   6   7    1.12    3.11   0
   6   6   7    1.26    3.81   0
   6  -6   7    0.56    2.48   0
  -6   6  -7    2.57    2.40   0
   6  -6   7    2.80    2.42   0
   6   6   7    3.55    3.55   0
   7   6   7    3.23    4.13   0
   7  -6   7   -1.56    4.05   0
  -7   6  -7   -2.71    4.23   0
   7  -6   7    3.64    4.03   0
   7   6   7    1.21    3.09   0
   7   7  -7    3.02    4.71   0
   7   7  -7    1.75    4.77   0
   7  -7  -7    1.58    4.04   0
  -7   7   7    4.47    3.99   0
   6   7  -7    2.27    4.39   0
   6   7  -7    4.81    4.18   0
  -6   7   7    7.77    3.49   0
  -6   7   7    5.58    4.14   0
   6  -7  -7    2.49    2.54   0
   5   7  -7    1.17    4.24   0
  -5   7   7   -0.44    2.97   0
   5   7  -7    0.47    4.30   0
   5   7  -7    0.80    3.67   0
  -5   7   7    0.84    3.64   0
   5  -7  -7   -0.69    3.16   0
   4   7  -7   66.83    5.83   0
   4   7  -7   70.05    5.89   0
   4   7  -7   61.35    3.62   0
  -4   7   7   70.21    3.29   0
   4  -7  -7   69.09    3.42   0
   3  -7  -7    4.88    2.81   0
  -3   7   7    3.57    2.74   0
  -2   7   7  102.54    3.50   0
   2  -7  -7   93.78    3.50   0
   1  -7  -7  541.18    5.75   0
  -1   7   7  537.55    5.28   0
   1   7  -7  541.84    9.49   0
  -1  -7   7  518.57    9.22   0
   0   7  -7  522.73    6.94   0
   0   7   7  547.30    5.60   0
   0  -7   7  515.42    6.88   0
   0  -7  -7  532.06    5.20   0
   1   7   7   71.77    3.08   0
  -1   7  -7   69.04    3.25   0
   1  -7   7   63.19    3.28   0
  -1  -7  -7   73.16    3.18   0
  -2  -7  -7   57.18    2.29   0
   2   7   7   57.84    3.01   0
   2   7   7   51.69    2.89   0
   2  -7   7   57.16    3.06   0
  -2   7  -7   53.66    2.86   0
   3   7   7    6.20    2.73   0
   3   7   7    7.59    2.75   0
  -3  -7  -7    8.62    2.73   0
   3  -7   7    3.58    2.68   0
  -3   7  -7    7.49    1.99   0
   4   7   7   -0.78    2.99   0
  -4   7  -7   -1.36    2.88   0
  -4   7  -7    2.39    2.76   0
   4   7   7    3.03    2.95   0
   4   7   7    3.27    2.81   0
   4  -7   7    5.96    2.69   0
   5   7   7    6.38    3.15   0
   5  -7   7    6.39    2.06   0
   5   7   7    5.07    3.18   0
  -5   7  -7    6.05    2.30   0
  -5   7  -7   10.58    2.91   0
   5   7   7    7.65    3.15   0
   6  -7   7    5.87    2.44   0
   6  -7   7   -2.19    3.62   0
  -6   7  -7    0.75    3.57   0
   6   7   7    3.61    3.54   0
   6   7   7    4.75    2.65   0
   7   7   7    1.40    4.00   0
   7   7   7    2.83    4.32   0
   7  -7   7   -0.35    4.16   0
  -7   7  -7   -0.05    4.22   0
   7  -7   7    1.20    2.99   0
   7   8  -7    0.05    4.92   0
   7   8  -7   -0.23    4.91   0
  -7   8   7    1.23    3.97   0
  -7   8   7    0.97    4.96   0
   7  -8  -7    3.48    3.81   0
   6   8  -7    1.34    4.08   0
  -6   8   7    2.20    3.38   0
   6   8  -7    0.28    4.04   0
  -6   8   7   -1.66    4.07   0
   6  -8  -7    0.59    3.42   0
  -5   8   7    8.56    2.97   0
   5   8  -7    8.29    3.93   0
   5   8  -7    9.39    4.51   0
   5   8  -7    8.64    3.05   0
   5  -8  -7    7.72    3.34   0
   4   8  -7   13.05    5.43   0
   4   8  -7   14.48    5.49   0
   4  -8  -7   14.57    3.04   0
   4   8  -7   10.73    2.80   0
  -4   8   7   15.09    2.95   0
  -3   8   7    2.97    2.82   0
   3  -8  -7    3.42    2.98   0
  -2   8   7    4.29    2.70   0
   2  -8  -7    6.37    2.75   0
   1  -8  -7    6.76    2.63   0
  -1   8   7    4.64    2.57   0
  -1  -8   7    6.07    3.26   0
   1   8  -7    5.69    3.04   0
   0  -8  -7    2.02    2.49   0
   0  -8   7    0.22    2.54   0
   0   8   7    1.23    2.56   0
   0   8  -7    0.48    2.54   0
   1  -8   7    5.78    1.92   0
   1   8   7    5.90    2.70   0
  -1  -8  -7    3.68    1.88   0
  -1   8  -7    5.40    2.66   0
   2   8   7   31.38    2.12   0
  -2   8  -7   35.31    2.86   0
   2  -8   7   34.10    2.91   0
   2   8   7   33.31    2.69   0
  -2  -8  -7   38.61    2.81   0
   3   8   7  175.53    3.34   0
  -3   8  -7  180.71    3.85   0
  -3  -8  -7  183.72    3.90   0
   3   8   7  170.19    3.83   0
   3  -8   7  187.30    3.87   0
   4   8   7  168.19    3.95   0
   4  -8   7  161.71    3.76   0
   4   8   7  153.09    3.69   0
  -4   8  -7  180.05    3.81   0
  -4   8  -7  168.47    3.76   0
   4   8   7  181.29    3.79   0
   5   8   7   -3.53    3.25   0
  -5   8  -7   -0.17    2.15   0
   5   8   7   -0.39    3.12   0
   5   8   7    3.22    3.12   0
  -5   8  -7    2.83    3.10   0
   5  -8   7    2.56    2.86   0
   6   8   7    1.21    3.57   0
   6  -8   7    4.77    3.43   0
  -6   8  -7   -1.56    3.64   0
   6   8   7    1.21    2.56   0
   7   9  -7   -0.52    5.01   0
  -7   9   7    5.29    4.17   0
   7   9  -7    5.12    5.82   0
   7  -9  -7    0.63    3.92   0
  -7   9   7    0.37    5.00   0
   6   9  -7    1.76    4.30   0
   6   9  -7   -0.61    5.04   0
   6  -9  -7    0.91    3.38   0
  -6   9   7    0.66    3.41   0
  -6   9   7   -0.96    3.42   0
  -5   9   7    3.31    2.11   0
   5  -9  -7    2.07    2.08   0
   5   9  -7    1.49    4.35   0
   5   9  -7    0.82    4.30   0
   5   9  -7    1.25    3.72   0
  -4   9   7    6.84    2.85   0
   4   9  -7    5.86    5.37   0
   4   9  -7    5.24    5.34   0
   4  -9  -7    4.59    2.90   0
  -3   9   7  230.87    4.12   0
   3  -9  -7  211.02    4.10   0
   2  -9  -7   12.71    2.96   0
   2   9  -7   13.70    5.91   0
  -2  -9   7   13.55    6.13   0
  -2   9   7   14.87    2.12   0
  -1   9   7    9.52    2.65   0
   1   9  -7   12.11    2.72   0
   1  -9  -7   14.48    2.54   0
  -1  -9   7   12.14    3.38   0
   0  -9  -7   59.69    2.34   0
   0  -9   7   59.40    3.43   0
   0   9  -7   61.93    3.33   0
   0   9   7   60.05    2.93   0
   1   9   7    1.55    1.87   0
   1  -9   7    1.73    1.96   0
  -1   9  -7    3.49    2.76   0
  -1  -9  -7    0.19    1.86   0
   2   9   7    0.40    2.52   0
  -2   9  -7   -0.92    2.55   0
   2  -9   7    2.87    2.46   0
   2   9   7    1.59    1.80   0
  -2  -9  -7   -4.14    2.50   0
   3   9   7   10.59    2.85   0
  -3   9  -7    8.98    2.88   0
   3  -9   7    5.75    2.96   0
  -3  -9  -7    8.49    2.14   0
   3   9   7    6.39    2.83   0
   4   9   7   23.47    2.22   0
   4   9   7   21.42    2.23   0
  -4   9  -7   26.25    3.06   0
   4  -9   7   22.70    3.06   0
   4   9   7   26.09    3.00   0
  -5   9  -7   -2.33    3.12   0
   5   9   7    3.69    3.09   0
   5   9   7    3.05    3.19   0
  -5   9  -7    0.70    3.04   0
   5  -9   7   -1.01    2.16   0
   5   9   7    2.01    2.31   0
   6   9   7   -0.06    3.78   0
   6   9   7    2.50    3.89   0
   6   9   7   -0.93    3.68   0
   6  -9   7    3.21    3.58   0
  -6   9  -7    3.48    3.86   0
  -6   9  -7   -0.68    2.45   0
  -7  10   7   -1.98    3.96   0
   7  10  -7   -0.37    5.80   0
  -7  10   7    1.40    5.07   0
   7  10  -7    0.29    5.71   0
   7 -10  -7    2.73    2.91   0
   6  10  -7    0.98    5.07   0
   6  10  -7    0.79    5.06   0
  -6  10   7    0.65    3.43   0
  -6  10   7   -0.54    3.58   0
   6 -10  -7    1.25    2.53   0
   6  10  -7   -0.89    4.34   0
   5  10  -7    1.52    5.29   0
   5  10  -7    2.02    4.72   0
   5  10  -7    1.88    3.01   0
   5 -10  -7    3.67    2.99   0
  -5  10   7    0.56    3.04   0
   4  10  -7    1.63    5.80   0
  -4  10   7    4.92    2.98   0
   4  10  -7    2.60    5.83   0
   4 -10  -7   -0.22    3.03   0
  -3  10   7    7.44    2.87   0
   3 -10  -7    7.78    2.88   0
  -2 -10   7  121.26    6.77   0
   2 -10  -7  107.84    2.79   0
  -2  10   7  111.34    3.39   0
   2  10  -7  117.04    6.48   0
   1  10  -7  165.58    5.24   0
  -1  10   7  163.04    3.11   0
   1 -10  -7  164.44    3.14   0
  -1 -10   7  165.00    5.25   0
   0 -10   7    1.15    3.29   0
   0 -10  -7   -0.41    1.85   0
   0  10  -7    0.57    2.56   0
   0  10   7    1.96    1.86   0
  -1 -10  -7   31.61    2.74   0
   1 -10   7   30.76    2.89   0
   1  10   7   30.86    2.72   0
  -1  10  -7   30.56    3.04   0
  -2  10  -7   20.51    2.14   0
   2  10   7   27.08    2.88   0
   2  10   7   19.98    2.75   0
  -2 -10  -7   23.61    2.80   0
   2 -10   7   24.13    2.73   0
   3  10   7  102.29    2.86   0
  -3  10  -7  104.67    3.59   0
   3 -10   7  100.28    2.87   0
  -3 -10  -7  108.09    2.92   0
   3  10   7   95.63    2.72   0
   4 -10   7    3.36    2.09   0
   4  10   7   -1.48    3.07   0
   4  10   7    1.61    2.10   0
  -4  10  -7    1.83    2.11   0
  -5  10  -7    1.79    3.25   0
   5  10   7    0.60    3.23   0
   5  10   7    1.90    3.20   0
   5  10   7   -2.37    3.35   0
   5 -10   7    2.55    2.98   0
  -5  10  -7   -2.05    3.13   0
   6  10   7    2.21    2.70   0
   6  10   7    2.34    3.57   0
   6 -10   7    5.31    3.59   0
   6  10   7    3.44    2.67   0
  -6  10  -7   -1.72    3.53   0
  -6  10  -7    2.30    2.69   0
   7  11  -7    1.93    6.09   0
   7  11  -7    0.91    6.01   0
   7 -11  -7    0.97    4.05   0
  -7  11   7   -0.92    5.10   0
  -7  11   7    0.86    4.03   0
   6  11  -7    3.28    5.03   0
  -6  11   7    3.66    3.52   0
   6  11  -7    1.68    5.78   0
  -6  11   7    2.45    3.53   0
   6  11  -7    3.73    4.54   0
   6 -11  -7    5.16    3.71   0
   5  11  -7    2.19    3.85   0
   5  11  -7    1.44    5.27   0
   5  11  -7    1.35    5.23   0
   5 -11  -7    0.12    3.06   0
  -5  11   7    0.68    2.99   0
   4 -11  -7   11.52    2.20   0
  -4  11   7   16.53    3.04   0
   4  11  -7   18.45    5.72   0
   4  11  -7   16.82    6.11   0
  -3  11   7   -0.30    1.99   0
   3  11  -7    0.64    5.06   0
   3  11  -7    2.20    5.12   0
   3 -11  -7    6.26    2.90   0
   2 -11  -7   50.01    2.98   0
   2  11  -7   53.60    5.03   0
  -2 -11   7   57.10    5.13   0
  -2  11   7   51.59    2.36   0
   1 -11  -7   -1.83    1.80   0
  -1  11   7    3.02    2.45   0
  -1 -11   7    0.36    3.29   0
   1  11  -7    1.13    2.57   0
   0 -11  -7  119.08    2.82   0
   0  11  -7  126.14    3.92   0
   0  11   7  117.48    3.33   0
   0 -11   7  116.99    3.84   0
  -1 -11  -7   53.30    2.33   0
   1 -11   7   50.93    2.52   0
   1  11   7   53.89    2.95   0
  -1  11  -7   51.06    3.17   0
   2  11   7   20.06    2.85   0
   2 -11   7   18.84    2.76   0
  -2  11  -7   20.72    2.13   0
  -2 -11  -7   22.06    2.95   0
  -3  11  -7   57.24    3.38   0
   3  11   7   61.60    3.38   0
   3 -11   7   60.58    3.43   0
   3  11   7   56.37    2.36   0
  -3 -11  -7   62.84    3.45   0
  -4 -11  -7    1.45    2.13   0
   4 -11   7   -0.98    2.05   0
  -4  11  -7   -0.04    2.92   0
   4  11   7    2.02    2.14   0
   4  11   7   -1.43    3.27   0
   5  11   7   -0.55    3.28   0
  -5  11  -7    3.04    3.17   0
   5 -11   7    1.63    2.27   0
   5  11   7    1.55    3.22   0
  -5  11  -7    1.79    2.28   0
   5  11   7    1.14    3.22   0
   6  11   7   -0.03    3.88   0
   6  11   7    0.59    3.83   0
   6  11   7    4.08    3.67   0
   6 -11   7    1.67    2.61   0
  -6  11  -7    0.66    3.85   0
  -6  11  -7    0.69    3.55   0
   7  12  -7    0.71    6.21   0
   7  12  -7    0.23    6.94   0
  -7  12   7    0.69    4.39   0
   7 -12  -7   -0.76    4.40   0
  -7  12   7    3.87    4.43   0
   6  12  -7    0.49    5.81   0
   6  12  -7    1.52    5.95   0
  -6  12   7    3.03    3.52   0
  -6  12   7    0.95    3.60   0
   6  12  -7    0.57    4.47   0
   6 -12  -7    4.10    3.44   0
   5 -12  -7    2.91    3.33   0
   5  12  -7    0.61    3.11   0
   5  12  -7    0.30    5.31   0
  -5  12   7    2.95    3.26   0
   5  12  -7   -0.25    5.82   0
   4 -12  -7    2.44    2.93   0
   4  12  -7    1.14    5.25   0
  -4  12   7   -0.93    2.98   0
   4  12  -7    0.46    5.37   0
  -3  12   7    1.34    2.05   0
   3  12  -7    0.08    4.56   0
   3  12  -7    0.75    4.51   0
   3 -12  -7    1.98    2.92   0
  -2 -12   7    2.30    4.11   0
   2 -12  -7    5.32    2.77   0
   2  12  -7    0.46    4.03   0
  -2  12   7    0.70    2.73   0
   1 -12  -7    3.79    1.84   0
  -1  12   7    4.04    1.83   0
  -1 -12   7    3.39    2.70   0
   1  12  -7    6.08    3.20   0
   0  12  -7    2.78    2.66   0
   0 -12  -7    5.81    2.54   0
   0 -12   7    3.50    2.63   0
   0  12   7    4.12    1.90   0
  -1 -12  -7   15.49    2.05   0
   1 -12   7   12.82    2.97   0
  -1  12  -7   14.32    2.85   0
   1  12   7   16.08    2.70   0
   2 -12   7    4.75    2.82   0
   2  12   7    5.80    2.86   0
  -2  12  -7    6.11    2.82   0
  -2 -12  -7    5.41    2.87   0
   3  12   7    4.74    2.87   0
   3 -12   7    1.60    2.81   0
   3  12   7    4.42    2.68   0
  -3 -12  -7    5.39    2.99   0
  -3  12  -7    0.55    2.84   0
   4  12   7   18.74    3.31   0
  -4  12  -7   22.19    3.03   0
   4 -12   7   19.16    3.05   0
  -4 -12  -7   13.05    3.45   0
   4  12   7   19.35    2.99   0
   5 -12   7    0.47    3.24   0
   5  12   7    0.38    2.37   0
   5  12   7    0.60    3.43   0
  -5  12  -7    2.63    3.43   0
   5  12   7    1.32    3.42   0
  -5  12  -7    0.84    2.30   0
  -6  12  -7    0.97    2.77   0
   6  12   7   -0.76    2.77   0
   6  12   7   -0.01    3.94   0
  -6  12  -7    5.02    3.96   0
   6  12   7   -1.80    3.92   0
   6 -12   7    1.16    2.68   0
  -6  13   7   -0.07    3.79   0
   6  13  -7    1.16    6.07   0
   6 -13  -7    2.50    2.69   0
   6  13  -7    0.21    4.58   0
   6  13  -7    1.33    6.11   0
   5  13  -7    1.10    3.89   0
   5 -13  -7   -0.01    3.33   0
  -5  13   7   -2.08    2.30   0
   5  13  -7    0.11    5.85   0
   5  13  -7    0.46    5.38   0
   4  13  -7    1.20    5.30   0
   4  13  -7    1.08    4.83   0
   4 -13  -7    4.25    3.10   0
  -4  13   7    0.49    3.14   0
  -3  13   7   34.01    2.33   0
   3  13  -7   32.09    4.88   0
   3 -13  -7   35.29    3.12   0
  -2 -13   7    1.96    3.57   0
   2 -13  -7   -1.45    1.90   0
   2  13  -7    0.30    3.46   0
  -2  13   7    2.78    2.82   0
  -1 -13   7    8.23    3.00   0
   1 -13  -7   10.30    2.70   0
   1  13  -7    9.35    3.37   0
  -1  13   7    6.53    2.66   0
   0  13  -7    7.86    2.69   0
   0 -13  -7    5.23    2.61   0
   0  13   7    7.25    1.89   0
   0 -13   7    6.85    2.77   0
   1 -13   7    0.36    2.81   0
  -1 -13  -7   -0.63    1.83   0
  -1  13  -7    1.93    2.71   0
   1  13   7   -0.46    1.85   0
   2  13   7    2.74    2.99   0
   2 -13   7    0.20    2.86   0
  -2 -13  -7    3.14    2.06   0
  -2  13  -7    2.79    2.84   0
   3 -13   7    7.65    2.89   0
   3  13   7    3.28    2.91   0
   3  13   7    3.67    2.85   0
  -3 -13  -7    9.69    2.90   0
  -3  13  -7    4.65    2.09   0
   4  13   7    2.10    3.29   0
   4 -13   7    0.37    3.07   0
  -4  13  -7   -0.21    2.25   0
  -4 -13  -7   -0.07    2.44   0
   4  13   7    2.89    3.00   0
   5  13   7    1.32    3.62   0
   5 -13   7    2.63    2.49   0
   5  13   7    4.95    3.35   0
   5  13   7    2.53    3.61   0
  -5  13  -7    3.53    2.48   0
   6  13   7   -1.06    3.96   0
   6 -13   7    1.68    3.79   0
   6  13   7    1.68    2.88   0
  -6  13  -7   -0.58    3.88   0
  -6  13  -7    4.76    2.75   0
   6  13   7   -1.91    2.85   0
   6 -14  -7   -0.46    3.90   0
  -6  14   7    4.85    3.89   0
   6  14  -7    2.13    8.07   0
   6  14  -7    2.29    8.07   0
   6  14  -7    1.53    3.84   0
  -5  14   7    5.66    3.34   0
   5  14  -7    3.07    4.14   0
   5 -14  -7    0.99    2.48   0
   5  14  -7    1.42    5.98   0
   5  14  -7    0.91    5.51   0
  -4  14   7   -0.30    3.14   0
   4  14  -7    0.98    5.13   0
   4  14  -7    0.08    5.06   0
   4 -14  -7    1.04    2.44   0
  -3  14   7    0.81    2.09   0
   3  14  -7    0.92    4.43   0
   3 -14  -7    1.69    2.00   0
  -3 -14   7    0.42    4.57   0
  -2  14   7   14.98    2.15   0
   2  14  -7   16.67    3.48   0
  -2 -14   7   16.50    3.66   0
   2 -14  -7   18.37    2.93   0
   1 -14  -7    1.27    2.74   0
  -1 -14   7    2.57    2.98   0
   1  14  -7    4.98    2.86   0
  -1  14   7    1.28    1.88   0
   0  14   7    0.28    2.73   0
   0 -14  -7    2.86    1.96   0
   0  14  -7    2.28    2.88   0
   0 -14   7    4.53    2.93   0
  -1 -14  -7    4.14    2.79   0
  -1  14  -7    5.19    2.70   0
   1  14   7    7.61    2.65   0
   1 -14   7    4.32    2.74   0
   2 -14   7   70.99    3.46   0
   2  14   7   71.99    3.40   0
  -2  14  -7   72.72    3.43   0
  -2 -14  -7   67.36    2.62   0
   3 -14   7   11.76    3.04   0
   3  14   7    8.01    3.13   0
   3  14   7   12.03    2.88   0
  -3  14  -7   13.32    3.01   0
  -3 -14  -7    9.48    2.25   0
   4  14   7   -0.86    3.25   0
  -4  14  -7   -0.87    2.37   0
   4 -14   7    0.80    2.03   0
  -4 -14  -7   -1.43    3.39   0
   4  14   7   -2.57    3.15   0
   5  14   7    2.48    3.74   0
   5 -14   7    2.64    3.70   0
  -5  14  -7    2.92    2.49   0
   5  14   7    1.14    2.46   0
   5  14   7    1.72    3.58   0
   6 -14   7    3.17    3.91   0
   6  14   7    3.94    4.18   0
   6  14   7    0.25    3.07   0
  -6  14  -7   -0.51    3.01   0
  -6  14  -7    2.88    2.74   0
   6  14   7    7.49    4.25   0
  -6  15   7    0.99    3.88   0
   6  15  -7    4.23    4.85   0
   6 -15  -7    0.07    3.89   0
   5  15  -7    0.93    6.34   0
  -5  15   7    0.56    3.62   0
   5  15  -7    1.35    6.81   0
   5  15  -7    0.64    3.41   0
   5 -15  -7    6.03    3.48   0
   4  15  -7    9.00    4.85   0
   4  15  -7    7.16    5.46   0
   4 -15  -7   10.00    3.34   0
  -4  15   7   11.62    3.29   0
  -3  15   7   33.20    3.17   0
   3  15  -7   25.43    4.25   0
   3 -15  -7   27.81    2.33   0
  -3 -15   7   30.31    4.78   0
  -2  15   7    4.30    2.65   0
  -2 -15   7    1.23    3.45   0
   2 -15  -7    3.22    2.66   0
   2  15  -7    2.30    3.38   0
   1 -15  -7   11.07    2.03   0
  -1 -15   7   10.50    2.77   0
   1  15  -7   11.24    2.89   0
  -1  15   7   10.70    2.70   0
   0 -15   7    2.74    2.97   0
   0 -15  -7    0.60    1.88   0
   0  15   7    2.34    2.79   0
   0  15  -7    0.73    2.96   0
  -1 -15  -7   -1.03    1.93   0
  -1  15  -7    0.66    2.65   0
   1  15   7   -0.50    1.89   0
   1 -15   7   -1.42    2.65   0
  -2  15  -7   14.85    3.04   0
   2  15   7   13.46    2.90   0
  -2 -15  -7   14.57    2.17   0
   2 -15   7    9.91    2.06   0
   3 -15   7    6.35    3.13   0
   3  15   7    8.67    3.10   0
  -3  15  -7    7.08    3.13   0
   3  15   7    9.18    2.98   0
  -3 -15  -7    8.02    2.35   0
  -4  15  -7    8.19    2.27   0
   4 -15   7   14.97    3.34   0
   4  15   7   14.67    2.36   0
   4  15   7    7.98    3.40   0
  -4 -15  -7   12.96    3.48   0
   5  15   7   -3.10    3.96   0
   5 -15   7    1.93    3.49   0
   5  15   7    2.52    3.71   0
  -5  15  -7    1.46    2.46   0
   5  15   7    3.07    3.71   0
   6  15   7   -1.90    4.45   0
   6  15   7    0.93    2.96   0
  -6  16   7    0.13    4.07   0
   6 -16  -7   -1.37    2.93   0
   6  16  -7    1.03    4.02   0
   5  16  -7    0.64    6.98   0
   5 -16  -7    4.75    3.55   0
  -5  16   7    2.36    3.52   0
   5  16  -7    1.79    6.34   0
   4  16  -7    1.66    5.37   0
   4  16  -7    3.71    5.31   0
   4 -16  -7    7.36    3.31   0
  -4  16   7    5.27    3.29   0
  -3 -16   7    0.40    3.76   0
   3  16  -7    1.17    3.76   0
   3 -16  -7    4.48    3.02   0
  -3  16   7   -0.28    3.07   0
  -2 -16   7    5.84    3.10   0
  -2  16   7    3.78    2.80   0
   2 -16  -7    5.10    2.81   0
   2  16  -7    3.33    3.44   0
   1 -16  -7    7.27    2.75   0
  -1 -16   7    6.54    3.18   0
   1  16  -7    5.20    3.44   0
  -1  16   7    6.97    2.64   0
   0 -16  -7    3.63    1.93   0
   0 -16   7    2.80    3.05   0
   0  16   7    3.40    2.63   0
   0  16  -7    3.44    3.06   0
  -1 -16  -7   10.84    3.00   0
  -1  16  -7    6.76    2.82   0
   1  16   7   10.20    2.85   0
   1 -16   7    9.79    2.87   0
  -2  16  -7    5.03    2.98   0
   2  16   7    5.23    2.99   0
   2 -16   7    1.60    1.99   0
  -2 -16  -7   -0.70    2.92   0
   3 -16   7    8.50    3.18   0
   3  16   7    8.07    2.94   0
  -3 -16  -7   11.34    3.51   0
   3  16   7   14.43    3.15   0
  -3  16  -7    9.40    2.38   0
   4 -16   7    4.29    3.25   0
   4  16   7    2.29    2.36   0
   4  16   7    0.93    3.25   0
  -4 -16  -7    4.19    3.44   0
  -4  16  -7    4.61    2.37   0
  -5  16  -7    6.25    3.61   0
   5 -16   7    5.30    2.76   0
   5  16   7    2.21    3.86   0
   5  16   7    3.30    3.80   0
   5  16   7    3.20    3.77   0
   6 -17  -7    1.92    4.13   0
  -6  17   7    0.89    2.97   0
   6  17  -7    0.89    4.28   0
   5  17  -7    1.14    6.52   0
   5  17  -7    0.47    6.49   0
   5 -17  -7    0.78    2.63   0
  -5  17   7   -0.35    3.71   0
   4  17  -7   10.33    4.90   0
   4  17  -7    7.81    4.98   0
  -4  17   7   10.98    3.30   0
   4 -17  -7   10.67    2.42   0
  -3  17   7    1.39    2.15   0
   3  17  -7    0.31    3.71   0
   3 -17  -7    4.64    3.07   0
  -3 -17   7    1.11    3.88   0
  -2 -17   7    3.29    3.07   0
   2 -17  -7   -3.38    2.94   0
  -2  17   7    5.90    2.96   0
   2  17  -7    2.68    2.93   0
   1 -17  -7    3.93    2.79   0
  -1 -17   7    1.94    3.05   0
  -1  17   7    2.67    1.99   0
   1  17  -7   -0.12    3.03   0
   0 -17  -7    3.55    2.74   0
   0 -17   7    1.35    3.11   0
   0  17   7    3.53    1.83   0
   0  17  -7    0.72    3.02   0
  -1  17  -7   -0.86    3.08   0
   1 -17   7    2.89    2.99   0
  -1 -17  -7    5.50    2.93   0
   1  17   7    2.73    2.00   0
  -2  17  -7    2.10    2.13   0
   2  17   7    2.95    2.34   0
  -2 -17  -7    4.93    2.20   0
   2 -17   7    2.40    2.10   0
   3 -17   7   -0.46    2.26   0
  -3  17  -7    0.91    3.17   0
   3  17   7    6.50    3.22   0
  -3 -17  -7    0.81    3.30   0
   4 -17   7    3.29    3.50   0
   4  17   7    1.13    3.63   0
  -4 -17  -7    2.56    3.79   0
   4  17   7    1.76    2.43   0
  -4  17  -7    1.05    3.49   0
   5 -17   7    2.93    3.77   0
   5  17   7   -2.18    3.87   0
   5  17   7   -1.74    3.70   0
  -5  17  -7    1.94    3.76   0
   5  18  -7    4.40    7.09   0
   5  18  -7    3.85    7.51   0
  -5  18   7   12.59    3.82   0
   5 -18  -7    3.42    3.85   0
  -4  18   7   11.54    3.48   0
   4  18  -7   15.82    5.37   0
   4  18  -7   13.42    5.12   0
   4 -18  -7    9.77    3.59   0
  -3  18   7    5.45    3.14   0
   3  18  -7    4.82    3.93   0
   3 -18  -7    7.57    3.19   0
  -3 -18   7    4.06    4.13   0
  -2  18   7    3.11    2.91   0
  -2 -18   7    2.75    3.73   0
   2 -18  -7    1.59    2.98   0
   2  18  -7    1.24    3.14   0
   1 -18  -7   -0.18    2.09   0
  -1 -18   7    1.84    3.12   0
   1  18  -7    0.19    2.95   0
  -1  18   7    2.74    2.88   0
   0 -18  -7    3.88    2.92   0
   0 -18   7    3.51    3.03   0
   0  18   7   -0.32    2.14   0
   0  18  -7    0.67    3.10   0
  -1 -18  -7    3.04    3.01   0
   1 -18   7    5.17    3.05   0
   1  18   7    2.20    2.16   0
  -1  18  -7   -0.90    3.15   0
   2  18   7    2.50    3.24   0
  -2  18  -7    3.18    3.09   0
   2 -18   7   -0.98    2.89   0
  -2 -18  -7   -2.74    3.11   0
  -3  18  -7   -1.14    3.32   0
   3  18   7   -0.13    3.39   0
  -3 -18  -7    0.81    2.31   0
   3 -18   7    0.35    3.26   0
   4  18   7    3.14    3.54   0
   4  18   7    2.77    2.60   0
  -4 -18  -7    0.97    2.45   0
  -4  18  -7    3.83    3.55   0
   4 -18   7   -1.59    3.63   0
   5  18   7    5.03    4.10   0
   5  18   7    2.94    2.86   0
  -5  18  -7    4.49    2.99   0
   5 -18   7    6.69    3.74   0
   5  19  -7    1.86    7.15   0
   5  19  -7    0.85    7.74   0
   5 -19  -7    3.60    3.94   0
  -5  19   7   -1.49    4.10   0
   4  19  -7    1.37    4.56   0
  -4  19   7    0.65    3.74   0
   4  19  -7    0.14    5.32   0
   4 -19  -7    1.24    3.51   0
  -3  19   7    0.15    3.09   0
   3 -19  -7    1.98    3.08   0
   3  19  -7    1.26    4.27   0
  -3 -19   7    0.02    4.28   0
   2  19  -7    0.34    3.85   0
  -2  19   7    1.51    2.96   0
  -2 -19   7    0.16    3.16   0
   2 -19  -7    3.33    3.06   0
   1 -19  -7    6.20    3.01   0
  -1 -19   7    3.73    2.97   0
   1  19  -7    5.26    3.77   0
  -1  19   7    2.48    2.05   0
   0 -19  -7    2.54    2.17   0
   0 -19   7    0.72    3.10   0
   0  19   7    1.70    2.95   0
   0  19  -7    0.89    3.00   0
  -1 -19  -7    2.55    3.07   0
  -1  19  -7    5.21    3.50   0
   1  19   7    5.05    3.14   0
   1 -19   7    3.70    3.24   0
  -2  19  -7    1.48    3.24   0
   2  19   7    3.24    2.41   0
   2 -19   7   -1.56    3.27   0
  -2 -19  -7    2.12    3.21   0
  -3 -19  -7    0.10    3.41   0
   3  19   7    4.55    3.39   0
  -3  19  -7    0.45    3.37   0
   3 -19   7   -0.36    2.40   0
   4  19   7    5.82    2.67   0
   4  19   7    3.73    3.52   0
  -4 -19  -7    0.18    3.82   0
  -4  19  -7    2.33    3.74   0
   4 -19   7    2.87    3.54   0
  -5  19  -7    0.38    4.25   0
   5  19   7    4.34    4.21   0
   5  19   7    1.45    3.00   0
   5 -19   7   -1.01    4.20   0
  -5  20   7    3.30    4.00   0
   5  20  -7    2.98    8.17   0
   5 -20  -7    4.22    2.94   0
   5  20  -7    2.54    8.09   0
   4  20  -7    1.15    5.22   0
   4  20  -7    1.24    4.54   0
   4 -20  -7   -1.46    2.53   0
  -4  20   7    0.85    2.72   0
  -3  20   7    2.34    3.30   0
   3 -20  -7    4.04    2.22   0
   3  20  -7    2.03    4.34   0
  -3 -20   7    1.14    4.24   0
  -2 -20   7    7.72    4.35   0
  -2  20   7    5.50    3.17   0
   2 -20  -7    5.06    3.35   0
   2  20  -7    3.95    4.10   0
   1 -20  -7    0.82    3.00   0
  -1 -20   7    3.06    3.43   0
   1  20  -7    1.68    3.32   0
  -1  20   7    4.33    2.93   0
   0 -20   7    2.94    3.51   0
   0 -20  -7    0.43    3.04   0
   0  20  -7   -0.67    3.28   0
   0  20   7    1.98    3.00   0
  -1  20  -7    3.84    2.31   0
  -1 -20  -7    2.43    3.21   0
   1  20   7    4.21    3.21   0
   1 -20   7    3.16    3.26   0
  -2  20  -7    1.72    2.39   0
   2  20   7    2.07    3.27   0
   2 -20   7    3.88    2.25   0
  -2 -20  -7    0.45    3.49   0
   3  20   7    2.74    3.60   0
   3 -20   7    2.09    3.47   0
  -3 -20  -7    1.98    2.52   0
  -3  20  -7    3.27    2.47   0
   4  20   7    0.63    3.91   0
   4  20   7   -0.58    2.79   0
  -4 -20  -7    3.46    2.79   0
  -4  20  -7   -1.18    2.71   0
   4 -20   7    1.15    2.72   0
   4 -21  -7    3.94    3.66   0
   4  21  -7    0.23    4.88   0
  -4  21   7    4.81    3.80   0
  -3  21   7   -1.54    3.28   0
   3 -21  -7    3.47    3.45   0
   3  21  -7    0.73    3.55   0
  -3 -21   7    2.06    3.66   0
  -2 -21   7    1.39    3.46   0
  -2  21   7   -1.52    3.21   0
   2 -21  -7    1.91    3.30   0
   2  21  -7   -0.26    3.37   0
   1 -21  -7    5.46    3.18   0
  -1 -21   7    3.21    3.30   0
   1  21  -7    2.27    3.25   0
  -1  21   7    0.57    3.10   0
   0  21  -7    3.41    3.35   0
   0 -21   7    2.15    3.41   0
   0  21   7   -0.14    3.42   0
   0 -21  -7    1.34    2.20   0
  -1  21  -7    1.87    2.28   0
  -1 -21  -7    0.86    3.39   0
   1  21   7   -0.36    3.43   0
   1 -21   7   -0.89    3.30   0
  -2  21  -7    0.06    3.40   0
   2 -21   7   -2.05    3.42   0
   2  21   7    0.67    3.50   0
  -2 -21  -7    2.09    3.54   0
  -3  21  -7    2.04    3.63   0
   3  21   7    1.30    2.61   0
  -3 -21  -7    3.75    2.57   0
   3 -21   7    0.77    2.61   0
   4  21   7   -0.99    4.06   0
   4  21   7    1.61    3.97   0
  -4 -21  -7    2.32    4.18   0
   4 -21   7    3.99    4.05   0
  -4  21  -7    6.85    4.11   0
   4 -22  -7    4.96    3.91   0
  -4  22   7    1.96    2.79   0
   4  22  -7    1.84    5.13   0
  -3  22   7    4.14    3.54   0
   3 -22  -7    2.82    3.54   0
   3  22  -7    1.09    4.57   0
  -3 -22   7    2.75    4.68   0
  -2 -22   7   13.99    3.79   0
  -2  22   7   14.78    3.49   0
   2 -22  -7   12.78    3.42   0
   2  22  -7   12.74    3.64   0
   1 -22  -7    2.61    2.31   0
  -1 -22   7    6.28    4.37   0
  -1  22   7    1.81    2.51   0
   1  22  -7    1.74    3.44   0
   0 -22  -7    0.32    3.55   0
   0 -22   7    1.61    3.54   0
   0  22   7    1.29    2.47   0
   0  22  -7    2.13    3.52   0
  -1 -22  -7    1.02    2.48   0
  -1  22  -7   -1.19    3.30   0
   1  22   7    0.50    3.50   0
   1 -22   7   -0.68    3.36   0
  -2  22  -7    2.05    3.69   0
   2  22   7    3.37    2.64   0
   2 -22   7    4.73    2.60   0
  -2 -22  -7    0.61    3.67   0
   3  22   7    2.72    3.64   0
  -3  22  -7    2.37    3.81   0
   3 -22   7    0.41    3.80   0
  -3 -22  -7    1.63    3.93   0
   4  22   7    1.76    2.92   0
  -4 -22  -7    2.49    4.19   0
  -4  22  -7    1.20    4.06   0
   4 -22   7    2.53    4.15   0
   4  23  -7    1.21    5.25   0
   4 -23  -7    0.96    2.87   0
  -4  23   7    0.23    4.11   0
   3  23  -7    1.70    4.68   0
   3 -23  -7    2.41    3.61   0
  -3  23   7   -0.61    2.67   0
  -3 -23   7    3.91    4.02   0
  -2 -23   7    0.84    3.80   0
  -2  23   7    2.39    3.53   0
   2 -23  -7    0.42    3.60   0
   2  23  -7    0.19    3.73   0
  -1  23   7    1.62    3.56   0
   1 -23  -7    1.76    2.54   0
  -1 -23   7    1.83    3.56   0
   1  23  -7   -0.29    4.51   0
   0 -23  -7   -3.01    3.61   0
   0 -23   7   -1.65    3.73   0
   0  23  -7    1.17    2.52   0
   0  23   7    3.73    3.51   0
  -1 -23  -7    4.16    3.51   0
  -1  23  -7    2.37    3.71   0
   1  23   7    4.74    3.70   0
   1 -23   7    1.83    2.56   0
  -2  23  -7   -0.27    2.64   0
   2 -23   7   -0.15    3.73   0
   2  23   7    0.77    2.59   0
  -2 -23  -7    2.34    3.78   0
   3  23   7   -0.86    3.98   0
  -3  23  -7    1.74    4.11   0
   3 -23   7    1.97    4.09   0
  -3 -23  -7    2.33    4.05   0
   3 -24  -7    1.24    2.72   0
  -3  24   7    0.81    2.65   0
   3  24  -7    0.25    4.98   0
  -3 -24   7    1.37    5.17   0
  -2 -24   7    0.96    3.90   0
   2  24  -7   -0.18    3.91   0
  -2  24   7    2.84    3.66   0
   2 -24  -7   -3.46    3.45   0
  -1  24   7    4.31    3.77   0
   1  24  -7    0.63    3.67   0
   1 -24  -7    2.60    2.62   0
  -1 -24   7    0.08    3.89   0
   0 -24  -7    2.04    2.63   0
   0 -24   7    0.87    4.05   0
   0  24  -7    0.49    3.75   0
   0  24   7    5.29    3.65   0
  -1  24  -7   -0.10    3.77   0
   1 -24   7    2.93    3.85   0
  -1 -24  -7    0.00    2.57   0
   1  24   7    2.53    3.86   0
  -2  24  -7    2.94    4.04   0
   2 -24   7    3.82    3.96   0
   2  24   7    5.64    3.86   0
  -2 -24  -7    1.51    3.91   0
  -3  24  -7    3.15    4.23   0
  -3 -24  -7    2.86    4.27   0
  -2 -25   7   -0.91    4.11   0
  -2  25   7    2.60    2.98   0
   2 -25  -7    1.35    2.70   0
   2  25  -7   -0.79    4.10   0
   1  25  -7    2.16    3.95   0
   1 -25  -7    4.88    2.60   0
  -1 -25   7   -2.23    5.09   0
  -1  25   7    0.07    3.79   0
   0 -25  -7    0.14    3.82   0
   0 -25   7    0.29    3.99   0
   0  25  -7   -0.53    3.96   0
   0  25   7   -2.17    2.81   0
  -1 -25  -7   -0.45    3.90   0
  -1  25  -7    2.25    4.05   0
   1 -25   7    2.63    4.04   0
   1  25   7    0.91    3.83   0
   2 -25   7    2.56    2.79   0
   2  25   7    1.99    4.29   0
  -2  25  -7    2.18    4.23   0
  -2 -25  -7   -0.94    3.07   0
   2  26  -7    0.89    5.35   0
  -1  26   7    0.58    4.13   0
  -1 -26   7    0.35    4.22   0
   1  26  -7    2.71    4.09   0
   1 -26  -7    0.69    2.77   0
   0  26   7   -0.05    4.13   0
   0 -26  -7    0.22    4.13   0
   0 -26   7    1.47    4.26   0
   0  26  -7    0.09    4.30   0
  -1 -26  -7    6.29    4.20   0
  -1  26  -7    1.25    4.19   0
   1 -26   7   -0.45    4.29   0
   1  26   7   -2.54    4.17   0
  -6   0   8    0.15    3.21   0
   6   0  -8    0.89    3.99   0
   4   0  -8  125.93    4.21   0
  -4   0   8  125.38    4.59   0
  -2   0   8  355.62    6.82   0
   2   0  -8  348.76    6.57   0
   0   0   8   19.41    2.91   0
   0   0  -8   17.77    2.84   0
   0   0  -8   19.05    2.25   0
   2   0   8 1179.84    7.51   0
  -2   0  -8 1112.37    7.37   0
   2   0   8 1226.33    7.53   0
   4   0   8   57.96    3.06   0
  -4   0  -8   52.96    3.21   0
   4   0   8   52.30    2.89   0
   6   0   8    3.51    2.40   0
   6   0   8    2.14    3.46   0
   7  -1  -8    0.57    3.72   0
   7  -1  -8   -0.38    3.68   0
   7   1  -8    1.67    4.60   0
   7   1  -8   -1.39    4.61   0
   6   1  -8    7.10    3.34   0
  -6   1   8    7.11    3.33   0
   6   1  -8    6.04    4.03   0
   6  -1  -8    7.84    3.39   0
  -5   1   8    0.17    2.89   0
  -5  -1   8    1.04    3.43   0
   5  -1  -8    1.08    2.86   0
   5   1  -8    1.60    2.95   0
   4  -1  -8   18.93    3.12   0
   4   1  -8   19.21    3.41   0
  -4  -1   8   16.89    2.93   0
  -4   1   8   19.29    3.51   0
   3   1  -8   53.91    4.06   0
  -3  -1   8   55.95    3.99   0
   3  -1  -8   53.71    3.31   0
  -3   1   8   56.90    3.26   0
  -2  -1   8  130.30    5.11   0
   2   1  -8  128.12    5.21   0
   2  -1  -8  122.17    4.29   0
  -2   1   8  127.63    4.22   0
   1  -1  -8   18.23    3.18   0
  -1  -1   8   17.47    3.21   0
  -1   1   8   16.47    3.08   0
  -1   1   8   16.67    3.24   0
   1   1  -8   16.15    3.08   0
   1   1  -8   17.28    3.75   0
   0   1   8   14.02    2.91   0
   0   1   8   11.29    2.69   0
   0   1  -8   11.68    2.68   0
   0  -1  -8   12.01    2.66   0
   0   1  -8   10.59    2.78   0
   0  -1  -8   11.78    2.75   0
   0  -1   8   12.45    2.86   0
  -1  -1  -8  359.52    4.95   0
  -1  -1  -8  318.36    4.39   0
   1   1   8  337.69    4.82   0
   1  -1   8  343.83    5.03   0
   1  -1   8  374.01    5.12   0
   1   1   8  362.68    4.94   0
  -1   1  -8  342.53    4.89   0
  -2  -1  -8    1.18    1.79   0
   2  -1   8    0.13    2.46   0
  -2   1  -8    0.31    2.48   0
   2  -1   8   -0.41    2.42   0
   2   1   8   -0.54    2.50   0
   2   1   8    1.16    2.52   0
   3   1   8    4.10    2.46   0
  -3   1  -8    2.35    1.77   0
  -3  -1  -8    2.08    1.83   0
   3  -1   8    3.39    1.77   0
   3   1   8    4.40    2.49   0
   3  -1   8    4.94    2.45   0
   4   1   8  107.00    3.30   0
   4  -1   8  101.71    3.28   0
  -4   1  -8   98.66    2.76   0
  -4  -1  -8   90.02    3.49   0
   4  -1   8  107.68    3.33   0
   4   1   8   97.56    3.23   0
   5  -1   8    7.76    2.96   0
  -5   1  -8    3.51    3.22   0
   5   1   8    6.11    2.22   0
  -5  -1  -8    5.52    3.32   0
   5  -1   8    6.95    2.98   0
   5   1   8    3.89    3.11   0
   6   1   8    1.02    2.36   0
  -6   1  -8    2.89    3.60   0
   6  -1   8   -0.32    2.52   0
   6   1   8    2.49    3.46   0
   6  -1   8    1.66    3.46   0
   7   1   8    0.69    2.88   0
   7  -1   8   -2.48    4.15   0
   7   1   8    3.03    4.05   0
   7  -1   8   -1.95    4.12   0
   7   2  -8    1.50    3.70   0
   7  -2  -8    4.60    3.76   0
   7   2  -8    2.85    4.64   0
  -7   2   8    2.22    3.69   0
   6   2  -8    2.86    3.96   0
   6   2  -8    0.25    3.98   0
   6  -2  -8    1.88    3.37   0
  -6   2   8    2.76    3.29   0
   5  -2  -8    5.17    3.10   0
   5   2  -8    7.10    3.81   0
  -5   2   8    5.29    3.08   0
  -4   2   8   39.12    3.20   0
   4  -2  -8   43.83    3.34   0
   4   2  -8   40.99    3.93   0
  -4  -2   8   36.76    3.29   0
  -3   2   8  149.61    4.63   0
   3  -2  -8  148.50    4.22   0
   3   2  -8  148.58    6.18   0
  -3  -2   8  150.93    5.69   0
  -2   2   8  399.87   10.43   0
   2  -2  -8  404.79    6.15   0
  -2  -2   8  408.33    9.48   0
   2   2  -8  396.61   11.77   0
  -2   2   8  402.84    6.37   0
   2   2  -8  400.64    9.51   0
   1  -2  -8 2711.16   14.32   0
  -1  -2   8 2572.94   17.71   0
  -1   2   8 2542.50   13.89   0
   1   2  -8 2681.24   19.10   0
  -1   2   8 2584.80   16.60   0
   1   2  -8 2551.59   16.61   0
   0   2   8  149.52    4.05   0
   0   2   8  155.97    3.56   0
   0   2  -8  147.21    4.03   0
   0  -2   8  150.39    4.32   0
   0  -2   8  163.93    4.39   0
   0  -2  -8  158.88    4.05   0
  -1  -2  -8  633.43    5.96   0
  -1   2  -8  666.01    6.38   0
   1   2   8  654.37    6.37   0
   1  -2   8  688.71    6.69   0
  -1  -2  -8  690.39    6.32   0
   1  -2   8  724.72    6.77   0
   1   2   8  710.77    6.38   0
   2  -2   8    7.78    2.45   0
   2   2   8    7.28    1.90   0
  -2   2  -8    7.02    2.42   0
  -2  -2  -8    7.24    2.52   0
   2   2   8    8.52    2.76   0
   2  -2   8    4.12    2.53   0
   2   2   8    6.21    2.63   0
  -3   2  -8   12.63    2.67   0
   3  -2   8   11.56    1.85   0
   3  -2   8   11.77    2.59   0
  -3  -2  -8   11.57    2.56   0
   3   2   8   13.40    2.54   0
   3   2   8   13.68    2.65   0
   4   2   8    2.92    1.82   0
   4  -2   8    1.37    2.74   0
   4  -2   8    2.42    2.65   0
  -4   2  -8   -1.10    1.85   0
  -4  -2  -8   -1.09    1.89   0
   4   2   8    1.35    2.65   0
   5  -2   8    9.04    3.03   0
   5   2   8    9.08    3.19   0
  -5   2  -8    7.47    3.14   0
   5  -2   8    7.01    2.26   0
   5   2   8   10.79    2.34   0
   6   2   8    1.42    2.46   0
   6  -2   8    3.32    3.50   0
   6  -2   8    0.79    3.46   0
  -6   2  -8    5.31    3.53   0
   6   2   8   -0.01    2.39   0
   7  -2   8   -2.26    4.18   0
   7   2   8    4.07    4.10   0
   7  -2   8    4.24    4.05   0
   7   2   8    5.44    4.26   0
  -7   3   8    0.02    3.80   0
   7  -3  -8   -0.56    3.70   0
   7   3  -8    1.65    4.60   0
   7   3  -8    2.39    4.68   0
   6   3  -8    0.48    3.13   0
  -6   3   8    0.16    3.38   0
   6  -3  -8    1.35    3.29   0
   6   3  -8    2.31    3.10   0
  -5   3   8   45.65    3.41   0
   5   3  -8   45.61    4.19   0
   5  -3  -8   48.99    3.48   0
   5   3  -8   46.09    4.20   0
  -4   3   8   94.21    3.76   0
   4   3  -8   90.05    4.77   0
   4  -3  -8   91.22    3.77   0
   4   3  -8   95.74    5.23   0
   3   3  -8    2.71    5.00   0
  -3   3   8    3.46    2.47   0
   3  -3  -8    3.42    2.60   0
   2  -3  -8  159.30    4.14   0
  -2   3   8  151.57    5.65   0
  -2   3   8  164.93    4.24   0
  -1  -3   8   26.97    3.82   0
   1  -3  -8   26.33    3.22   0
  -1  -3   8   30.06    4.04   0
  -1   3   8   28.37    3.22   0
  -1   3   8   26.02    3.59   0
   0   3   8   51.18    3.16   0
   0  -3   8   48.06    3.28   0
   0   3   8   47.60    3.04   0
   0  -3   8   51.05    3.34   0
   0  -3  -8   55.33    3.13   0
   1   3   8  382.36    4.63   0
   1  -3   8  373.54    5.42   0
   1  -3   8  408.05    5.46   0
   1   3   8  366.45    4.88   0
  -1   3  -8  371.10    5.05   0
  -1  -3  -8  375.71    4.66   0
   2   3   8   24.32    2.05   0
  -2   3  -8   21.53    2.06   0
   2  -3   8   22.54    2.81   0
   2  -3   8   21.38    2.65   0
  -2  -3  -8   24.34    2.71   0
   2   3   8   22.25    2.70   0
   3   3   8   15.23    2.00   0
   3   3   8   15.55    1.89   0
   3  -3   8   19.82    2.65   0
   3  -3   8   17.54    2.70   0
   3   3   8   18.55    1.98   0
  -3   3  -8   17.85    2.69   0
   4  -3   8    4.56    2.69   0
   4   3   8    5.86    2.66   0
  -4   3  -8    8.18    2.73   0
   4  -3   8    6.55    1.98   0
   4   3   8    5.17    2.83   0
   5  -3   8   -2.63    2.90   0
   5  -3   8   -0.52    2.99   0
   5   3   8   -0.14    2.14   0
  -5   3  -8    0.12    2.41   0
   5   3   8   -1.85    2.99   0
  -6   3  -8    7.79    3.81   0
   6  -3   8    3.29    3.36   0
   6   3   8    3.42    3.50   0
   6   3   8    2.56    3.51   0
   6  -3   8   10.28    3.39   0
   7   3   8    1.48    4.12   0
   7   3   8    2.94    4.10   0
   7  -3   8    0.13    4.06   0
  -7   3  -8    0.21    2.76   0
   7  -3   8    2.46    4.08   0
   7   4  -8    2.73    3.85   0
  -7   4   8    0.82    3.74   0
   7  -4  -8    0.32    3.83   0
   7   4  -8    2.55    4.71   0
  -6   4   8    1.62    3.31   0
   6  -4  -8   -0.18    3.40   0
   6   4  -8    2.22    4.03   0
   6   4  -8    4.11    4.05   0
  -5   4   8   28.28    3.27   0
   5  -4  -8   29.42    3.26   0
   5   4  -8   28.56    4.11   0
   5   4  -8   26.35    4.10   0
  -4   4   8  213.23    4.60   0
  -4   4   8  209.58    8.59   0
   4  -4  -8  210.18    4.59   0
   4   4  -8  211.58    6.94   0
   4   4  -8  224.24    7.14   0
  -3   4   8   22.93    3.01   0
   3  -4  -8   24.59    2.86   0
   3   4  -8   21.34    5.31   0
   2  -4  -8  108.36    3.80   0
  -2   4   8  106.60    3.75   0
  -1  -4   8  513.07    9.66   0
   1  -4  -8  498.40    6.01   0
  -1  -4   8  498.14    9.50   0
  -1   4   8  459.23    6.62   0
  -1   4   8  506.68    6.13   0
   0   4   8  614.74    5.96   0
   0   4   8  580.66    6.56   0
   0  -4   8  585.87    7.45   0
   0  -4   8  610.45    7.46   0
   0  -4  -8  598.22    5.92   0
   1   4   8   45.24    3.06   0
   1   4   8   40.88    2.82   0
   1  -4   8   42.68    3.11   0
   1  -4   8   48.98    3.13   0
  -1  -4  -8   43.64    2.32   0
   2  -4   8   35.63    2.26   0
  -2  -4  -8   33.66    2.10   0
  -2   4  -8   31.82    2.14   0
   2   4   8   29.61    2.70   0
   2   4   8   31.24    2.12   0
   3  -4   8   75.15    3.15   0
   3   4   8   77.55    2.47   0
   3   4   8   71.83    3.08   0
  -3   4  -8   73.40    3.12   0
   3   4   8   82.16    3.21   0
   4  -4   8  135.14    3.58   0
   4  -4   8  157.04    3.63   0
   4   4   8  134.07    3.60   0
  -4   4  -8  140.75    3.69   0
   4   4   8  150.93    3.66   0
   4   4   8  152.38    3.77   0
   5  -4   8   56.53    3.40   0
  -5   4  -8   56.77    3.59   0
   5   4   8   55.66    3.37   0
   5  -4   8   55.59    3.44   0
   5   4   8   56.49    3.55   0
   6  -4   8    3.97    3.48   0
   6   4   8   -0.03    3.51   0
  -6   4  -8    2.35    2.45   0
   6  -4   8   -1.72    3.43   0
   6   4   8    0.65    2.43   0
   7   4   8   -0.33    2.95   0
   7  -4   8    2.93    2.82   0
  -7   4  -8    0.83    3.09   0
   7  -4   8    3.29    4.12   0
   7   4   8   -0.25    3.01   0
  -7   5   8    3.32    3.87   0
   7  -5  -8    0.37    4.11   0
   7   5  -8    1.18    4.75   0
   7   5  -8    2.22    4.76   0
  -6   5   8    1.42    3.38   0
   6  -5  -8    0.39    3.41   0
   6   5  -8    2.79    4.20   0
   6   5  -8    2.80    4.19   0
  -5   5   8    5.64    3.06   0
   5   5  -8    1.66    3.68   0
  -5   5   8    1.56    4.36   0
   5  -5  -8    1.53    3.09   0
   5   5  -8    2.33    4.35   0
   4   5  -8   26.65    5.13   0
   4   5  -8   23.70    5.05   0
  -4   5   8   25.75    4.35   0
   4  -5  -8   21.56    3.29   0
   4   5  -8   23.09    5.13   0
  -4   5   8   23.75    3.23   0
  -3   5   8   29.40    3.01   0
   3  -5  -8   28.29    3.05   0
   2  -5  -8   67.70    3.45   0
  -2   5   8   69.78    3.37   0
   1  -5  -8  795.45    7.14   0
  -1   5   8  776.70    7.03   0
  -1  -5   8  780.02   11.74   0
  -1  -5   8  840.59   12.07   0
   0  -5  -8   10.70    2.62   0
   0  -5   8    8.64    3.22   0
   0   5   8    8.33    2.70   0
   0  -5   8    9.79    2.72   0
   0   5   8    9.20    2.70   0
   1   5   8   14.71    2.59   0
   1  -5   8   15.20    2.81   0
  -1   5  -8   14.88    2.72   0
   1   5   8   15.48    1.95   0
  -1  -5  -8   17.17    2.57   0
   2   5   8   26.12    2.04   0
   2  -5   8   24.29    2.86   0
   2   5   8   27.93    2.00   0
  -2  -5  -8   31.56    2.75   0
  -2   5  -8   27.91    2.20   0
   3  -5   8    3.64    1.95   0
   3   5   8    3.72    2.48   0
   3   5   8    3.10    2.59   0
  -3   5  -8    3.87    2.65   0
   3   5   8    3.76    1.88   0
  -3   5  -8    3.29    1.88   0
   4   5   8   33.78    3.10   0
  -4   5  -8   33.67    2.35   0
   4   5   8   34.98    3.05   0
   4  -5   8   28.79    2.93   0
   4   5   8   34.54    2.35   0
   5   5   8   18.78    3.17   0
  -5   5  -8   16.50    2.38   0
   5  -5   8   17.55    3.03   0
   5  -5   8   20.25    3.03   0
   5   5   8   17.92    3.25   0
   6  -5   8    3.54    3.67   0
   6   5   8    0.25    3.45   0
   6  -5   8    0.99    3.49   0
  -6   5  -8    2.80    3.41   0
   6   5   8    2.61    3.50   0
   7  -5   8    0.89    4.20   0
   7   5   8    2.80    3.97   0
   7  -5   8    1.55    2.98   0
   7   5   8   -1.10    4.32   0
   7   6  -8    1.10    4.86   0
  -7   6   8   -3.31    4.02   0
   7  -6  -8    2.00    3.98   0
   7   6  -8    1.29    4.83   0
   6   6  -8   -0.51    3.89   0
  -6   6   8    1.46    3.33   0
   6  -6  -8   -0.31    3.52   0
  -6   6   8    0.96    4.08   0
   6   6  -8    2.57    4.83   0
   5   6  -8    5.15    4.43   0
  -5   6   8    5.21    3.11   0
  -5   6   8    3.86    4.26   0
   5  -6  -8    4.14    3.10   0
   5   6  -8    4.04    4.37   0
   4  -6  -8  329.32    5.19   0
  -4   6   8  333.08    5.14   0
   4   6  -8  311.93    7.87   0
  -3   6   8   76.60    3.32   0
   3  -6  -8   73.70    3.39   0
   2  -6  -8   97.54    2.97   0
  -2   6   8   98.22    3.52   0
   1  -6  -8  161.08    3.95   0
  -1  -6   8  155.84    5.74   0
  -1  -6   8  166.82    5.85   0
  -1   6   8  152.50    3.33   0
   0  -6  -8   22.07    2.76   0
   0   6   8   20.23    2.72   0
   0   6  -8   22.77    2.88   0
   0  -6   8   22.77    2.83   0
   1   6   8   19.95    2.75   0
  -1   6  -8   17.04    2.80   0
   1   6   8   18.47    1.96   0
  -1  -6  -8   17.04    2.52   0
   1  -6   8   17.19    2.81   0
   2   6   8    0.43    1.77   0
   2   6   8    2.60    2.38   0
  -2   6  -8    0.52    2.68   0
  -2  -6  -8    2.44    2.49   0
   2  -6   8    1.67    1.92   0
   3   6   8    1.57    2.75   0
  -3   6  -8   -1.40    2.59   0
  -3   6  -8    0.69    1.83   0
   3   6   8   -1.71    2.61   0
   3  -6   8    1.47    2.51   0
   4   6   8   22.94    2.14   0
   4   6   8   21.89    2.22   0
  -4   6  -8   24.75    2.89   0
   4  -6   8   17.53    2.90   0
  -4   6  -8   24.89    2.88   0
   4   6   8   22.27    2.20   0
   5   6   8    0.77    3.11   0
  -5   6  -8   -0.50    3.08   0
   5  -6   8   -0.64    3.07   0
   5  -6   8    1.98    3.02   0
   5   6   8    2.53    3.24   0
  -6   6  -8    2.08    3.48   0
   6   6   8    1.39    3.59   0
   6  -6   8    0.67    2.48   0
   6  -6   8   -0.35    2.31   0
   6   6   8    1.43    2.55   0
   7   7  -8    1.78    5.71   0
   7   7  -8    0.45    4.79   0
  -7   7   8    4.44    3.99   0
   7  -7  -8   -1.28    3.96   0
  -6   7   8    1.25    4.17   0
   6   7  -8    0.32    4.94   0
   6  -7  -8   -2.50    3.30   0
  -6   7   8    1.87    3.50   0
   6   7  -8    0.12    4.85   0
  -5   7   8    3.24    3.22   0
   5   7  -8    1.90    4.40   0
  -5   7   8    2.96    3.64   0
   5  -7  -8    4.36    3.21   0
   5   7  -8    2.65    4.33   0
   4  -7  -8   23.84    3.12   0
   4   7  -8   23.44    3.94   0
  -4   7   8   26.77    3.14   0
  -3   7   8   10.03    2.88   0
[truncated: 416,667 more chars]
