# Supplementary material for: Crystal structure and DFT study of benzyl 1-benzyl-2-oxo-1,2-di­hydro­quinoline-4-carboxyl­ate
Source: Acta Crystallogr E Crystallogr Commun. 2019 Jun 11;75(Pt 7):980–3. doi: 10.1107/S2056989019007989 (PMC6659339; doi:10.1107/S2056989019007989)
Supplement: Supplementary file 2 [file e-75-00980-Isup2.hkl]

data_I                                                                          
_shelx_title ' SHELXT_A.RES IN P2(1)/N'                                         
_shelx_refln_list_code          4                                               
_shelx_F_calc_maximum      166.37                                               
_exptl_crystal_F_000       776.00                                               
_reflns_d_resolution_high  0.8107                                               
                                                                                
loop_                                                                           
 _space_group_symop_operation_xyz                                               
 'x, y, z'                                                                      
 '-x+1/2, y+1/2, -z+1/2'                                                        
 '-x, -y, -z'                                                                   
 'x-1/2, -y-1/2, z-1/2'                                                         
                                                                                
_cell_length_a     5.6101                                                       
_cell_length_b    19.5523                                                       
_cell_length_c    17.2761                                                       
_cell_angle_alpha  90.000                                                       
_cell_angle_beta   96.969                                                       
_cell_angle_gamma  90.000                                                       
                                                                                
_shelx_F_squared_multiplier     1.000                                           
                                                                                
loop_                                                                           
 _refln_index_h                                                                 
 _refln_index_k                                                                 
 _refln_index_l                                                                 
 _refln_F_squared_calc                                                          
 _refln_F_squared_meas                                                          
 _refln_F_squared_sigma                                                         
 _refln_observed_status                                                         
   2   0   0        304.09        314.04         5.67 o                         
   4   0   0          8.68         12.18         2.85 o                         
   6   0   0          1.71          4.32         5.30 o                         
   1   1   0        703.70        717.83         8.43 o                         
   2   1   0       1531.56       1500.17         9.20 o                         
   3   1   0        554.15        544.03         6.31 o                         
   4   1   0          2.91          3.47         2.82 o                         
   5   1   0         29.63         27.60         2.83 o                         
   6   1   0          5.58          8.94         3.31 o                         
   0   2   0        495.36        625.96        24.83 o                         
   1   2   0      13929.73      14529.84       786.41 o                         
   2   2   0         89.15         96.64         3.34 o                         
   3   2   0        209.47        230.02         3.38 o                         
   4   2   0        118.97        129.39         3.25 o                         
   5   2   0         12.77         17.58         2.82 o                         
   6   2   0         26.02         24.48         3.93 o                         
   1   3   0      21959.69      22950.49      1403.78 o                         
   2   3   0        920.35        894.55         6.27 o                         
   3   3   0         43.45         44.20         2.49 o                         
   4   3   0         37.87         43.07         2.32 o                         
   5   3   0          7.89          9.86         3.01 o                         
   6   3   0          0.73          2.94         3.08 o                         
   0   4   0      18716.11      17504.46       154.08 o                         
   1   4   0        572.89        533.37         6.68 o                         
   2   4   0        296.11        313.95         4.62 o                         
   3   4   0       1308.82       1383.11        16.01 o                         
   4   4   0          9.82          9.80         2.36 o                         
   5   4   0         50.54         51.59         3.02 o                         
   6   4   0          4.63          5.16         3.11 o                         
   1   5   0        269.36        234.98         4.71 o                         
   2   5   0        674.49        714.61         8.81 o                         
   3   5   0        469.36        436.89         7.74 o                         
   4   5   0          9.25          6.55         2.31 o                         
   5   5   0          4.18          3.63         2.38 o                         
   6   5   0          3.08          4.56         3.41 o                         
   0   6   0          4.54          0.48         3.41 o                         
   1   6   0        833.13        758.65         7.06 o                         
   2   6   0         16.87         15.81         2.95 o                         
   3   6   0         19.96         22.15         2.39 o                         
   4   6   0         16.58         16.82         2.44 o                         
   5   6   0          7.58         11.29         2.84 o                         
   6   6   0         40.79         32.59         3.24 o                         
   1   7   0        200.15        204.24         4.06 o                         
   2   7   0         27.64         38.13         3.34 o                         
   3   7   0         83.55         84.70         3.38 o                         
   4   7   0         37.60         38.94         2.96 o                         
   5   7   0         27.57         26.94         2.69 o                         
   6   7   0         12.65         14.60         3.50 o                         
   0   8   0         30.91         36.64         4.80 o                         
   1   8   0         37.76         42.80         3.03 o                         
   2   8   0          3.33          9.84         2.80 o                         
   3   8   0         33.40         40.62         3.18 o                         
   4   8   0        126.16        122.58         3.27 o                         
   5   8   0         57.31         57.52         3.04 o                         
   6   8   0          0.43          2.54         3.13 o                         
   1   9   0        286.96        274.02         3.85 o                         
   2   9   0         38.74         41.25         3.28 o                         
   3   9   0          9.31         19.60         3.05 o                         
   4   9   0          0.00          0.32         2.88 o                         
   5   9   0        133.79        121.84         3.38 o                         
   6   9   0          3.62          4.30         2.97 o                         
   0  10   0        828.07        752.02         8.35 o                         
   1  10   0        815.61        829.50         9.25 o                         
   2  10   0         21.42         20.83         3.15 o                         
   3  10   0          2.50          0.00         3.01 o                         
   4  10   0          9.00         10.28         2.59 o                         
   5  10   0         13.97         13.55         3.23 o                         
   6  10   0          4.36          6.18         3.06 o                         
   1  11   0        108.98        112.85         3.32 o                         
   2  11   0        283.98        258.70         3.75 o                         
   3  11   0          7.06         12.00         3.05 o                         
   4  11   0         18.58         19.00         2.89 o                         
   5  11   0          0.04          0.00         3.17 o                         
   6  11   0          0.04          3.19         2.88 o                         
   0  12   0         30.68         34.60         3.86 o                         
   1  12   0          1.95          1.25         2.48 o                         
   2  12   0          5.66          9.80         2.72 o                         
   3  12   0          0.01          1.58         2.77 o                         
   4  12   0         22.10         17.09         3.34 o                         
   5  12   0          3.98          4.92         3.04 o                         
   1  13   0         67.38         73.27         3.47 o                         
   2  13   0          0.40          2.48         2.77 o                         
   3  13   0          7.14          7.30         3.31 o                         
   4  13   0          5.63          4.76         2.97 o                         
   5  13   0          0.65          0.00         3.35 o                         
   0  14   0         18.82         16.80         4.70 o                         
   1  14   0         64.73         71.79         3.88 o                         
   2  14   0          9.80          9.35         3.19 o                         
   3  14   0         34.04         36.05         3.41 o                         
   4  14   0          6.27          4.28         3.14 o                         
   5  14   0          3.35          4.30         3.13 o                         
   1  15   0         34.31         45.32         3.02 o                         
   2  15   0        126.02        115.97         4.51 o                         
   3  15   0         39.45         40.79         2.83 o                         
   4  15   0          0.02          0.76         3.48 o                         
   5  15   0          0.27          0.00         2.68 o                         
   0  16   0          0.69          5.42         3.23 o                         
   1  16   0         81.90         83.47         2.75 o                         
   2  16   0         51.25         54.26         3.56 o                         
   3  16   0          3.93          1.94         3.05 o                         
   4  16   0          2.05          0.00         3.26 o                         
   5  16   0          2.77          0.00         3.30 o                         
   1  17   0        165.75        157.43         3.99 o                         
   2  17   0         19.76         21.85         3.40 o                         
   3  17   0         15.92         21.93         3.65 o                         
   4  17   0          0.02          0.21         3.78 o                         
   0  18   0         16.56         13.89         5.03 o                         
   1  18   0          0.30          4.02         3.40 o                         
   2  18   0          3.90          1.79         3.43 o                         
   3  18   0         25.32         26.24         3.65 o                         
   4  18   0         18.53         24.78         3.95 o                         
   1  19   0         24.54         23.68         2.93 o                         
   2  19   0          3.50          6.98         3.28 o                         
   3  19   0          0.01          2.31         3.65 o                         
   4  19   0          0.05          1.56         3.49 o                         
   0  20   0        139.39        141.08         5.29 o                         
   1  20   0          0.05          6.43         3.61 o                         
   2  20   0         42.30         38.36         3.76 o                         
   3  20   0          5.96          7.37         3.26 o                         
   1  21   0          0.48          5.32         3.74 o                         
   2  21   0          0.01          3.70         3.33 o                         
   3  21   0          0.92          4.76         3.59 o                         
   0  22   0         45.73         51.72         5.95 o                         
   1  22   0         10.57          8.58         3.47 o                         
   2  22   0          0.56          0.47         3.61 o                         
   1  23   0         19.53         15.88         4.14 o                         
   2  23   0          8.05          8.94         3.58 o                         
   0  24   0         16.85         12.25         5.99 o                         
  -5   0   1        203.83        195.77        13.48 o                         
  -3   0   1         49.42         53.29         3.37 o                         
  -1   0   1       2026.94       2045.33        19.10 o                         
   1   0   1       5123.80       5059.92        51.85 o                         
   3   0   1       1695.56       1747.46        27.28 o                         
   5   0   1        122.61        122.37         4.38 o                         
  -6   1   1         24.11         21.05         3.49 o                         
  -5   1   1         55.93         59.34         3.18 o                         
  -4   1   1         31.34         33.77         2.95 o                         
  -3   1   1         16.53         20.60         2.56 o                         
  -2   1   1          1.81          1.95         2.27 o                         
  -1   1   1        250.28        263.52         6.01 o                         
   1   1   1       1413.26       1322.73        15.04 o                         
   2   1   1       1141.68       1059.48         6.21 o                         
   3   1   1         67.54         61.68         2.99 o                         
   4   1   1        151.43        141.44         3.59 o                         
   5   1   1          6.89          6.32         3.10 o                         
   6   1   1          3.71          0.11         2.70 o                         
  -6   2   1         48.99         52.97         3.49 o                         
  -5   2   1          0.06          3.44         2.67 o                         
  -4   2   1          0.23          2.73         2.78 o                         
  -3   2   1        297.02        292.05         3.39 o                         
  -2   2   1        408.91        408.42         4.90 o                         
  -1   2   1       1019.65       1078.89        19.29 o                         
   0   2   1       5386.50       5977.32        82.94 o                         
   1   2   1         68.72         62.83         3.81 o                         
   2   2   1          0.53          1.43         2.32 o                         
   3   2   1          1.33          1.78         2.30 o                         
   4   2   1         67.69         83.05         3.09 o                         
   5   2   1         38.15         27.70         2.81 o                         
   6   2   1         64.87         61.18         3.75 o                         
  -6   3   1          0.01          0.00         2.78 o                         
  -5   3   1          3.58          9.00         3.01 o                         
  -4   3   1         47.49         52.09         2.70 o                         
  -3   3   1          0.10          2.95         2.65 o                         
  -2   3   1        379.12        428.97         8.05 o                         
  -1   3   1       2434.49       2686.29        63.49 o                         
   0   3   1        115.87         95.32         4.69 o                         
   1   3   1         65.46         88.63         3.97 o                         
   2   3   1        493.07        500.45         5.55 o                         
   3   3   1        148.32        124.86         2.79 o                         
   4   3   1          0.02          1.98         2.32 o                         
   5   3   1         19.10         15.97         2.55 o                         
   6   3   1          1.46          3.70         3.72 o                         
  -6   4   1          0.69          1.57         3.36 o                         
  -5   4   1         45.60         44.93         3.18 o                         
  -4   4   1          9.92          9.93         2.50 o                         
  -3   4   1        538.96        601.63         6.31 o                         
  -2   4   1         72.63         76.93         3.73 o                         
  -1   4   1       1286.45       1195.18        24.34 o                         
   0   4   1       2148.79       2091.51        12.83 o                         
   1   4   1      27678.74      28698.10      1081.28 o                         
   2   4   1          2.95          9.42         2.66 o                         
   3   4   1        508.82        512.36         7.73 o                         
   4   4   1         75.25         76.79         2.79 o                         
   5   4   1         68.55         67.68         3.20 o                         
   6   4   1         21.61         21.31         2.98 o                         
  -6   5   1          3.75          7.06         2.84 o                         
  -5   5   1          0.89          6.26         2.62 o                         
  -4   5   1          0.20          2.73         2.47 o                         
  -3   5   1         21.79         20.28         2.34 o                         
  -2   5   1         44.77         41.03         3.37 o                         
  -1   5   1       1265.55       1215.54        25.41 o                         
   0   5   1      15126.62      14452.47       138.22 o                         
   1   5   1       6661.38       7005.55       164.75 o                         
   2   5   1        374.87        426.08         4.91 o                         
   3   5   1        195.10        212.61         3.35 o                         
   4   5   1          0.32          3.17         2.17 o                         
   5   5   1          5.08          5.90         2.56 o                         
   6   5   1          5.67          6.73         3.07 o                         
  -6   6   1          5.61          8.27         3.19 o                         
  -5   6   1        123.05        125.17         4.75 o                         
  -4   6   1          7.17          6.62         2.53 o                         
  -3   6   1        528.86        592.89        12.77 o                         
  -2   6   1       2443.73       2556.70        51.83 o                         
  -1   6   1          5.12         24.34         3.43 o                         
   0   6   1       1944.04       1723.09        11.35 o                         
   1   6   1          9.22         11.40         2.96 o                         
   2   6   1       1830.99       1873.87        31.50 o                         
   3   6   1          0.11          0.56         2.47 o                         
   4   6   1          7.60          6.99         2.36 o                         
   5   6   1          0.41          2.25         2.35 o                         
   6   6   1          6.69          9.29         3.39 o                         
  -6   7   1         24.64         29.14         3.32 o                         
  -5   7   1          6.53          8.70         2.87 o                         
  -4   7   1         84.36         77.97         2.95 o                         
  -3   7   1         42.92         49.25         3.74 o                         
  -2   7   1         46.06         53.71         3.38 o                         
  -1   7   1        567.20        512.11         7.22 o                         
   0   7   1         81.34         74.64         3.54 o                         
   1   7   1        231.32        244.07         4.38 o                         
   2   7   1       3447.86       3709.68        42.83 o                         
   3   7   1        242.51        248.40         3.56 o                         
   4   7   1         39.59         37.78         2.96 o                         
   5   7   1         31.47         24.00         2.69 o                         
   6   7   1          1.20          1.16         3.03 o                         
  -6   8   1          8.32          4.40         2.92 o                         
  -5   8   1          0.39          2.32         2.85 o                         
  -4   8   1          0.26          3.14         2.82 o                         
  -3   8   1        127.64        150.07         3.61 o                         
  -2   8   1        308.20        326.94         5.47 o                         
  -1   8   1        123.99        120.99         3.89 o                         
   0   8   1        223.49        198.65         3.88 o                         
   1   8   1       1827.47       1905.86        25.41 o                         
   2   8   1         10.34         13.32         2.86 o                         
   3   8   1         68.89         69.47         2.77 o                         
   4   8   1         17.74         16.40         2.86 o                         
   5   8   1          0.37          4.66         2.75 o                         
   6   8   1         12.20         14.44         3.22 o                         
  -6   9   1          0.01          1.66         3.27 o                         
  -5   9   1          4.98          6.09         3.19 o                         
  -4   9   1          2.17          4.20         2.64 o                         
  -3   9   1        144.69        154.58         3.73 o                         
  -2   9   1        255.19        277.71         4.27 o                         
  -1   9   1        135.68        136.39         3.55 o                         
   0   9   1        282.98        278.22         6.06 o                         
   1   9   1        997.69        940.63        14.18 o                         
   2   9   1        136.54        116.42         3.49 o                         
   3   9   1        155.96        165.70         4.14 o                         
   4   9   1         14.04         13.68         2.85 o                         
   5   9   1         31.45         30.11         3.02 o                         
   6   9   1          0.38          2.56         3.03 o                         
  -6  10   1          5.59          9.84         3.07 o                         
  -5  10   1        211.98        196.81         3.88 o                         
  -4  10   1         17.52         17.60         3.11 o                         
  -3  10   1         38.13         29.73         2.78 o                         
  -2  10   1        248.44        258.10         4.25 o                         
  -1  10   1        522.00        497.12         4.84 o                         
   0  10   1          3.10          4.53         3.13 o                         
   1  10   1         42.71         42.16         3.13 o                         
   2  10   1         39.34         33.44         3.23 o                         
   3  10   1         36.84         42.41         3.18 o                         
   4  10   1          0.27          2.63         2.28 o                         
   5  10   1         24.99         24.32         3.08 o                         
   6  10   1          1.18          1.88         3.31 o                         
  -6  11   1          1.09          1.91         3.12 o                         
  -5  11   1          8.86          6.64         2.92 o                         
  -4  11   1         14.96         14.08         2.58 o                         
  -3  11   1          1.04          3.17         3.15 o                         
  -2  11   1          6.06         12.31         3.17 o                         
  -1  11   1          0.03          1.77         2.78 o                         
   0  11   1        705.72        691.20         5.48 o                         
   1  11   1        206.18        193.90         3.48 o                         
   2  11   1        102.58        119.89         3.53 o                         
   3  11   1         16.01         16.53         3.21 o                         
   4  11   1          6.66         10.42         3.23 o                         
   5  11   1         12.37         10.35         2.60 o                         
   6  11   1          0.07          0.49         2.86 o                         
  -5  12   1          2.48          0.00         2.89 o                         
  -4  12   1         85.37         76.42         3.70 o                         
  -3  12   1          6.89          9.75         2.91 o                         
  -2  12   1         75.55         72.50         3.84 o                         
  -1  12   1         32.97         33.30         2.68 o                         
   0  12   1         15.59         10.79         2.99 o                         
   1  12   1          2.11          2.04         3.07 o                         
   2  12   1         30.70         26.95         3.22 o                         
   3  12   1         19.31         22.50         2.68 o                         
   4  12   1         26.12         26.88         3.01 o                         
   5  12   1         12.41         14.29         2.97 o                         
  -5  13   1          2.93          2.92         2.81 o                         
  -4  13   1         75.80         62.56         3.83 o                         
  -3  13   1          5.92          7.13         2.92 o                         
  -2  13   1        160.60        141.85         3.41 o                         
  -1  13   1         10.13         13.73         2.91 o                         
   0  13   1         13.49         21.81         2.79 o                         
   1  13   1         62.62         65.84         3.22 o                         
   2  13   1        110.59         94.68         3.00 o                         
   3  13   1          0.42          2.22         2.97 o                         
   4  13   1          1.57          3.48         3.06 o                         
   5  13   1          0.28          1.31         3.38 o                         
  -5  14   1         17.43         16.72         3.22 o                         
  -4  14   1          3.06          3.86         3.50 o                         
  -3  14   1          2.43          1.38         3.37 o                         
  -2  14   1         13.37         12.05         2.94 o                         
  -1  14   1         15.65         17.67         2.93 o                         
   0  14   1          4.69          7.53         3.27 o                         
   1  14   1         12.35         14.60         2.66 o                         
   2  14   1          6.85          5.78         3.27 o                         
   3  14   1          3.67          4.24         2.87 o                         
   4  14   1          5.42          8.77         3.12 o                         
   5  14   1         21.00         20.88         3.22 o                         
  -5  15   1          0.79          1.11         2.92 o                         
  -4  15   1          0.29          0.00         2.79 o                         
  -3  15   1         24.20         17.63         3.35 o                         
  -2  15   1         95.90        108.70         3.47 o                         
  -1  15   1         58.62         61.32         2.91 o                         
   0  15   1          9.03          4.31         2.63 o                         
   1  15   1         65.92         66.06         2.88 o                         
   2  15   1         13.57         19.43         3.35 o                         
   3  15   1          7.35          8.80         2.90 o                         
   4  15   1          2.10          3.77         3.10 o                         
   5  15   1          1.38          7.59         2.93 o                         
  -5  16   1          2.32          3.68         3.23 o                         
  -4  16   1          4.62          7.22         3.16 o                         
  -3  16   1         32.55         27.03         3.16 o                         
  -2  16   1         81.11         84.40         3.69 o                         
  -1  16   1         28.94         29.96         3.36 o                         
   0  16   1          0.04          1.48         3.28 o                         
   1  16   1         43.58         48.22         3.59 o                         
   2  16   1          2.04          3.87         3.13 o                         
   3  16   1         13.36         13.39         3.47 o                         
   4  16   1          0.70          0.00         3.66 o                         
   5  16   1          0.09          3.33         2.98 o                         
  -4  17   1          0.33          0.84         3.46 o                         
  -3  17   1          7.28          3.63         3.18 o                         
  -2  17   1          4.83          5.03         3.32 o                         
  -1  17   1         64.04         64.18         3.60 o                         
   0  17   1          0.69          2.83         3.00 o                         
   1  17   1          0.01          1.22         2.84 o                         
   2  17   1         27.78         30.62         3.19 o                         
   3  17   1          5.56          7.43         2.88 o                         
   4  17   1          0.03          2.32         3.24 o                         
  -4  18   1          2.78          2.32         3.12 o                         
  -3  18   1          5.17          4.74         3.21 o                         
  -2  18   1         41.75         40.43         2.97 o                         
  -1  18   1          2.80          4.98         3.44 o                         
   0  18   1         18.69         19.24         3.21 o                         
   1  18   1         40.21         35.87         3.09 o                         
   2  18   1          1.46          2.61         3.52 o                         
   3  18   1          8.84          6.52         3.29 o                         
   4  18   1         20.47         21.46         3.98 o                         
  -4  19   1          0.29          1.56         3.62 o                         
  -3  19   1          3.58          7.31         3.73 o                         
  -2  19   1         14.76         23.92         3.67 o                         
  -1  19   1          3.21          4.87         2.80 o                         
   0  19   1         11.11         10.14         2.85 o                         
   1  19   1          5.25          7.79         3.21 o                         
   2  19   1          2.79         10.75         3.36 o                         
   3  19   1          9.67          9.22         3.75 o                         
   4  19   1          0.22          0.00         3.50 o                         
  -3  20   1          1.68          4.22         3.85 o                         
  -2  20   1          6.03          9.34         3.33 o                         
  -1  20   1          1.82          2.71         3.27 o                         
   0  20   1         92.04         87.95         3.45 o                         
   1  20   1         90.23         95.99         4.96 o                         
   2  20   1          0.49          1.04         3.77 o                         
   3  20   1          3.17          3.18         3.90 o                         
  -3  21   1          5.60          9.98         3.57 o                         
  -2  21   1          0.03          5.50         3.76 o                         
  -1  21   1          0.07          0.00         3.31 o                         
   0  21   1          8.32         12.19         3.83 o                         
   1  21   1          3.46          4.87         3.69 o                         
   2  21   1          1.28          0.19         3.75 o                         
   3  21   1          4.32          2.50         4.08 o                         
  -2  22   1          2.15          2.50         3.28 o                         
  -1  22   1          5.16          7.99         3.45 o                         
   0  22   1        113.71        111.70         3.99 o                         
   1  22   1         23.66         28.22         3.20 o                         
   2  22   1          0.00          0.00         3.56 o                         
  -2  23   1          3.81          3.06         3.66 o                         
  -1  23   1          2.63          0.00         3.62 o                         
   0  23   1          4.40          7.53         3.97 o                         
   1  23   1         34.17         35.39         4.10 o                         
   2  23   1          1.14          3.96         3.65 o                         
   0  24   1          3.69          3.00         3.69 o                         
  -6   0   2         15.37         18.18         3.87 o                         
  -4   0   2          0.47          2.37         3.52 o                         
  -2   0   2          8.32         12.95         4.14 o                         
   0   0   2       1130.88       1133.69        20.55 o                         
   2   0   2         31.34         29.31         3.59 o                         
   4   0   2       1120.22       1127.13        14.53 o                         
   6   0   2         29.89         34.29         5.22 o                         
  -6   1   2         13.18         16.56         4.37 o                         
  -5   1   2         18.78         22.34         2.82 o                         
  -4   1   2          2.56          4.65         2.75 o                         
  -3   1   2        489.66        472.94         5.64 o                         
  -2   1   2        107.27        104.71         3.48 o                         
  -1   1   2        440.85        469.92         8.66 o                         
   0   1   2       1025.71       1124.51        13.42 o                         
   1   1   2       1169.23       1204.74        20.48 o                         
   2   1   2        267.99        229.87         3.07 o                         
   3   1   2         48.43         48.92         2.45 o                         
   4   1   2         60.95         60.80         2.67 o                         
   5   1   2         10.85         16.94         2.82 o                         
   6   1   2          0.50          1.19         2.96 o                         
  -6   2   2          9.45         10.94         3.30 o                         
  -5   2   2         22.37         24.77         3.13 o                         
  -4   2   2          1.79          2.19         2.78 o                         
  -3   2   2         31.51         32.24         2.95 o                         
  -2   2   2        683.96        696.96         8.85 o                         
  -1   2   2      12652.74      11574.01       778.81 o                         
   0   2   2       3972.19       4153.96        40.97 o                         
   1   2   2       8285.00       8586.68       188.32 o                         
   2   2   2        317.28        309.95         4.85 o                         
   3   2   2         29.46         25.85         2.11 o                         
   4   2   2         53.19         46.17         2.42 o                         
   5   2   2          5.37          3.47         2.56 o                         
   6   2   2          1.13          0.00         3.37 o                         
  -6   3   2          2.14          6.87         3.37 o                         
  -5   3   2         70.21         79.34         3.42 o                         
  -4   3   2         44.28         44.94         2.73 o                         
  -3   3   2       1174.59       1280.91        11.28 o                         
  -2   3   2        299.41        297.60         4.65 o                         
  -1   3   2       4930.53       4732.75       202.45 o                         
   0   3   2        484.77        487.18         7.70 o                         
   1   3   2       5211.20       5248.66       111.66 o                         
   2   3   2         41.12         54.27         3.00 o                         
   3   3   2        477.23        474.39         5.11 o                         
   4   3   2          3.83          3.75         2.50 o                         
   5   3   2         91.99         92.18         2.96 o                         
   6   3   2          0.12          1.43         3.66 o                         
  -6   4   2         17.11         19.29         3.42 o                         
  -5   4   2         68.75         74.84         3.27 o                         
  -4   4   2         21.71         21.42         2.63 o                         
  -3   4   2          0.82          2.84         2.68 o                         
  -2   4   2        128.89        121.84         3.58 o                         
  -1   4   2        119.12        124.95         4.86 o                         
   0   4   2       1222.99       1215.08         9.70 o                         
   1   4   2      12537.40      13239.66       355.79 o                         
   2   4   2       1761.46       1818.60        33.88 o                         
   3   4   2         39.16         46.01         2.30 o                         
   4   4   2         63.49         66.63         2.71 o                         
   5   4   2         16.97         20.05         2.82 o                         
   6   4   2         29.16         33.01         3.22 o                         
  -6   5   2         74.23         87.18         3.71 o                         
  -5   5   2         36.64         43.17         2.90 o                         
  -4   5   2         15.15         15.43         2.80 o                         
  -3   5   2        373.70        373.81         5.46 o                         
  -2   5   2       1417.16       1419.52        18.66 o                         
  -1   5   2        103.46        132.33         4.33 o                         
   0   5   2       2073.54       2079.23        11.92 o                         
   1   5   2         11.16         14.79         3.08 o                         
   2   5   2         61.21         65.69         3.01 o                         
   3   5   2         10.58         10.20         2.46 o                         
   4   5   2         41.09         41.10         2.35 o                         
   5   5   2         10.40         13.34         2.38 o                         
   6   5   2         17.40         19.61         3.18 o                         
  -6   6   2         17.27         15.79         3.18 o                         
  -5   6   2          0.00          2.63         2.98 o                         
  -4   6   2         23.53         34.51         2.67 o                         
  -3   6   2        114.01        104.87         3.06 o                         
  -2   6   2        392.96        470.95         8.80 o                         
  -1   6   2        512.33        455.91         5.69 o                         
   0   6   2        675.28        608.88        10.63 o                         
   1   6   2        700.55        679.73         6.82 o                         
   2   6   2         27.35         21.41         3.25 o                         
   3   6   2        145.12        162.97         4.14 o                         
   4   6   2         25.00         24.31         2.57 o                         
   5   6   2          0.02          0.00         2.70 o                         
   6   6   2         13.50         13.64         3.49 o                         
  -6   7   2          7.78         12.48         3.16 o                         
  -5   7   2          8.16          8.95         2.63 o                         
  -4   7   2          0.51          1.68         2.60 o                         
  -3   7   2          5.34          5.94         2.82 o                         
  -2   7   2          2.90          0.81         2.78 o                         
  -1   7   2        234.08        198.11         4.38 o                         
   0   7   2         29.05         25.85         3.47 o                         
   1   7   2         43.30         44.46         3.12 o                         
   2   7   2       2360.46       2386.03        15.61 o                         
   3   7   2        114.90        107.10         2.74 o                         
   4   7   2          3.00          5.25         2.19 o                         
   5   7   2          4.53         10.63         2.58 o                         
   6   7   2          6.84          6.44         3.41 o                         
  -6   8   2          0.92          3.86         3.01 o                         
  -5   8   2         63.25         60.23         2.90 o                         
  -4   8   2         59.02         51.59         2.97 o                         
  -3   8   2          0.13          4.82         3.43 o                         
  -2   8   2         48.09         48.69         3.01 o                         
  -1   8   2       2584.83       2442.06        32.90 o                         
   0   8   2       1131.56       1167.93         8.07 o                         
   1   8   2        232.81        223.79         3.73 o                         
   2   8   2        358.73        351.72         6.63 o                         
   3   8   2         18.97         17.57         2.52 o                         
   4   8   2         19.37         17.08         2.63 o                         
   5   8   2          2.00          1.50         2.86 o                         
   6   8   2          1.05          4.78         2.80 o                         
  -6   9   2          0.12          0.00         3.17 o                         
  -5   9   2         17.30         16.56         3.17 o                         
  -4   9   2         35.11         39.22         3.08 o                         
  -3   9   2         31.48         34.36         2.86 o                         
  -2   9   2        148.93        153.81         3.38 o                         
  -1   9   2        365.77        361.09         4.58 o                         
   0   9   2         77.33         88.71         4.00 o                         
   1   9   2       1123.94       1117.62        10.89 o                         
   2   9   2         54.81         39.57         2.98 o                         
   3   9   2          0.05          0.40         3.08 o                         
   4   9   2         28.59         26.91         2.50 o                         
   5   9   2          8.31          9.78         2.67 o                         
   6   9   2          0.19          1.25         2.99 o                         
  -6  10   2         17.25         23.48         3.45 o                         
  -5  10   2          3.41          7.77         3.31 o                         
  -4  10   2        164.85        138.20         3.41 o                         
  -3  10   2          5.87          8.82         2.98 o                         
  -2  10   2        166.31        175.32         5.96 o                         
  -1  10   2        230.74        243.02         4.01 o                         
   0  10   2          0.71          0.00         2.72 o                         
   1  10   2         26.31         28.96         2.95 o                         
   2  10   2        204.84        193.25         3.62 o                         
   3  10   2          1.20          2.51         2.73 o                         
   4  10   2          4.13          5.73         2.84 o                         
   5  10   2          2.52          0.93         2.85 o                         
   6  10   2          0.01          1.78         2.85 o                         
  -6  11   2          2.95          4.44         3.31 o                         
  -5  11   2         18.92         20.16         3.31 o                         
  -4  11   2         57.68         58.07         3.21 o                         
  -3  11   2         30.13         31.76         3.00 o                         
  -2  11   2        328.25        319.83         4.14 o                         
  -1  11   2        770.23        726.90        10.90 o                         
   0  11   2         70.00         68.74         2.96 o                         
   1  11   2        219.80        219.75         5.09 o                         
   2  11   2         17.04         17.12         2.56 o                         
   3  11   2         40.72         50.13         3.06 o                         
   4  11   2          2.57          4.61         3.30 o                         
   5  11   2          0.12          2.86         2.89 o                         
   6  11   2          0.09          0.76         2.67 o                         
  -6  12   2          1.01          0.74         3.50 o                         
  -5  12   2         68.37         60.61         3.22 o                         
  -4  12   2          6.80          7.98         3.38 o                         
  -3  12   2          0.39          2.77         2.94 o                         
  -2  12   2        282.20        269.10         4.30 o                         
  -1  12   2        328.88        354.22         4.51 o                         
   0  12   2         14.04         22.12         3.22 o                         
   1  12   2          6.20          9.92         3.24 o                         
   2  12   2          0.28          1.70         2.47 o                         
   3  12   2          1.37          7.56         2.85 o                         
   4  12   2         46.53         49.67         2.85 o                         
   5  12   2          0.81          0.00         3.20 o                         
  -5  13   2          2.83          5.66         3.43 o                         
  -4  13   2         11.54         10.36         3.92 o                         
  -3  13   2        105.56        101.08         3.67 o                         
  -2  13   2         69.15         69.53         3.47 o                         
  -1  13   2        149.26        150.41         3.29 o                         
   0  13   2          0.00          0.77         2.61 o                         
   1  13   2         72.63         71.91         3.49 o                         
   2  13   2          0.38          2.81         2.83 o                         
   3  13   2        102.24         90.14         3.10 o                         
   4  13   2         22.12         25.17         2.90 o                         
   5  13   2          4.32          2.96         3.07 o                         
  -5  14   2          2.53          1.52         3.50 o                         
  -4  14   2         81.42         79.81         3.71 o                         
  -3  14   2          5.27          8.93         2.97 o                         
  -2  14   2         85.15         77.63         3.54 o                         
  -1  14   2         39.38         41.81         3.30 o                         
   0  14   2          2.28          3.38         3.18 o                         
   1  14   2         19.23         23.50         2.72 o                         
   2  14   2         43.64         38.74         3.37 o                         
   3  14   2          0.00          2.53         3.16 o                         
   4  14   2          1.59          1.59         2.88 o                         
   5  14   2          8.39         10.64         2.94 o                         
  -5  15   2          2.58          6.57         3.54 o                         
  -4  15   2         72.33         79.32         3.98 o                         
  -3  15   2         18.06         17.19         3.37 o                         
  -2  15   2         92.75         82.98         3.30 o                         
  -1  15   2         69.39         66.42         3.24 o                         
   0  15   2         18.42         23.17         3.30 o                         
   1  15   2        189.68        201.85         3.66 o                         
   2  15   2        227.92        217.51         3.62 o                         
   3  15   2         11.97         15.42         2.56 o                         
   4  15   2         35.07         31.48         2.92 o                         
   5  15   2          0.13          2.46         3.15 o                         
  -5  16   2          0.20          1.76         3.60 o                         
  -4  16   2         10.45         12.59         3.64 o                         
  -3  16   2         52.00         47.75         3.43 o                         
  -2  16   2          2.44          2.38         2.92 o                         
  -1  16   2          1.92          3.33         3.19 o                         
   0  16   2          4.12          7.06         2.90 o                         
   1  16   2         49.00         45.57         3.57 o                         
   2  16   2         81.94         78.30         3.63 o                         
   3  16   2          2.24          0.00         3.47 o                         
   4  16   2          1.46          3.62         3.67 o                         
   5  16   2          0.02          3.11         3.53 o                         
  -4  17   2          8.75          9.99         3.50 o                         
  -3  17   2         11.56         16.00         3.18 o                         
  -2  17   2         10.89         10.93         3.40 o                         
  -1  17   2         13.39         10.12         3.32 o                         
   0  17   2        141.23        142.62         3.56 o                         
   1  17   2         46.15         48.19         3.67 o                         
   2  17   2          3.21          1.98         3.04 o                         
   3  17   2          8.20         12.46         3.55 o                         
   4  17   2          0.03          2.80         3.75 o                         
  -4  18   2          5.94          8.61         3.45 o                         
  -3  18   2          0.88          3.40         3.17 o                         
  -2  18   2          0.15          0.00         3.40 o                         
  -1  18   2         12.40         14.37         3.44 o                         
   0  18   2         49.77         50.66         3.29 o                         
   1  18   2        319.04        331.16        10.81 o                         
   2  18   2          4.48          4.80         3.06 o                         
   3  18   2          0.63          0.65         2.97 o                         
   4  18   2          0.26          0.00         3.10 o                         
  -4  19   2          0.25          0.00         3.61 o                         
  -3  19   2         25.55         35.84         3.46 o                         
  -2  19   2         20.17         15.49         3.61 o                         
  -1  19   2         49.62         47.39         3.70 o                         
   0  19   2         28.17         30.70         2.93 o                         
   1  19   2          0.07          4.41         3.54 o                         
   2  19   2         10.91         15.25         3.61 o                         
   3  19   2          0.22          1.63         3.24 o                         
   4  19   2          2.97          4.95         3.55 o                         
  -3  20   2          0.04          0.71         3.79 o                         
  -2  20   2          0.60          3.05         3.65 o                         
  -1  20   2         24.70         25.12         3.43 o                         
   0  20   2        131.84        137.81         3.84 o                         
   1  20   2          3.63          4.37         3.23 o                         
   2  20   2          5.88          5.07         3.28 o                         
   3  20   2          1.63          4.52         3.23 o                         
  -3  21   2          0.16          1.89         3.93 o                         
  -2  21   2          3.19          6.72         3.32 o                         
  -1  21   2         26.46         28.66         3.89 o                         
   0  21   2         27.12         33.51         3.85 o                         
   1  21   2         18.13         18.97         3.82 o                         
   2  21   2          0.43          3.16         3.78 o                         
   3  21   2          0.04          1.77         3.49 o                         
  -2  22   2          0.49          0.62         3.29 o                         
  -1  22   2          4.51          5.79         3.85 o                         
   0  22   2          0.09          4.41         4.00 o                         
   1  22   2          5.59          3.84         3.91 o                         
   2  22   2          0.00          0.00         4.01 o                         
  -2  23   2          0.13          0.00         4.10 o                         
  -1  23   2          9.44         10.64         3.99 o                         
   0  23   2          1.99          6.10         3.91 o                         
   1  23   2          0.38          4.56         3.56 o                         
   0  24   2          0.89          5.40         4.17 o                         
  -5   0   3        228.02        233.86         9.24 o                         
  -3   0   3        684.22        637.38        12.03 o                         
  -1   0   3      12115.75      10054.22        61.45 o                         
   1   0   3        106.89        112.48         3.81 o                         
   3   0   3        136.93        147.26         5.06 o                         
   5   0   3        201.82        208.58         5.85 o                         
  -6   1   3        135.87        134.63         5.16 o                         
  -5   1   3          2.70          7.20         3.46 o                         
  -4   1   3          0.99          0.00         2.80 o                         
  -3   1   3          0.84          4.81         2.81 o                         
  -2   1   3        121.36        107.42         3.61 o                         
  -1   1   3        894.36        926.09        11.81 o                         
   0   1   3         50.91         52.13         3.65 o                         
   1   1   3       1940.84       2085.38        35.61 o                         
   2   1   3        870.89        807.29         9.33 o                         
   3   1   3        203.93        213.66         2.76 o                         
   4   1   3        177.19        192.19         5.05 o                         
   5   1   3         92.11         89.98         3.09 o                         
   6   1   3          0.02          0.00         3.12 o                         
  -6   2   3        162.66        162.86         4.48 o                         
  -5   2   3        125.39        128.13         3.57 o                         
  -4   2   3          7.89          9.59         3.13 o                         
  -3   2   3          3.91          4.22         2.52 o                         
  -2   2   3        424.67        393.17         5.55 o                         
  -1   2   3         37.75         21.61         5.93 o                         
   0   2   3       2259.62       2413.14        36.59 o                         
   1   2   3       1540.37       1470.03        18.63 o                         
   2   2   3         45.37         35.75         2.06 o                         
   3   2   3        773.77        820.61         7.86 o                         
   4   2   3          6.41          6.13         2.15 o                         
   5   2   3         50.34         46.15         3.25 o                         
   6   2   3          5.17          6.41         3.07 o                         
  -6   3   3          6.56         10.46         3.56 o                         
  -5   3   3         21.68         20.82         2.93 o                         
  -4   3   3         23.63         20.63         2.92 o                         
  -3   3   3        131.57        133.59         3.25 o                         
  -2   3   3        497.23        515.71         6.44 o                         
  -1   3   3       6787.88       6178.43        72.69 o                         
   0   3   3      13723.39      13991.56        88.87 o                         
   1   3   3       7312.93       7406.83       105.03 o                         
   2   3   3         66.48         70.15         3.28 o                         
   3   3   3        647.30        618.89         7.70 o                         
   4   3   3         26.31         24.66         2.27 o                         
   5   3   3         21.93         21.78         2.81 o                         
   6   3   3         31.76         31.02         2.98 o                         
  -6   4   3         32.95         33.41         3.51 o                         
  -5   4   3          3.01          2.24         3.07 o                         
  -4   4   3          5.04          6.74         2.70 o                         
  -3   4   3          3.74          4.92         2.82 o                         
  -2   4   3         11.92         14.93         3.44 o                         
  -1   4   3       2187.50       2109.59        43.83 o                         
   0   4   3       1193.43       1162.79        10.49 o                         
   1   4   3        589.09        610.20         8.03 o                         
   2   4   3        646.55        589.08         6.61 o                         
   3   4   3          3.65          2.91         2.05 o                         
   4   4   3        269.58        257.06         3.12 o                         
   5   4   3          7.63         11.22         2.72 o                         
   6   4   3          4.33          5.64         3.11 o                         
  -6   5   3          3.83          6.77         3.38 o                         
  -5   5   3          2.57          1.95         3.11 o                         
  -4   5   3         34.19         37.28         3.06 o                         
  -3   5   3        455.71        420.26         4.50 o                         
  -2   5   3          0.44          1.88         3.10 o                         
  -1   5   3        125.47        157.36         4.76 o                         
   0   5   3        772.60        718.83         9.71 o                         
   1   5   3       3531.69       3461.28        51.99 o                         
   2   5   3         76.14         76.09         2.64 o                         
   3   5   3         71.74         67.33         2.78 o                         
   4   5   3        128.31        131.06         3.04 o                         
   5   5   3          3.59          3.31         2.54 o                         
   6   5   3          0.93          3.70         3.43 o                         
  -6   6   3          8.13          9.37         3.46 o                         
  -5   6   3         15.09         16.89         2.58 o                         
  -4   6   3          2.88          3.42         2.54 o                         
  -3   6   3        173.73        186.38         4.16 o                         
  -2   6   3         63.04         67.31         3.25 o                         
  -1   6   3          7.97         11.66         3.34 o                         
   0   6   3       2466.55       2488.22        14.64 o                         
   1   6   3       6025.59       6213.35        91.99 o                         
   2   6   3       2845.25       2855.19        35.92 o                         
   3   6   3         98.96         99.17         3.51 o                         
   4   6   3          0.04          1.85         2.56 o                         
   5   6   3          0.07          0.00         2.36 o                         
   6   6   3          0.00          0.44         3.04 o                         
  -6   7   3          3.23          0.00         3.40 o                         
  -5   7   3         10.38         11.12         2.75 o                         
  -4   7   3          1.92          4.96         2.60 o                         
  -3   7   3         25.03         27.11         3.23 o                         
  -2   7   3        918.15        946.70         9.58 o                         
  -1   7   3        304.57        252.05         4.45 o                         
   0   7   3          5.79          4.19         2.89 o                         
   1   7   3        349.08        356.73         6.86 o                         
   2   7   3       1135.00       1076.14        18.46 o                         
   3   7   3         21.84         21.98         2.39 o                         
   4   7   3         11.65         12.80         2.87 o                         
   5   7   3          6.53          6.55         2.63 o                         
   6   7   3          3.27          6.34         3.22 o                         
  -6   8   3         42.55         41.63         3.36 o                         
  -5   8   3          4.30          3.66         3.15 o                         
  -4   8   3        340.97        331.88         4.32 o                         
  -3   8   3        138.31        149.90         3.83 o                         
  -2   8   3        251.22        320.52         6.44 o                         
  -1   8   3        121.62        136.15         3.95 o                         
   0   8   3         11.18          6.84         2.87 o                         
   1   8   3         20.50         21.35         2.90 o                         
   2   8   3       1028.46        920.41         5.60 o                         
   3   8   3        124.42        120.20         3.44 o                         
   4   8   3         19.29         16.54         2.67 o                         
   5   8   3         12.43         12.69         2.81 o                         
   6   8   3          6.58         10.86         3.22 o                         
  -6   9   3          3.14          5.65         3.31 o                         
  -5   9   3          0.40          0.21         2.86 o                         
  -4   9   3         22.52         18.19         2.80 o                         
  -3   9   3         17.31         20.48         3.26 o                         
  -2   9   3        205.20        209.75         3.77 o                         
  -1   9   3        329.30        292.35         4.32 o                         
   0   9   3         63.69         63.16         3.07 o                         
   1   9   3       1268.22       1268.65        10.79 o                         
   2   9   3        363.61        375.00         4.45 o                         
   3   9   3        188.62        184.72         3.52 o                         
   4   9   3          7.44         10.72         2.82 o                         
   5   9   3         20.70         16.49         2.67 o                         
   6   9   3          2.60          4.46         2.79 o                         
  -6  10   3          1.18          3.80         2.98 o                         
  -5  10   3          1.47          3.83         3.28 o                         
  -4  10   3         32.05         28.44         3.08 o                         
  -3  10   3          1.67          5.80         3.00 o                         
  -2  10   3        377.89        382.07         5.33 o                         
  -1  10   3       2032.70       2092.62        10.52 o                         
   0  10   3          0.06          0.00         3.10 o                         
   1  10   3         53.79         54.79         4.25 o                         
   2  10   3        257.31        273.40         5.49 o                         
   3  10   3        158.02        157.89         4.04 o                         
   4  10   3         99.12         92.94         3.54 o                         
   5  10   3          8.60         16.57         3.18 o                         
   6  10   3          0.34          0.00         2.75 o                         
  -6  11   3          3.17          4.56         3.07 o                         
  -5  11   3          6.39         10.29         3.55 o                         
  -4  11   3         88.53         85.32         3.66 o                         
  -3  11   3         24.35         29.60         3.36 o                         
  -2  11   3          5.81         11.29         3.34 o                         
  -1  11   3         87.94         97.01         3.49 o                         
   0  11   3        298.60        323.79         6.99 o                         
   1  11   3          9.46         10.42         2.82 o                         
   2  11   3        155.79        160.20         2.94 o                         
   3  11   3         39.54         48.21         2.81 o                         
   4  11   3          0.62          2.13         2.32 o                         
   5  11   3          1.35          2.57         2.92 o                         
  -5  12   3         10.33          9.45         3.54 o                         
  -4  12   3        199.66        181.35         3.74 o                         
  -3  12   3          1.65          0.00         2.79 o                         
  -2  12   3         41.76         44.13         3.32 o                         
  -1  12   3        122.45        110.71         3.79 o                         
   0  12   3        193.07        203.44         4.19 o                         
   1  12   3         19.15         20.19         3.24 o                         
   2  12   3          0.22          0.62         2.78 o                         
   3  12   3          3.41          9.09         3.29 o                         
   4  12   3          2.49          4.60         2.50 o                         
   5  12   3          9.57         11.76         3.35 o                         
  -5  13   3          1.32          2.15         3.10 o                         
  -4  13   3         22.17         19.07         3.74 o                         
  -3  13   3         12.66         14.68         3.30 o                         
  -2  13   3         93.62         99.37         3.44 o                         
  -1  13   3         96.64         99.97         3.40 o                         
   0  13   3        660.49        684.45         5.47 o                         
   1  13   3        131.78        133.11         3.63 o                         
   2  13   3          0.62          8.11         2.50 o                         
   3  13   3          1.46          6.52         3.22 o                         
   4  13   3         70.38         68.94         3.14 o                         
   5  13   3          0.96          1.82         3.03 o                         
  -5  14   3          9.14          5.80         3.22 o                         
  -4  14   3         21.47         24.50         3.62 o                         
  -3  14   3         57.78         54.04         3.56 o                         
  -2  14   3         79.48         69.41         3.60 o                         
  -1  14   3        168.24        159.17         3.48 o                         
   0  14   3         61.07         64.40         3.11 o                         
   1  14   3         14.12         14.03         2.60 o                         
   2  14   3        207.12        207.92         3.44 o                         
   3  14   3         54.25         58.95         3.17 o                         
   4  14   3         11.22          8.91         2.55 o                         
   5  14   3          0.37          1.56         3.10 o                         
  -5  15   3         24.19         17.05         3.54 o                         
  -4  15   3          2.86          5.06         3.31 o                         
  -3  15   3         19.84         25.14         2.79 o                         
  -2  15   3         17.94         14.44         3.53 o                         
  -1  15   3          9.51          9.98         2.94 o                         
   0  15   3          3.04          2.46         2.86 o                         
   1  15   3         97.45         94.48         3.57 o                         
   2  15   3          0.09          0.00         3.44 o                         
   3  15   3         46.15         60.40         3.30 o                         
   4  15   3          9.01         10.97         2.75 o                         
   5  15   3          0.36          2.74         3.19 o                         
  -5  16   3          2.85          2.81         3.78 o                         
  -4  16   3          6.90          4.79         3.14 o                         
  -3  16   3         37.21         28.06         2.95 o                         
  -2  16   3          0.87          2.92         3.01 o                         
  -1  16   3          8.13         11.56         2.93 o                         
   0  16   3         10.04          9.01         3.03 o                         
   1  16   3         68.66         70.17         3.31 o                         
   2  16   3         24.46         31.05         3.55 o                         
   3  16   3          6.77          7.91         3.49 o                         
   4  16   3          0.23          2.67         3.29 o                         
  -4  17   3          5.59          8.21         3.90 o                         
  -3  17   3          2.23          3.79         3.66 o                         
  -2  17   3          0.00          1.19         2.93 o                         
  -1  17   3          4.06          4.48         3.34 o                         
   0  17   3        150.31        159.04         5.37 o                         
   1  17   3        123.61        123.71         6.20 o                         
   2  17   3         30.55         30.49         2.87 o                         
   3  17   3          0.29          1.54         3.11 o                         
   4  17   3          0.35          2.71         3.33 o                         
  -4  18   3          2.63          5.65         3.91 o                         
  -3  18   3          0.03          3.67         3.55 o                         
  -2  18   3         21.28         17.07         3.19 o                         
  -1  18   3         13.23         12.49         3.45 o                         
   0  18   3          0.38          1.11         3.34 o                         
   1  18   3         41.52         34.38         3.62 o                         
   2  18   3          0.62          3.28         2.90 o                         
   3  18   3          8.38          9.25         3.28 o                         
   4  18   3          7.94         10.53         4.00 o                         
  -4  19   3          4.38          5.30         3.58 o                         
  -3  19   3          1.31          3.70         3.18 o                         
  -2  19   3         10.30          8.47         3.54 o                         
  -1  19   3          0.42          2.93         3.15 o                         
   0  19   3         34.03         33.58         3.61 o                         
   1  19   3          6.60         11.24         3.17 o                         
   2  19   3          3.41          2.92         3.56 o                         
   3  19   3          0.11          1.75         3.38 o                         
   4  19   3          1.33          6.88         3.27 o                         
  -3  20   3          1.69          3.90         3.45 o                         
  -2  20   3          3.21          4.55         2.91 o                         
  -1  20   3          4.81          7.45         3.32 o                         
   0  20   3          1.78          3.40         3.36 o                         
   1  20   3         26.33         28.27         3.60 o                         
   2  20   3          4.08          8.30         3.30 o                         
   3  20   3         10.70         15.21         3.96 o                         
  -3  21   3          0.90          2.12         3.95 o                         
  -2  21   3          0.00          3.81         3.33 o                         
  -1  21   3          0.57          1.94         3.14 o                         
   0  21   3         23.60         25.40         3.22 o                         
   1  21   3         19.39         23.78         3.45 o                         
   2  21   3          2.08          4.39         3.14 o                         
   3  21   3          0.00          0.00         4.06 o                         
  -2  22   3          0.20          1.81         3.66 o                         
  -1  22   3          0.65          5.41         3.82 o                         
   0  22   3          3.47          2.41         2.81 o                         
   1  22   3          0.88          8.20         3.87 o                         
   2  22   3          0.23          0.00         4.04 o                         
  -1  23   3          3.44          5.64         3.66 o                         
   0  23   3          1.31          1.15         3.35 o                         
   1  23   3          0.21          2.49         3.59 o                         
  -6   0   4          5.28          7.02         7.77 o                         
  -4   0   4        436.55        421.66         6.95 o                         
  -2   0   4        359.73        343.37         7.94 o                         
   0   0   4        610.81        573.98         9.42 o                         
   2   0   4       1820.01       1810.41        31.99 o                         
   4   0   4        377.22        375.42        11.59 o                         
   6   0   4         19.36         22.87         5.36 o                         
  -6   1   4         91.59         85.68         4.19 o                         
  -5   1   4         38.82         44.71         4.35 o                         
  -4   1   4         99.22         96.74         3.22 o                         
  -3   1   4          3.70          7.37         2.85 o                         
  -2   1   4       1651.60       1659.53        11.40 o                         
  -1   1   4       2031.71       2104.12        25.49 o                         
   0   1   4       2670.74       2677.99        57.84 o                         
   1   1   4        805.59        823.91        13.48 o                         
   2   1   4         27.65         22.63         2.02 o                         
   3   1   4         12.99          8.18         2.31 o                         
   4   1   4         61.47         55.80         2.53 o                         
   5   1   4         40.29         40.52         2.66 o                         
   6   1   4          2.74          6.40         3.36 o                         
  -6   2   4         26.17         25.96         4.13 o                         
  -5   2   4         15.56         14.38         3.37 o                         
  -4   2   4          4.79          7.96         3.36 o                         
  -3   2   4         40.52         49.98         2.89 o                         
  -2   2   4        278.79        274.14         5.14 o                         
  -1   2   4        528.60        548.97        10.67 o                         
   0   2   4       3345.76       3418.47        43.33 o                         
   1   2   4       1378.46       1196.44        18.03 o                         
   2   2   4        443.75        444.71         6.13 o                         
   3   2   4         28.43         28.71         2.12 o                         
   4   2   4         14.84         11.83         2.32 o                         
   5   2   4         10.95         12.92         2.63 o                         
   6   2   4          5.20          8.18         2.85 o                         
  -6   3   4         83.03         92.70         3.97 o                         
  -5   3   4        162.95        157.87         3.65 o                         
  -4   3   4         89.28         90.00         3.18 o                         
  -3   3   4        185.96        197.33         3.92 o                         
  -2   3   4        607.77        583.10        10.20 o                         
  -1   3   4         94.45        103.78         6.32 o                         
   0   3   4        568.06        543.27         6.73 o                         
   1   3   4       1538.18       1587.79        15.58 o                         
   2   3   4         81.80         71.37         2.71 o                         
   3   3   4          9.64         10.80         2.05 o                         
   4   3   4        100.88        106.19         3.37 o                         
   5   3   4          4.24          7.18         2.98 o                         
   6   3   4          3.17          3.34         2.71 o                         
  -6   4   4         29.38         29.48         3.64 o                         
  -5   4   4        249.74        237.51         4.39 o                         
  -4   4   4         22.17         24.93         2.49 o                         
  -3   4   4         12.86         18.82         2.98 o                         
  -2   4   4        222.30        220.58         5.28 o                         
  -1   4   4       5082.01       4908.96       141.50 o                         
   0   4   4        113.41         95.98         4.21 o                         
   1   4   4          3.62          2.49         2.53 o                         
   2   4   4        456.25        453.44        10.59 o                         
   3   4   4         98.81         81.01         2.69 o                         
   4   4   4         57.93         60.01         2.46 o                         
   5   4   4          0.44          0.00         3.00 o                         
   6   4   4          3.08          4.67         3.45 o                         
  -6   5   4          2.95          5.04         3.29 o                         
  -5   5   4         13.80         16.42         3.23 o                         
  -4   5   4        106.56        108.05         3.00 o                         
  -3   5   4        211.58        220.80         4.17 o                         
  -2   5   4        478.84        459.72        11.08 o                         
  -1   5   4       1519.31       1467.86        29.60 o                         
   0   5   4        187.42        201.08         4.27 o                         
   1   5   4        560.64        606.84         9.86 o                         
   2   5   4        684.21        676.10        12.25 o                         
   3   5   4         15.44         19.18         2.37 o                         
   4   5   4         77.56         75.42         2.65 o                         
   5   5   4        132.24        128.46         2.89 o                         
   6   5   4         13.39         18.14         3.96 o                         
  -6   6   4          5.30          5.55         3.51 o                         
  -5   6   4         35.43         39.62         2.84 o                         
  -4   6   4          3.84          4.53         2.77 o                         
  -3   6   4        217.47        238.99         4.27 o                         
  -2   6   4          0.54          1.16         3.83 o                         
  -1   6   4        727.22        602.94         8.84 o                         
   0   6   4       3432.55       3309.41        21.73 o                         
   1   6   4         43.00         49.19         2.73 o                         
   2   6   4        220.00        231.91         4.68 o                         
   3   6   4         28.07         26.35         2.51 o                         
   4   6   4          7.78         10.90         2.57 o                         
   5   6   4          0.80          2.04         2.81 o                         
   6   6   4          5.02          6.63         2.68 o                         
  -6   7   4          1.55          4.75         3.40 o                         
  -5   7   4         61.93         57.69         3.14 o                         
  -4   7   4         61.88         67.52         3.36 o                         
  -3   7   4         10.29          6.49         3.06 o                         
  -2   7   4        384.11        419.16         8.18 o                         
  -1   7   4         59.30         57.88         3.61 o                         
   0   7   4        193.41        176.22         4.16 o                         
   1   7   4       2015.31       2035.27        27.72 o                         
   2   7   4        740.26        745.18         7.51 o                         
   3   7   4          5.19          5.46         2.67 o                         
   4   7   4         33.55         30.82         2.94 o                         
   5   7   4          1.48          4.51         2.60 o                         
   6   7   4         12.39         10.52         2.81 o                         
  -6   8   4          4.42          7.66         3.59 o                         
  -5   8   4          5.56          9.97         3.28 o                         
  -4   8   4          0.82          2.25         2.94 o                         
  -3   8   4          4.08          4.14         3.48 o                         
  -2   8   4        150.98        147.63         4.07 o                         
  -1   8   4        169.97        124.91         3.56 o                         
   0   8   4        259.84        244.56         4.37 o                         
   1   8   4        586.57        577.73        10.09 o                         
   2   8   4         12.58          9.11         2.61 o                         
   3   8   4          8.49          8.58         2.46 o                         
   4   8   4          1.95          5.32         2.86 o                         
   5   8   4         29.46         28.07         2.40 o                         
   6   8   4          2.05          4.46         3.24 o                         
  -6   9   4          2.41          2.07         3.18 o                         
  -5   9   4          6.57          7.81         3.03 o                         
  -4   9   4         37.14         34.90         3.00 o                         
  -3   9   4        149.88        151.12         4.12 o                         
  -2   9   4        220.54        233.95         4.52 o                         
  -1   9   4         32.69         33.69         3.54 o                         
   0   9   4        493.50        488.41         4.90 o                         
   1   9   4       1181.36       1079.73        19.32 o                         
   2   9   4        344.36        347.35         8.86 o                         
   3   9   4         77.96         72.60         2.85 o                         
   4   9   4          4.28          2.84         2.63 o                         
   5   9   4         18.38         24.05         2.69 o                         
   6   9   4          4.66          7.07         2.77 o                         
  -6  10   4          1.18          3.56         3.32 o                         
  -5  10   4          3.86          5.31         3.27 o                         
  -4  10   4         10.35         14.98         3.71 o                         
  -3  10   4         35.35         47.08         3.59 o                         
  -2  10   4         96.95         98.37         3.22 o                         
  -1  10   4         21.98         19.41         3.27 o                         
   0  10   4        935.00        925.28         8.28 o                         
   1  10   4         87.02         88.03         3.19 o                         
   2  10   4        958.72        956.86        18.47 o                         
   3  10   4          1.77          2.85         2.22 o                         
   4  10   4         51.60         50.79         3.43 o                         
   5  10   4          1.10          3.16         2.58 o                         
  -6  11   4          0.52          2.11         3.14 o                         
  -5  11   4          9.40          8.97         3.31 o                         
  -4  11   4          3.84          5.41         3.68 o                         
  -3  11   4          7.24          5.56         2.84 o                         
  -2  11   4         39.39         39.39         3.19 o                         
  -1  11   4        102.96        102.73         3.88 o                         
   0  11   4         74.00         63.09         3.38 o                         
   1  11   4         27.92         30.66         2.88 o                         
   2  11   4         29.52         30.92         2.86 o                         
   3  11   4          5.95         10.78         2.70 o                         
   4  11   4         27.32         28.19         2.45 o                         
   5  11   4          1.10          1.82         3.15 o                         
  -5  12   4          0.66          0.78         3.21 o                         
  -4  12   4         23.03         27.13         3.57 o                         
  -3  12   4         12.50         12.55         2.69 o                         
  -2  12   4         54.19         48.19         3.07 o                         
  -1  12   4        905.04        960.88        11.29 o                         
   0  12   4         83.99         84.59         3.46 o                         
   1  12   4         96.56        101.61         3.15 o                         
   2  12   4         10.89          5.26         2.56 o                         
   3  12   4        231.34        228.20         3.92 o                         
   4  12   4          6.80          5.93         2.86 o                         
   5  12   4          0.00          3.73         2.84 o                         
  -5  13   4         10.18         11.12         3.54 o                         
  -4  13   4          0.00          2.83         3.20 o                         
  -3  13   4         51.63         46.93         3.69 o                         
  -2  13   4         67.97         60.59         3.42 o                         
  -1  13   4          3.46          4.38         2.75 o                         
   0  13   4          1.39          2.26         3.04 o                         
   1  13   4         27.79         27.31         2.68 o                         
   2  13   4         62.83         55.97         3.46 o                         
   3  13   4        123.94        117.51         3.17 o                         
   4  13   4         14.00         10.93         3.17 o                         
   5  13   4          7.92          6.78         3.06 o                         
  -5  14   4          1.04          5.00         3.61 o                         
  -4  14   4          3.81          4.43         3.38 o                         
  -3  14   4         11.44          7.66         3.19 o                         
  -2  14   4         13.91          9.07         2.77 o                         
  -1  14   4         54.50         49.20         3.12 o                         
   0  14   4        282.89        289.24         8.77 o                         
   1  14   4          0.83          1.55         2.62 o                         
   2  14   4        575.60        587.34         6.29 o                         
   3  14   4         41.38         48.98         2.86 o                         
   4  14   4          9.32         10.98         2.73 o                         
   5  14   4          1.84          2.78         3.39 o                         
  -5  15   4          1.49          2.58         3.35 o                         
  -4  15   4          0.00          4.41         3.73 o                         
  -3  15   4          7.40         12.13         3.00 o                         
  -2  15   4        105.70         98.97         3.85 o                         
  -1  15   4         10.91         10.23         2.71 o                         
   0  15   4         38.00         35.58         2.77 o                         
   1  15   4          0.15          0.00         3.34 o                         
   2  15   4          4.34          5.07         3.49 o                         
   3  15   4         18.51         18.50         3.47 o                         
   4  15   4         17.40         16.83         3.23 o                         
   5  15   4          1.74          2.59         3.28 o                         
  -5  16   4          1.97          1.83         3.55 o                         
  -4  16   4          9.91          5.63         3.23 o                         
  -3  16   4        102.27         99.90         3.80 o                         
  -2  16   4         19.40         14.93         3.14 o                         
  -1  16   4          3.91          3.29         2.74 o                         
   0  16   4         29.46         32.59         3.07 o                         
   1  16   4         56.85         56.42         3.62 o                         
   2  16   4         30.67         29.06         3.52 o                         
   3  16   4          9.46          9.23         3.56 o                         
   4  16   4          4.74          7.67         2.81 o                         
  -4  17   4          0.14          2.25         3.66 o                         
  -3  17   4          2.92          2.32         3.14 o                         
  -2  17   4         35.01         30.32         3.54 o                         
  -1  17   4         13.78         15.57         3.53 o                         
   0  17   4          9.80          9.30         2.90 o                         
   1  17   4        433.15        465.88         6.65 o                         
   2  17   4         20.58         24.46         3.16 o                         
   3  17   4         34.42         25.01         3.31 o                         
   4  17   4          1.33          3.22         3.47 o                         
  -4  18   4          1.59          0.66         4.04 o                         
  -3  18   4         23.12         24.77         3.82 o                         
  -2  18   4          3.24          2.67         3.50 o                         
  -1  18   4          7.52          6.61         3.42 o                         
   0  18   4         29.97         33.89         3.23 o                         
   1  18   4         33.46         38.72         4.49 o                         
   2  18   4          1.23          2.43         3.15 o                         
   3  18   4         14.00         12.84         3.75 o                         
   4  18   4         14.10         12.37         3.24 o                         
  -4  19   4          0.88          1.44         3.64 o                         
  -3  19   4          4.33          4.35         3.71 o                         
  -2  19   4         19.61         19.89         3.21 o                         
  -1  19   4          3.44          4.07         3.57 o                         
   0  19   4         57.09         55.78         3.44 o                         
   1  19   4         23.18         20.11         3.58 o                         
   2  19   4         14.33         15.52         3.28 o                         
   3  19   4          6.14          3.53         3.86 o                         
  -3  20   4          0.12          0.45         3.12 o                         
  -2  20   4          5.51          6.90         3.39 o                         
  -1  20   4          0.71          1.31         3.58 o                         
   0  20   4         39.45         36.09         3.79 o                         
   1  20   4          0.02          3.20         3.69 o                         
   2  20   4          0.89          3.82         3.36 o                         
   3  20   4         10.57         12.68         3.70 o                         
  -3  21   4          1.47          3.65         4.28 o                         
  -2  21   4         13.58          9.24         3.82 o                         
  -1  21   4          6.26          6.29         3.33 o                         
   0  21   4          6.14          7.81         3.34 o                         
   1  21   4         16.54         11.90         3.21 o                         
   2  21   4          0.00          5.82         3.12 o                         
  -2  22   4          0.23          0.09         3.51 o                         
  -1  22   4          1.44          0.46         3.98 o                         
   0  22   4          0.57          2.27         3.08 o                         
   1  22   4          3.25          5.56         3.45 o                         
   2  22   4          0.31          0.67         3.98 o                         
  -1  23   4          7.76          5.23         3.66 o                         
   0  23   4          0.58          1.97         3.55 o                         
   1  23   4          0.26          0.85         3.65 o                         
  -5   0   5        861.90        929.23         9.41 o                         
  -3   0   5        281.77        277.41         6.86 o                         
  -1   0   5         15.87          8.67         6.30 o                         
   1   0   5          9.03         11.86         2.68 o                         
   3   0   5         79.17         72.50         2.70 o                         
   5   0   5          4.55          7.50         3.91 o                         
  -6   1   5         11.14          8.62         4.03 o                         
  -5   1   5        319.20        328.93         4.88 o                         
  -4   1   5          0.00          0.32         3.16 o                         
  -3   1   5          0.15          2.69         2.86 o                         
  -2   1   5        468.03        490.20         6.98 o                         
  -1   1   5        743.05        768.77         7.84 o                         
   0   1   5        492.57        535.38         6.70 o                         
   1   1   5        330.64        296.33         4.54 o                         
   2   1   5       1139.41       1089.39        16.00 o                         
   3   1   5         27.62         28.05         2.03 o                         
   4   1   5         29.99         34.22         2.37 o                         
   5   1   5          1.85          1.90         2.35 o                         
   6   1   5          0.05          0.34         3.09 o                         
  -6   2   5         63.97         54.63         4.01 o                         
  -5   2   5        105.54        100.42         5.11 o                         
  -4   2   5        108.38         99.03         3.47 o                         
  -3   2   5          0.21          1.01         2.78 o                         
  -2   2   5        443.91        492.33         6.56 o                         
  -1   2   5       2770.35       2729.43        33.32 o                         
   0   2   5        792.00        835.67        14.09 o                         
   1   2   5        184.64        168.09         3.66 o                         
   2   2   5        317.54        304.41         4.77 o                         
   3   2   5         10.59         10.50         1.83 o                         
   4   2   5        262.14        260.46         4.72 o                         
   5   2   5          0.20          3.65         2.73 o                         
   6   2   5          0.64          1.90         2.93 o                         
  -6   3   5         48.25         49.70         3.68 o                         
  -5   3   5          0.96          3.02         3.26 o                         
  -4   3   5        253.33        239.76         4.10 o                         
  -3   3   5          0.29          0.21         2.66 o                         
  -2   3   5        161.71        142.40         4.99 o                         
  -1   3   5         54.56         62.28         4.84 o                         
   0   3   5        163.93        171.46         4.36 o                         
   1   3   5        993.00       1107.95        16.14 o                         
   2   3   5        157.66        184.37         3.28 o                         
   3   3   5          9.68          8.03         1.95 o                         
   4   3   5        181.42        183.06         3.24 o                         
   5   3   5          4.10          6.01         2.74 o                         
   6   3   5          1.26          4.15         3.42 o                         
  -6   4   5         50.21         55.32         3.36 o                         
  -5   4   5         19.30         26.75         3.26 o                         
  -4   4   5        123.68        122.64         3.37 o                         
  -3   4   5        469.73        486.74         7.82 o                         
  -2   4   5       1253.24       1357.61        11.99 o                         
  -1   4   5        113.16         95.17         5.04 o                         
   0   4   5       1385.31       1364.98        16.22 o                         
   1   4   5       1182.13       1223.93        21.57 o                         
   2   4   5        284.88        290.47         5.72 o                         
   3   4   5         57.19         50.84         2.28 o                         
   4   4   5        111.56        125.04         2.95 o                         
   5   4   5         33.52         35.35         3.40 o                         
   6   4   5          0.00          3.51         3.52 o                         
  -6   5   5         48.16         51.65         3.75 o                         
  -5   5   5         37.93         36.59         3.36 o                         
  -4   5   5          6.19          8.80         3.22 o                         
  -3   5   5         14.90         17.35         3.56 o                         
  -2   5   5        222.18        214.15         5.87 o                         
  -1   5   5        498.06        485.06         6.64 o                         
   0   5   5       2581.07       2573.03        24.13 o                         
   1   5   5        265.55        294.66         4.27 o                         
   2   5   5        592.90        586.75         8.15 o                         
   3   5   5        205.43        178.29         4.78 o                         
   4   5   5        105.85        113.17         2.55 o                         
   5   5   5         38.32         39.74         2.81 o                         
   6   5   5         42.69         39.21         2.89 o                         
  -6   6   5          1.50          3.72         3.32 o                         
  -5   6   5          9.82          7.47         2.77 o                         
  -4   6   5        271.39        276.75         4.30 o                         
  -3   6   5          1.94          1.03         3.65 o                         
  -2   6   5        301.00        269.88         4.99 o                         
  -1   6   5        230.23        245.76         4.63 o                         
   0   6   5       1224.13       1325.94        23.29 o                         
   1   6   5        176.22        181.44         3.89 o                         
   2   6   5       1276.25       1277.20        18.60 o                         
   3   6   5          4.77          4.38         2.37 o                         
   4   6   5        129.92        119.43         4.07 o                         
   5   6   5         57.90         55.63         2.65 o                         
   6   6   5          2.92          7.75         3.95 o                         
  -6   7   5         26.48         27.45         3.88 o                         
  -5   7   5         40.99         38.51         3.04 o                         
  -4   7   5         87.77         90.37         3.90 o                         
  -3   7   5        446.79        468.33         5.78 o                         
  -2   7   5        219.39        228.49         4.83 o                         
  -1   7   5          7.32          3.36         2.94 o                         
   0   7   5       1187.91       1240.68        11.09 o                         
   1   7   5         97.06         89.63         3.49 o                         
   2   7   5       1312.61       1260.18        28.45 o                         
   3   7   5          0.25          2.32         2.21 o                         
   4   7   5        237.54        232.81         4.25 o                         
   5   7   5          9.45         12.63         2.50 o                         
   6   7   5          2.92          3.55         3.21 o                         
  -6   8   5         25.45         31.66         3.51 o                         
  -5   8   5         13.46         14.33         2.84 o                         
  -4   8   5          0.24          3.03         3.11 o                         
  -3   8   5        350.22        352.75         4.94 o                         
  -2   8   5          2.43          3.10         2.90 o                         
  -1   8   5       1347.99       1369.07        14.56 o                         
   0   8   5        952.16       1092.34        12.93 o                         
   1   8   5          1.07          6.80         3.12 o                         
   2   8   5        293.12        295.35         4.26 o                         
   3   8   5          3.27          2.43         2.44 o                         
   4   8   5          0.38          0.99         2.70 o                         
   5   8   5          0.00          4.95         2.87 o                         
   6   8   5          0.01          5.41         3.28 o                         
  -6   9   5          2.99          6.12         3.39 o                         
  -5   9   5          3.56          5.76         3.35 o                         
  -4   9   5         13.65         18.72         3.23 o                         
  -3   9   5          0.19          1.76         3.41 o                         
  -2   9   5          2.09          4.43         2.51 o                         
  -1   9   5          5.90         13.18         2.89 o                         
   0   9   5        118.81        130.43         3.70 o                         
   1   9   5        247.30        246.74         7.17 o                         
   2   9   5         46.62         40.16         3.24 o                         
   3   9   5          1.36          0.63         2.59 o                         
   4   9   5         14.75         16.20         2.74 o                         
   5   9   5          0.66          2.73         2.84 o                         
  -6  10   5          3.67          5.25         3.57 o                         
  -5  10   5          2.92          1.59         3.44 o                         
  -4  10   5          9.99         11.49         3.77 o                         
  -3  10   5         30.87         23.87         4.02 o                         
  -2  10   5         60.50         58.55         3.26 o                         
  -1  10   5        208.64        234.65         4.45 o                         
   0  10   5        185.63        183.66         3.75 o                         
   1  10   5         99.19         90.48         3.21 o                         
   2  10   5        124.42        106.74         4.44 o                         
   3  10   5       2224.49       2193.03        31.43 o                         
   4  10   5         16.82         15.95         3.08 o                         
   5  10   5         14.55         15.63         2.30 o                         
  -6  11   5          0.01          0.08         3.53 o                         
  -5  11   5          0.48          1.30         3.58 o                         
  -4  11   5         28.30         32.55         3.51 o                         
  -3  11   5         12.71         16.03         2.86 o                         
  -2  11   5          0.72          2.61         3.18 o                         
  -1  11   5         17.18         18.47         3.28 o                         
   0  11   5         12.63         18.95         3.21 o                         
   1  11   5          9.21         12.31         2.56 o                         
   2  11   5         63.68         61.24         3.06 o                         
   3  11   5        237.88        242.87         4.35 o                         
   4  11   5         53.98         48.14         2.73 o                         
   5  11   5          0.35          0.00         2.83 o                         
  -5  12   5         23.01         21.57         3.24 o                         
  -4  12   5          1.79          8.90         3.76 o                         
  -3  12   5          7.02          8.33         3.50 o                         
  -2  12   5         35.16         35.05         3.43 o                         
  -1  12   5         35.76         35.74         2.97 o                         
   0  12   5          7.85          7.00         3.07 o                         
   1  12   5          0.35          2.42         2.66 o                         
   2  12   5       1081.15       1085.82        19.59 o                         
   3  12   5        202.67        169.28         5.06 o                         
   4  12   5         10.13          9.19         2.50 o                         
   5  12   5          0.00          0.91         3.00 o                         
  -5  13   5          0.10          1.94         3.63 o                         
  -4  13   5          0.79          1.84         3.77 o                         
  -3  13   5          4.21          3.73         3.00 o                         
  -2  13   5          0.37          5.49         2.58 o                         
  -1  13   5         18.55         18.93         2.73 o                         
   0  13   5         12.58         11.63         2.80 o                         
   1  13   5         58.63         60.18         3.11 o                         
   2  13   5       1270.59       1267.20         6.37 o                         
   3  13   5          3.47          4.77         2.81 o                         
   4  13   5         19.17         14.34         2.88 o                         
   5  13   5         12.23         11.78         3.42 o                         
  -5  14   5          1.55          5.32         3.81 o                         
  -4  14   5          1.77          4.04         3.30 o                         
  -3  14   5         15.91         12.04         3.39 o                         
  -2  14   5         67.19         69.35         3.60 o                         
  -1  14   5         98.22        101.22         3.58 o                         
   0  14   5        146.91        141.45         3.52 o                         
   1  14   5         19.47         14.73         3.00 o                         
   2  14   5        126.35        120.26         3.15 o                         
   3  14   5        197.31        179.97         3.80 o                         
   4  14   5          5.86          7.09         2.81 o                         
   5  14   5          4.15          8.56         2.76 o                         
  -5  15   5          0.51          0.00         3.94 o                         
  -4  15   5         15.71         17.68         3.39 o                         
  -3  15   5         68.08         68.18         3.56 o                         
  -2  15   5         24.33         27.93         3.17 o                         
  -1  15   5          0.58          2.94         2.90 o                         
   0  15   5         12.13         15.97         2.96 o                         
   1  15   5        702.14        669.89        11.12 o                         
   2  15   5         11.51         11.90         2.51 o                         
   3  15   5         37.11         47.65         3.70 o                         
   4  15   5          0.41          2.67         3.03 o                         
  -5  16   5          2.09          1.71         3.92 o                         
  -4  16   5         14.74         15.66         3.50 o                         
  -3  16   5         15.61         18.64         3.67 o                         
  -2  16   5         17.18         20.81         3.36 o                         
  -1  16   5         15.84         15.43         3.09 o                         
   0  16   5          3.57          6.98         3.08 o                         
   1  16   5         16.99         11.91         3.18 o                         
   2  16   5          7.01         10.56         3.49 o                         
   3  16   5         20.96         27.25         3.68 o                         
   4  16   5         10.19         13.36         3.18 o                         
  -4  17   5          0.05          1.45         4.06 o                         
  -3  17   5          3.52          3.73         3.04 o                         
  -2  17   5         64.77         61.62         3.29 o                         
  -1  17   5          0.21          0.00         2.60 o                         
   0  17   5          2.01          5.14         3.34 o                         
   1  17   5         16.19         14.94         3.12 o                         
   2  17   5         78.96         76.53         3.46 o                         
   3  17   5         25.83         23.20         3.15 o                         
   4  17   5         26.22         30.61         2.90 o                         
  -4  18   5          0.33          1.09         3.71 o                         
  -3  18   5          4.84          1.58         3.66 o                         
  -2  18   5         18.20         23.86         3.61 o                         
  -1  18   5          2.49          5.58         3.47 o                         
   0  18   5         21.53         22.63         3.10 o                         
   1  18   5         65.37         67.28         3.73 o                         
   2  18   5          6.21          1.53         2.89 o                         
   3  18   5          1.09          4.04         3.40 o                         
   4  18   5          4.48          5.92         3.05 o                         
  -4  19   5          3.49          5.61         3.73 o                         
  -3  19   5          0.01          2.57         3.92 o                         
  -2  19   5          1.73          6.16         3.25 o                         
  -1  19   5          0.02          2.46         3.53 o                         
   0  19   5          2.86          7.74         3.19 o                         
   1  19   5         19.21         20.78         3.64 o                         
   2  19   5         29.51         34.10         3.82 o                         
   3  19   5          3.78          5.20         3.18 o                         
  -3  20   5          5.32          6.12         4.02 o                         
  -2  20   5         11.45         16.28         3.47 o                         
  -1  20   5          0.28          0.00         3.64 o                         
   0  20   5         17.30         13.41         3.72 o                         
   1  20   5          0.00          0.79         3.04 o                         
   2  20   5          1.27          5.63         3.11 o                         
   3  20   5          0.32          3.19         3.95 o                         
  -3  21   5          0.37          0.00         3.94 o                         
  -2  21   5          0.16          0.78         3.15 o                         
  -1  21   5          1.00          4.93         3.52 o                         
   0  21   5          1.57          0.90         3.31 o                         
   1  21   5         10.17         10.27         3.81 o                         
   2  21   5          1.75          3.39         3.80 o                         
  -2  22   5          0.30          0.00         3.97 o                         
  -1  22   5          0.82          2.59         3.41 o                         
   0  22   5          2.47          7.03         3.51 o                         
   1  22   5          3.71          3.32         3.54 o                         
   2  22   5          0.04          5.13         4.23 o                         
  -1  23   5          0.01          3.40         3.66 o                         
   0  23   5          4.65          3.41         4.16 o                         
   1  23   5          0.65          0.16         4.03 o                         
  -6   0   6        123.70        103.71         8.64 o                         
  -4   0   6        328.39        326.90         7.39 o                         
  -2   0   6       4524.36       4837.91       122.98 o                         
   0   0   6       1246.69       1326.82        22.72 o                         
   2   0   6        639.66        640.98         7.57 o                         
   4   0   6         53.54         61.12         3.93 o                         
   6   0   6          0.05          3.14         4.50 o                         
  -6   1   6         11.18         16.36         3.95 o                         
  -5   1   6         58.57         59.21         3.92 o                         
  -4   1   6          0.31          2.91         3.12 o                         
  -3   1   6        464.61        441.60         5.73 o                         
  -2   1   6          3.86          6.19         3.69 o                         
  -1   1   6       1202.13       1288.55        10.53 o                         
   0   1   6        282.29        260.87         3.80 o                         
   1   1   6        348.59        288.24         5.05 o                         
   2   1   6        501.84        515.17         6.95 o                         
   3   1   6          1.28          3.03         2.06 o                         
   4   1   6          2.49          2.90         2.09 o                         
   5   1   6         19.56         20.25         2.65 o                         
   6   1   6          1.43          0.00         3.16 o                         
  -6   2   6          2.71          6.62         4.06 o                         
  -5   2   6        663.02        643.90         6.06 o                         
  -4   2   6         98.25         91.27         3.59 o                         
  -3   2   6       1124.29       1127.92         7.84 o                         
  -2   2   6        496.28        576.42         7.42 o                         
  -1   2   6         40.65         41.78         3.91 o                         
   0   2   6          7.60          2.57         2.85 o                         
   1   2   6          1.14          0.55         1.86 o                         
   2   2   6          1.01          3.41         2.07 o                         
   3   2   6        173.74        151.46         2.42 o                         
   4   2   6         30.33         27.12         2.38 o                         
   5   2   6         69.51         75.52         2.91 o                         
   6   2   6          0.44          1.99         3.50 o                         
  -6   3   6          3.33         11.12         3.93 o                         
  -5   3   6          6.35          7.17         3.17 o                         
  -4   3   6          8.16         10.60         3.10 o                         
  -3   3   6        419.49        475.33         6.42 o                         
  -2   3   6        401.50        382.91         7.32 o                         
  -1   3   6        315.24        352.66         6.20 o                         
   0   3   6         11.79         10.89         2.73 o                         
   1   3   6        917.03        999.96        11.84 o                         
   2   3   6        106.06        114.62         2.99 o                         
   3   3   6          0.59          1.37         2.25 o                         
   4   3   6         44.69         49.73         3.32 o                         
   5   3   6         36.88         42.23         2.95 o                         
   6   3   6          1.31          5.16         2.94 o                         
  -6   4   6          0.06          1.94         3.77 o                         
  -5   4   6         24.53         22.57         3.36 o                         
  -4   4   6        204.21        201.42         3.99 o                         
  -3   4   6        502.04        473.72         5.83 o                         
  -2   4   6        133.22        137.80         5.50 o                         
  -1   4   6        814.11        830.33        11.73 o                         
   0   4   6        740.12        820.87         6.69 o                         
   1   4   6       2810.70       2863.55        42.33 o                         
   2   4   6        264.83        283.22         5.70 o                         
   3   4   6          1.75          3.04         1.87 o                         
   4   4   6          0.61          1.24         2.44 o                         
   5   4   6         16.10         14.21         2.88 o                         
   6   4   6          1.50          3.80         3.01 o                         
  -6   5   6         16.80         16.18         3.53 o                         
  -5   5   6         24.16         24.95         3.10 o                         
  -4   5   6        986.48        985.89         9.12 o                         
  -3   5   6        297.46        322.78         5.54 o                         
  -2   5   6        146.01        147.06         6.57 o                         
  -1   5   6        188.50        163.28         5.22 o                         
   0   5   6          0.63          3.01         3.14 o                         
   1   5   6         96.11         85.35         3.06 o                         
   2   5   6          0.99          0.27         2.13 o                         
   3   5   6          0.13          2.62         1.67 o                         
   4   5   6         23.98         24.54         2.58 o                         
   5   5   6          0.00          0.00         3.68 o                         
   6   5   6          0.26          4.03         3.20 o                         
  -6   6   6          0.14          2.32         3.78 o                         
  -5   6   6          6.79          6.65         3.31 o                         
  -4   6   6         49.96         46.96         3.10 o                         
  -3   6   6        233.33        234.72         5.26 o                         
  -2   6   6        145.71        138.57         4.75 o                         
  -1   6   6        598.30        586.55         9.05 o                         
   0   6   6        436.74        492.20         5.33 o                         
   1   6   6        181.34        194.42         3.50 o                         
   2   6   6        148.86        139.99         2.82 o                         
   3   6   6         60.02         52.92         2.33 o                         
   4   6   6        487.25        501.37         5.46 o                         
   5   6   6         32.70         34.45         2.80 o                         
   6   6   6          0.00          0.36         2.84 o                         
  -6   7   6          6.95         12.23         3.94 o                         
  -5   7   6         22.88         25.93         3.23 o                         
  -4   7   6          4.95          3.07         2.94 o                         
  -3   7   6        192.43        193.52         5.04 o                         
  -2   7   6        311.60        262.55         7.81 o                         
  -1   7   6        353.45        374.85         5.12 o                         
   0   7   6        531.20        555.27         6.91 o                         
   1   7   6        190.25        191.23         3.53 o                         
   2   7   6         56.32         56.62         2.56 o                         
   3   7   6         33.07         32.15         2.61 o                         
   4   7   6        151.15        155.37         3.04 o                         
   5   7   6         24.49         25.64         2.59 o                         
   6   7   6          1.64          0.98         3.67 o                         
  -6   8   6          0.46          1.25         3.67 o                         
  -5   8   6          2.42          6.14         3.34 o                         
  -4   8   6          0.17          3.45         3.20 o                         
  -3   8   6        205.75        194.07         5.00 o                         
  -2   8   6         10.91          9.82         3.21 o                         
  -1   8   6         35.15         32.98         3.00 o                         
   0   8   6        162.59        159.34         3.86 o                         
   1   8   6        103.32        110.49         3.61 o                         
   2   8   6       1346.12       1342.98        18.27 o                         
   3   8   6        419.16        395.17         6.96 o                         
   4   8   6          0.59          1.02         2.37 o                         
   5   8   6         14.09         20.67         2.54 o                         
  -6   9   6          7.83          6.40         3.70 o                         
  -5   9   6         16.30         15.63         3.06 o                         
  -4   9   6         72.65         79.86         3.81 o                         
  -3   9   6         31.41         33.64         3.38 o                         
  -2   9   6         18.32         16.28         3.61 o                         
  -1   9   6        130.04        132.93         3.62 o                         
   0   9   6        134.34        145.46         8.51 o                         
   1   9   6          1.40          1.65         2.75 o                         
   2   9   6        315.19        313.52         6.02 o                         
   3   9   6        450.72        447.45         5.40 o                         
   4   9   6          0.09          4.75         2.64 o                         
   5   9   6          0.09          2.52         2.54 o                         
  -6  10   6          0.01          1.38         3.64 o                         
  -5  10   6          1.05          4.16         3.12 o                         
  -4  10   6          0.04          1.87         3.37 o                         
  -3  10   6          0.95          0.20         3.67 o                         
  -2  10   6         51.85         49.31         3.34 o                         
  -1  10   6         17.55         16.16         2.84 o                         
   0  10   6         88.21         74.53         3.18 o                         
   1  10   6        311.11        271.64         4.00 o                         
   2  10   6        256.30        268.63         5.35 o                         
   3  10   6        483.69        482.30         8.02 o                         
   4  10   6         40.50         44.24         3.49 o                         
   5  10   6          4.68          6.10         3.03 o                         
  -6  11   6          2.77          3.89         3.75 o                         
  -5  11   6         36.46         43.61         4.01 o                         
  -4  11   6         86.72         79.08         3.82 o                         
  -3  11   6         70.50         65.76         4.06 o                         
  -2  11   6        292.73        281.04         5.90 o                         
  -1  11   6          1.63          3.32         2.74 o                         
   0  11   6         89.91         82.88         3.18 o                         
   1  11   6         12.73         17.23         3.12 o                         
   2  11   6         44.61         37.85         3.31 o                         
   3  11   6        269.58        262.84         3.55 o                         
   4  11   6         26.94         23.97         3.14 o                         
   5  11   6         10.92         13.19         2.82 o                         
  -5  12   6          9.66         11.36         3.48 o                         
  -4  12   6          6.46          8.01         3.45 o                         
  -3  12   6          7.83          8.43         2.96 o                         
  -2  12   6         21.86         12.93         3.08 o                         
  -1  12   6         13.54         13.32         2.99 o                         
   0  12   6         53.25         44.24         3.14 o                         
   1  12   6         89.03        103.85         3.77 o                         
   2  12   6          0.13          4.39         3.32 o                         
   3  12   6        363.12        334.43         4.15 o                         
   4  12   6         38.38         37.69         3.08 o                         
   5  12   6         36.23         44.16         3.49 o                         
  -5  13   6          2.29          1.67         3.84 o                         
  -4  13   6         10.64         11.56         3.97 o                         
  -3  13   6          2.36          4.38         3.34 o                         
  -2  13   6          0.03          0.38         3.44 o                         
  -1  13   6         51.51         52.16         3.02 o                         
   0  13   6         25.87         26.71         2.86 o                         
   1  13   6         26.94         31.36         3.28 o                         
   2  13   6          0.72          5.35         3.42 o                         
   3  13   6          5.30          8.27         3.05 o                         
   4  13   6         39.27         30.56         2.70 o                         
   5  13   6          0.00          2.63         2.75 o                         
  -5  14   6          0.20          2.77         3.09 o                         
  -4  14   6          0.03          0.91         3.42 o                         
  -3  14   6        119.14        115.60         3.92 o                         
  -2  14   6         11.25         12.28         3.41 o                         
  -1  14   6          0.17          2.96         2.87 o                         
   0  14   6        122.31        119.61         3.43 o                         
   1  14   6          4.93          9.38         2.95 o                         
   2  14   6         12.05         12.03         3.58 o                         
   3  14   6          4.01          4.43         2.57 o                         
   4  14   6         67.77         63.41         3.22 o                         
   5  14   6          2.95          1.41         3.62 o                         
  -5  15   6          1.47          0.36         3.87 o                         
  -4  15   6         12.92         13.70         4.24 o                         
  -3  15   6          0.81          0.00         3.29 o                         
  -2  15   6         60.65         64.35         3.25 o                         
  -1  15   6          1.13          0.00         3.03 o                         
   0  15   6          6.75         10.20         2.92 o                         
   1  15   6         40.47         45.29         4.12 o                         
   2  15   6         66.22         54.77         3.32 o                         
   3  15   6         16.07         14.57         3.32 o                         
   4  15   6         36.75         33.85         4.84 o                         
  -4  16   6          1.96          3.80         3.60 o                         
  -3  16   6          8.06          9.87         3.85 o                         
  -2  16   6         31.12         39.76         3.77 o                         
  -1  16   6          0.11          0.00         3.26 o                         
   0  16   6         51.67         54.04         3.23 o                         
   1  16   6         59.09         56.47         3.08 o                         
   2  16   6         22.45         17.66         2.80 o                         
   3  16   6         79.57         79.93         3.94 o                         
   4  16   6         20.64         16.67         3.28 o                         
  -4  17   6          0.67          1.29         3.61 o                         
  -3  17   6         20.61         19.29         3.36 o                         
  -2  17   6          1.09          1.41         3.56 o                         
  -1  17   6          1.67          2.55         2.98 o                         
   0  17   6          0.02          3.16         2.96 o                         
   1  17   6         11.23         13.20         3.46 o                         
   2  17   6         39.94         41.36         3.33 o                         
   3  17   6         10.44         11.70         3.80 o                         
   4  17   6          1.43          0.00         3.36 o                         
  -4  18   6          0.03          7.64         4.68 o                         
  -3  18   6         32.01         29.22         3.75 o                         
  -2  18   6         14.54         17.65         3.72 o                         
  -1  18   6          1.37          4.10         3.62 o                         
   0  18   6          1.00          3.06         3.40 o                         
   1  18   6         12.43         12.59         3.56 o                         
   2  18   6          3.68          4.90         2.96 o                         
   3  18   6          1.92          1.10         2.89 o                         
  -4  19   6          3.12          4.54         4.22 o                         
  -3  19   6          3.36          3.93         3.63 o                         
  -2  19   6          9.84         10.39         3.20 o                         
  -1  19   6          2.26          4.60         3.54 o                         
   0  19   6         22.01         21.98         3.63 o                         
   1  19   6         18.31         15.84         3.76 o                         
   2  19   6         24.84         24.47         3.16 o                         
   3  19   6          0.25          1.96         3.88 o                         
  -3  20   6          0.19          0.83         4.09 o                         
  -2  20   6         40.80         40.31         3.31 o                         
  -1  20   6          7.72          9.90         3.00 o                         
   0  20   6         11.48         14.28         3.30 o                         
   1  20   6          5.98          9.08         3.73 o                         
   2  20   6          3.34          4.78         3.90 o                         
   3  20   6          2.43          1.45         3.45 o                         
  -3  21   6          0.23          2.79         3.23 o                         
  -2  21   6          0.80          0.00         3.42 o                         
  -1  21   6          4.04          3.63         3.42 o                         
   0  21   6          0.60          0.56         3.42 o                         
   1  21   6          0.83          2.50         3.45 o                         
   2  21   6          4.32          5.80         3.95 o                         
  -2  22   6          0.76          0.98         3.64 o                         
  -1  22   6         23.88         26.21         3.59 o                         
   0  22   6          1.86          5.42         3.98 o                         
   1  22   6          0.54          3.59         3.33 o                         
   0  23   6          2.06          0.77         3.73 o                         
  -5   0   7         50.44         53.16         5.79 o                         
  -3   0   7        261.91        244.66         6.49 o                         
  -1   0   7       9952.55       9854.69       108.95 o                         
   1   0   7       5109.87       5082.15       146.41 o                         
   3   0   7         59.49         57.36         2.78 o                         
   5   0   7         35.34         33.86         3.38 o                         
  -6   1   7          4.01          5.84         4.19 o                         
  -5   1   7          1.26          2.38         3.49 o                         
  -4   1   7        149.26        140.16         3.96 o                         
  -3   1   7          4.09          2.29         3.28 o                         
  -2   1   7         15.56         16.70         3.74 o                         
  -1   1   7        257.43        249.39         4.52 o                         
   0   1   7        123.77        139.71         3.14 o                         
   1   1   7         30.53         25.95         2.15 o                         
   2   1   7         66.89         62.12         2.29 o                         
   3   1   7          4.99          5.84         1.95 o                         
   4   1   7         34.09         31.10         2.64 o                         
   5   1   7         39.70         42.21         3.44 o                         
   6   1   7          1.19          2.38         2.83 o                         
  -6   2   7          2.22          2.25         3.99 o                         
  -5   2   7         72.03         65.24         4.07 o                         
  -4   2   7        185.22        170.74         4.42 o                         
  -3   2   7         18.05         30.71         3.57 o                         
  -2   2   7       3226.15       3618.44        47.73 o                         
  -1   2   7         56.12         53.20         3.80 o                         
   0   2   7         72.09         53.69         2.76 o                         
   1   2   7         22.88         18.57         2.21 o                         
   2   2   7        304.05        319.81         4.71 o                         
   3   2   7         58.02         57.61         2.03 o                         
   4   2   7          8.79          9.35         2.27 o                         
   5   2   7          9.28         10.82         2.62 o                         
   6   2   7          6.70          9.02         3.02 o                         
  -6   3   7          1.63          3.89         3.84 o                         
  -5   3   7         15.86         14.64         3.57 o                         
  -4   3   7         17.50         14.49         3.50 o                         
  -3   3   7          1.71          1.04         3.98 o                         
  -2   3   7        595.69        680.42        25.19 o                         
  -1   3   7       1848.55       1863.71        37.97 o                         
   0   3   7        107.96        106.00         3.07 o                         
   1   3   7         35.59         29.68         2.62 o                         
   2   3   7         27.43         24.94         2.70 o                         
   3   3   7        186.79        189.08         4.78 o                         
   4   3   7          5.19          5.31         2.58 o                         
   5   3   7          1.70          6.00         2.86 o                         
   6   3   7          0.59          1.51         2.80 o                         
  -6   4   7          0.04          0.20         3.97 o                         
  -5   4   7         80.27         78.07         3.87 o                         
  -4   4   7        308.23        308.68         4.84 o                         
  -3   4   7         11.14         10.31         3.72 o                         
  -2   4   7       1159.42       1126.51        10.01 o                         
  -1   4   7       1072.21       1058.43        12.40 o                         
   0   4   7         80.91         88.91         3.07 o                         
   1   4   7       3107.31       3370.10        17.12 o                         
   2   4   7         99.72         93.21         2.72 o                         
   3   4   7        202.34        192.97         4.90 o                         
   4   4   7        247.27        246.13         7.10 o                         
   5   4   7          4.49          3.70         3.23 o                         
   6   4   7          0.89          2.47         3.31 o                         
  -6   5   7         12.59         14.78         4.26 o                         
  -5   5   7          1.55          2.84         3.59 o                         
  -4   5   7          2.85          0.00         3.65 o                         
  -3   5   7        168.19        196.67         5.89 o                         
  -2   5   7         31.05         32.19         4.89 o                         
  -1   5   7        645.27        678.53        13.05 o                         
   0   5   7        637.41        689.45         6.11 o                         
   1   5   7        300.40        320.67         5.57 o                         
   2   5   7         84.33         86.84         2.54 o                         
   3   5   7        396.50        381.60         5.95 o                         
   4   5   7         97.09        100.93         2.91 o                         
   5   5   7         12.09         15.16         2.73 o                         
   6   5   7          0.06          3.67         3.15 o                         
  -6   6   7          0.97          2.16         3.91 o                         
  -5   6   7         16.01         14.41         3.67 o                         
  -4   6   7        328.05        318.02         4.88 o                         
  -3   6   7        106.33        102.32         5.21 o                         
  -2   6   7        330.11        357.16         6.54 o                         
  -1   6   7          1.78          1.85         3.79 o                         
   0   6   7        568.70        651.66         7.42 o                         
   1   6   7        154.59        189.33         5.06 o                         
   2   6   7        100.49        104.02         2.82 o                         
   3   6   7        131.18        125.06         3.42 o                         
   4   6   7         75.05         78.43         2.43 o                         
   5   6   7          4.08          7.03         3.20 o                         
  -6   7   7          8.35         10.48         3.68 o                         
  -5   7   7          0.61          0.66         3.40 o                         
  -4   7   7        158.09        158.26         4.19 o                         
  -3   7   7          7.41          9.87         4.59 o                         
  -2   7   7        248.89        230.48        10.26 o                         
  -1   7   7       1294.86       1268.06         9.61 o                         
   0   7   7       1140.92       1254.78        14.04 o                         
   1   7   7        133.08        163.05         4.29 o                         
   2   7   7        130.56        130.44         2.90 o                         
   3   7   7         20.03         15.91         2.63 o                         
   4   7   7          6.01          5.03         2.71 o                         
   5   7   7         13.67         16.55         2.55 o                         
  -6   8   7          0.59          1.43         3.93 o                         
  -5   8   7         20.53         19.85         3.59 o                         
  -4   8   7         29.65         31.97         3.62 o                         
  -3   8   7          3.60          7.46         4.79 o                         
  -2   8   7          7.61         12.45         4.51 o                         
  -1   8   7         12.46         13.50         3.31 o                         
   0   8   7          0.35          2.32         2.96 o                         
   1   8   7          7.40         11.94         2.56 o                         
   2   8   7         95.44         80.26         2.74 o                         
   3   8   7        435.05        420.60         6.24 o                         
   4   8   7        387.21        396.55         8.44 o                         
   5   8   7          0.70          1.74         2.71 o                         
  -6   9   7          3.65          0.84         3.94 o                         
  -5   9   7          1.49          4.76         2.94 o                         
  -4   9   7         14.16         13.25         4.19 o                         
  -3   9   7        516.82        519.25        23.28 o                         
  -2   9   7         29.37         33.02         3.74 o                         
  -1   9   7         22.41         29.02         3.24 o                         
   0   9   7        140.07        140.89         3.40 o                         
   1   9   7          2.43          3.70         2.38 o                         
   2   9   7          0.59          0.21         2.41 o                         
   3   9   7         20.72         19.22         2.79 o                         
   4   9   7         63.90         55.56         2.74 o                         
   5   9   7          0.74          2.18         2.59 o                         
  -6  10   7          0.44          1.00         3.49 o                         
  -5  10   7          2.23          4.61         3.65 o                         
  -4  10   7          6.77          5.34         4.42 o                         
  -3  10   7         13.50         17.80         4.76 o                         
  -2  10   7        270.72        260.37         6.61 o                         
  -1  10   7        383.52        384.93         4.45 o                         
   0  10   7          0.46          1.85         2.57 o                         
   1  10   7         64.76         72.50         3.32 o                         
   2  10   7         68.46         53.78         2.73 o                         
   3  10   7        238.15        238.87         4.02 o                         
   4  10   7          0.00          3.68         2.64 o                         
   5  10   7          0.17          1.02         3.04 o                         
  -5  11   7          1.38          2.46         3.91 o                         
  -4  11   7         36.76         33.88         3.84 o                         
  -3  11   7          3.74          4.84         3.49 o                         
  -2  11   7        142.45        121.68         3.85 o                         
  -1  11   7          1.71          1.08         2.76 o                         
   0  11   7        261.57        280.39         4.03 o                         
   1  11   7        136.89        122.64         3.14 o                         
   2  11   7         54.10         47.93         3.05 o                         
   3  11   7        130.14        138.64         3.23 o                         
   4  11   7          1.54          0.79         2.48 o                         
   5  11   7          0.93          3.45         2.66 o                         
  -5  12   7          0.00          3.61         3.94 o                         
  -4  12   7          1.16          1.83         4.27 o                         
  -3  12   7          1.03          2.79         3.48 o                         
  -2  12   7          0.70          5.47         3.77 o                         
  -1  12   7         12.21          9.80         2.57 o                         
   0  12   7          7.90          9.54         2.76 o                         
   1  12   7         26.89         35.05         2.99 o                         
   2  12   7         11.08         12.91         3.32 o                         
   3  12   7          9.46          7.78         2.96 o                         
   4  12   7         39.47         44.91         3.30 o                         
   5  12   7          0.48          2.29         2.76 o                         
  -5  13   7          0.00          0.00         3.66 o                         
  -4  13   7          1.89          4.46         4.39 o                         
  -3  13   7         79.52         80.02         4.08 o                         
  -2  13   7          0.88          1.38         3.11 o                         
  -1  13   7         15.49         20.31         3.39 o                         
   0  13   7         13.20         16.06         2.81 o                         
   1  13   7          0.11          0.32         2.53 o                         
   2  13   7          6.21          5.37         3.04 o                         
   3  13   7         12.43         13.53         2.78 o                         
   4  13   7          0.74          2.06         2.85 o                         
   5  13   7          8.60          7.09         3.11 o                         
  -5  14   7          2.92          5.86         3.84 o                         
  -4  14   7          0.01          1.12         3.97 o                         
  -3  14   7          0.23          2.52         3.08 o                         
  -2  14   7         47.10         38.41         3.34 o                         
  -1  14   7          4.86          5.54         2.90 o                         
   0  14   7          7.33          5.83         2.94 o                         
   1  14   7         11.75         12.49         3.18 o                         
   2  14   7        149.43        164.64         3.70 o                         
   3  14   7         20.02         25.79         2.93 o                         
   4  14   7          0.00          0.00         2.79 o                         
  -5  15   7          1.45          4.87         4.33 o                         
  -4  15   7         19.80         23.07         4.61 o                         
  -3  15   7         58.68         68.80         3.78 o                         
  -2  15   7          5.34          6.76         3.47 o                         
  -1  15   7         25.67         25.53         2.95 o                         
   0  15   7          2.39          3.48         2.93 o                         
   1  15   7          0.19          0.00         2.56 o                         
   2  15   7         31.79         30.78         2.85 o                         
   3  15   7         13.46         18.47         3.02 o                         
   4  15   7         31.64         28.84         3.30 o                         
  -4  16   7          8.17         11.53         4.64 o                         
  -3  16   7          3.69          3.56         3.91 o                         
  -2  16   7          7.09         10.61         3.52 o                         
  -1  16   7         13.77         15.37         3.45 o                         
   0  16   7          5.61          7.86         2.95 o                         
   1  16   7         24.33         22.19         3.37 o                         
   2  16   7          2.19          6.18         3.16 o                         
   3  16   7         29.48         24.68         3.09 o                         
   4  16   7          9.42          7.67         2.94 o                         
  -4  17   7         19.00         24.03         3.99 o                         
  -3  17   7          0.00          4.49         3.44 o                         
  -2  17   7          9.11          4.92         3.73 o                         
  -1  17   7          2.29          5.16         3.03 o                         
   0  17   7          3.12          5.83         2.91 o                         
   1  17   7          2.93          6.13         3.06 o                         
   2  17   7          4.88          7.21         2.56 o                         
   3  17   7          0.02          4.00         3.36 o                         
   4  17   7          1.55          4.53         3.38 o                         
  -4  18   7         37.83         28.61         4.85 o                         
  -3  18   7         12.37         13.10         4.12 o                         
  -2  18   7          3.40          5.05         3.68 o                         
  -1  18   7          0.13          2.39         3.11 o                         
   0  18   7          3.28          4.09         3.16 o                         
   1  18   7          0.01          5.58         3.20 o                         
   2  18   7          0.03          1.04         3.60 o                         
   3  18   7          0.07          0.13         3.45 o                         
  -3  19   7          2.17          2.08         4.14 o                         
  -2  19   7          0.45          3.28         3.75 o                         
  -1  19   7          5.09          9.74         3.21 o                         
   0  19   7          0.08          3.66         3.18 o                         
   1  19   7          5.77          9.58         3.77 o                         
   2  19   7          0.39          3.46         3.46 o                         
   3  19   7          0.23          2.44         3.55 o                         
  -3  20   7          2.24          6.26         3.68 o                         
  -2  20   7         14.23         12.87         4.26 o                         
  -1  20   7          5.33          5.81         3.68 o                         
   0  20   7          6.27          2.68         3.73 o                         
   1  20   7          8.64          8.07         3.39 o                         
   2  20   7          1.93          5.15         3.16 o                         
  -2  21   7          0.05          0.84         3.90 o                         
  -1  21   7          1.16          6.70         3.75 o                         
   0  21   7          2.94          3.87         3.42 o                         
   1  21   7          0.28          1.23         3.46 o                         
   2  21   7          0.59          0.41         4.05 o                         
  -1  22   7          1.70          6.57         3.37 o                         
   0  22   7          0.83          3.12         3.68 o                         
   1  22   7          0.04          0.00         3.59 o                         
  -6   0   8          0.00          1.12         5.85 o                         
  -4   0   8        304.36        294.49         7.27 o                         
  -2   0   8        704.45        828.02        11.13 o                         
   0   0   8         49.77         44.02         3.53 o                         
   2   0   8       2735.78       2795.72        67.32 o                         
   4   0   8        133.72        127.54         4.12 o                         
   6   0   8          0.55          6.90         4.61 o                         
  -6   1   8         16.69         16.53         4.08 o                         
  -5   1   8          0.37          2.26         3.52 o                         
  -4   1   8         40.87         43.31         3.76 o                         
  -3   1   8        134.60        129.27         4.21 o                         
  -2   1   8        297.67        297.19         5.44 o                         
  -1   1   8         34.09         39.89         3.09 o                         
   0   1   8         25.66         28.11         2.44 o                         
   1   1   8        798.97        818.86        13.95 o                         
   2   1   8          0.58          0.83         2.20 o                         
   3   1   8          6.04          7.95         1.96 o                         
   4   1   8        230.86        236.02         5.26 o                         
   5   1   8          9.08         13.32         2.76 o                         
   6   1   8          4.43          3.22         3.07 o                         
  -6   2   8          2.14          4.62         4.22 o                         
  -5   2   8         17.40         13.50         4.43 o                         
  -4   2   8         97.07         94.19         3.99 o                         
  -3   2   8        322.05        350.00         5.86 o                         
  -2   2   8        863.73        948.84         7.86 o                         
  -1   2   8       6038.54       6402.55        65.31 o                         
   0   2   8        386.36        362.48         5.54 o                         
   1   2   8       1514.38       1611.14        24.85 o                         
   2   2   8         11.73         16.19         2.13 o                         
   3   2   8         21.47         28.93         2.30 o                         
   4   2   8          1.65          2.01         2.06 o                         
   5   2   8         21.28         20.85         2.82 o                         
   6   2   8          0.57          4.52         3.06 o                         
  -6   3   8          0.01          2.55         3.77 o                         
  -5   3   8        108.51        109.43         4.41 o                         
  -4   3   8        206.46        217.18         4.97 o                         
  -3   3   8          8.80          7.70         3.94 o                         
  -2   3   8        361.25        375.15         7.74 o                         
  -1   3   8         54.38         64.40         3.70 o                         
   0   3   8        110.41        118.95         3.33 o                         
   1   3   8        913.74        893.37        10.91 o                         
   2   3   8         50.56         53.43         2.32 o                         
   3   3   8         37.48         40.42         2.13 o                         
   4   3   8          8.33         14.30         2.63 o                         
   5   3   8          0.00          0.00         2.73 o                         
  -6   4   8          7.17          4.29         4.27 o                         
  -5   4   8         68.51         66.34         4.23 o                         
  -4   4   8        504.88        500.14         6.08 o                         
  -3   4   8         51.81         55.07         4.52 o                         
  -2   4   8        245.29        251.86         6.26 o                         
  -1   4   8       1057.06       1165.04        17.78 o                         
   0   4   8       1318.37       1416.09        14.05 o                         
   1   4   8        109.09        103.54         2.96 o                         
   2   4   8         84.11         76.47         2.34 o                         
   3   4   8        184.11        178.58         3.65 o                         
   4   4   8        327.09        340.76         8.80 o                         
   5   4   8        133.65        131.54         3.63 o                         
  -6   5   8          7.15          4.10         4.37 o                         
  -5   5   8          3.17          6.24         3.74 o                         
  -4   5   8         60.67         55.76         3.92 o                         
  -3   5   8         73.49         67.55         5.01 o                         
  -2   5   8        189.32        161.11         5.65 o                         
  -1   5   8       1879.29       1880.47        27.16 o                         
   0   5   8         22.90         22.13         2.90 o                         
   1   5   8         40.29         36.40         2.58 o                         
   2   5   8         73.79         64.73         2.40 o                         
   3   5   8          8.20          8.34         2.07 o                         
   4   5   8         80.49         78.23         2.82 o                         
   5   5   8         42.74         42.35         3.05 o                         
  -6   6   8          0.81          1.78         4.01 o                         
  -5   6   8         10.79         10.53         3.87 o                         
  -4   6   8        779.11        770.21        12.45 o                         
  -3   6   8        191.14        176.14         5.56 o                         
  -2   6   8        244.02        229.22         5.32 o                         
  -1   6   8        367.06        369.84         6.62 o                         
   0   6   8         47.50         51.42         3.27 o                         
   1   6   8         47.19         42.28         2.61 o                         
   2   6   8          1.50          3.47         2.26 o                         
   3   6   8          0.00          0.38         2.49 o                         
   4   6   8         46.21         52.85         2.36 o                         
   5   6   8          2.86          1.91         3.24 o                         
  -6   7   8          0.22          0.31         4.17 o                         
  -5   7   8          7.62          7.29         3.83 o                         
  -4   7   8         62.39         58.37         4.52 o                         
  -3   7   8         14.61         21.44         4.82 o                         
  -2   7   8        122.26        115.85         5.28 o                         
  -1   7   8         22.08         26.70         3.44 o                         
   0   7   8          7.32         14.01         3.04 o                         
   1   7   8          1.99          2.96         2.70 o                         
   2   7   8          1.15          3.39         2.36 o                         
   3   7   8        479.98        487.49         5.33 o                         
   4   7   8        197.54        197.69         5.18 o                         
   5   7   8          0.00          0.79         2.99 o                         
  -6   8   8         24.05         25.70         4.01 o                         
  -5   8   8          3.99          5.10         3.65 o                         
  -4   8   8          6.48          9.75         4.16 o                         
  -3   8   8        629.51        577.66        18.78 o                         
  -2   8   8         56.94         54.99         4.08 o                         
  -1   8   8        336.98        305.70         4.63 o                         
   0   8   8         12.91         11.78         2.98 o                         
   1   8   8        151.17        152.74         3.10 o                         
   2   8   8         84.47         85.64         3.70 o                         
   3   8   8          0.01          0.68         2.42 o                         
   4   8   8          4.46          7.67         2.37 o                         
   5   8   8          0.70          5.55         2.80 o                         
  -6   9   8          9.71          9.66         4.57 o                         
  -5   9   8          2.33          4.22         4.30 o                         
  -4   9   8          0.06          1.98         4.95 o                         
  -3   9   8        178.81        175.65         5.69 o                         
  -2   9   8         91.48         84.73         4.91 o                         
  -1   9   8         78.46         84.32         3.89 o                         
   0   9   8        239.80        231.42         4.28 o                         
   1   9   8         56.45         68.29         3.29 o                         
   2   9   8         57.95         60.83         2.70 o                         
   3   9   8        151.13        146.91         5.39 o                         
   4   9   8         22.21         22.02         2.68 o                         
   5   9   8          5.10          7.65         2.67 o                         
  -6  10   8          6.15          6.69         4.38 o                         
  -5  10   8          0.03          2.49         3.26 o                         
  -4  10   8         22.50         31.03         8.27 o                         
  -3  10   8         27.42         30.87         4.20 o                         
  -2  10   8         48.70         45.29         3.34 o                         
  -1  10   8          2.04          4.29         2.98 o                         
   0  10   8         90.21         94.67         3.08 o                         
   1  10   8         58.52         57.17         3.26 o                         
   2  10   8        144.42        133.15         3.26 o                         
   3  10   8        126.69        136.50         3.16 o                         
   4  10   8          0.41          0.00         2.91 o                         
   5  10   8          1.93          5.02         2.70 o                         
  -5  11   8          1.26          4.64         4.62 o                         
  -4  11   8          0.90          4.64         4.91 o                         
  -3  11   8         22.09         10.67         4.98 o                         
  -2  11   8          4.98          6.68         3.90 o                         
  -1  11   8          5.63          9.17         3.38 o                         
   0  11   8          1.91          2.42         2.46 o                         
   1  11   8          0.24          0.00         3.08 o                         
   2  11   8         84.01         78.40         2.95 o                         
   3  11   8          0.51          1.65         2.69 o                         
   4  11   8          0.39          0.21         3.53 o                         
   5  11   8          2.53          4.97         2.64 o                         
  -5  12   8          0.80          2.56         3.83 o                         
  -4  12   8          3.36          6.93         4.05 o                         
  -3  12   8        168.23        177.02         5.89 o                         
  -2  12   8         65.11         59.53         3.71 o                         
  -1  12   8          0.59          3.70         2.95 o                         
   0  12   8        193.81        196.81         3.91 o                         
   1  12   8          1.13          0.00         2.86 o                         
   2  12   8        224.50        244.75         4.06 o                         
   3  12   8         90.28         71.31         2.98 o                         
   4  12   8         34.89         33.32         2.80 o                         
   5  12   8          1.77          2.47         3.03 o                         
  -5  13   8          0.26          0.00         4.34 o                         
  -4  13   8         45.65         54.69         4.28 o                         
  -3  13   8        223.24        238.64         5.26 o                         
  -2  13   8          0.41          0.00         3.86 o                         
  -1  13   8          0.02          2.67         3.39 o                         
   0  13   8         41.94         49.99         3.11 o                         
   1  13   8         19.40         16.12         2.89 o                         
   2  13   8          2.45          1.89         3.00 o                         
   3  13   8         78.41         72.05         2.91 o                         
   4  13   8         19.28         16.10         3.30 o                         
  -5  14   8         11.84         19.83         4.08 o                         
  -4  14   8         42.86         43.12         5.56 o                         
  -3  14   8          2.66          0.85         4.53 o                         
  -2  14   8          9.66         11.19         3.34 o                         
  -1  14   8         21.03         20.12         2.99 o                         
   0  14   8         15.59         14.65         3.38 o                         
   1  14   8         37.58         39.86         3.34 o                         
   2  14   8          6.24          4.58         2.79 o                         
   3  14   8         27.94         31.79         2.66 o                         
   4  14   8         60.76         48.15         3.13 o                         
  -5  15   8          7.71          2.67         6.14 o                         
  -4  15   8         14.09         19.13         5.49 o                         
  -3  15   8          0.54          2.69         4.26 o                         
  -2  15   8         44.34         54.88         3.80 o                         
  -1  15   8          0.30          1.55         2.81 o                         
   0  15   8          6.06          5.00         3.33 o                         
   1  15   8          1.00          2.70         2.62 o                         
   2  15   8          0.27          5.15         3.40 o                         
   3  15   8         21.31         21.23         2.69 o                         
   4  15   8         22.09         18.51         3.27 o                         
  -4  16   8         32.58         26.18         5.75 o                         
  -3  16   8          0.00          1.53         3.53 o                         
  -2  16   8          3.51          4.15         3.15 o                         
  -1  16   8          2.59          4.44         2.89 o                         
   0  16   8          0.06          6.45         3.28 o                         
   1  16   8         19.65         17.37         2.98 o                         
   2  16   8         18.93         19.75         3.21 o                         
   3  16   8          0.28          1.45         3.00 o                         
   4  16   8          4.09          2.17         3.04 o                         
  -4  17   8          1.02          1.33         5.64 o                         
  -3  17   8          1.67          1.51         4.40 o                         
  -2  17   8          8.75         11.02         3.50 o                         
  -1  17   8          1.53          1.31         3.13 o                         
   0  17   8          2.47          2.40         3.46 o                         
   1  17   8          3.96          4.78         3.61 o                         
   2  17   8         15.00         15.36         3.28 o                         
   3  17   8          2.98          5.71         3.32 o                         
  -4  18   8          3.96          0.00         4.00 o                         
  -3  18   8         15.36         16.82         3.89 o                         
  -2  18   8          7.47         10.50         2.93 o                         
  -1  18   8         15.80         17.75         3.29 o                         
   0  18   8          0.33          0.75         3.55 o                         
   1  18   8          9.56          7.48         3.21 o                         
   2  18   8         16.88         19.73         3.46 o                         
   3  18   8          2.44          2.48         3.23 o                         
  -3  19   8          0.02          1.03         4.27 o                         
  -2  19   8          3.73          5.07         3.00 o                         
  -1  19   8          2.00          4.50         3.27 o                         
   0  19   8          0.47          1.32         3.17 o                         
   1  19   8          1.91          4.74         3.32 o                         
   2  19   8          1.17          0.00         3.17 o                         
   3  19   8          0.02          3.03         2.97 o                         
  -3  20   8          0.46          0.00         4.31 o                         
  -2  20   8         11.40         12.39         3.36 o                         
  -1  20   8          1.51          2.85         3.89 o                         
   0  20   8          0.26          1.86         3.39 o                         
   1  20   8          0.08          1.10         3.33 o                         
   2  20   8         17.34         21.73         4.03 o                         
  -2  21   8          0.06          1.75         3.38 o                         
  -1  21   8         14.83         18.07         4.02 o                         
   0  21   8          1.32          2.23         3.16 o                         
   1  21   8          0.05          0.10         3.97 o                         
  -1  22   8          4.31          4.50         3.58 o                         
   0  22   8          1.66          4.09         3.96 o                         
  -5   0   9          5.65          7.51         5.89 o                         
  -3   0   9        186.07        173.91         6.48 o                         
  -1   0   9        200.29        200.12         5.55 o                         
   1   0   9          1.50          3.98         2.99 o                         
   3   0   9         45.83         45.94         3.64 o                         
   5   0   9        347.15        349.92        17.51 o                         
  -6   1   9          0.09          0.00         4.17 o                         
  -5   1   9         75.31         78.43         4.21 o                         
  -4   1   9        315.08        311.54         5.16 o                         
  -3   1   9          2.76          4.95         3.84 o                         
  -2   1   9         31.05         28.40         3.87 o                         
  -1   1   9       1347.29       1425.71        14.09 o                         
   0   1   9         10.45         11.70         2.35 o                         
   1   1   9       1531.13       1614.65        22.37 o                         
   2   1   9        375.60        361.33         4.33 o                         
   3   1   9         31.80         35.00         2.21 o                         
   4   1   9          0.11          1.63         2.35 o                         
   5   1   9          0.11          1.23         2.35 o                         
  -6   2   9          1.62          1.62         3.98 o                         
  -5   2   9         22.44         28.84         4.64 o                         
  -4   2   9          0.69          1.09         3.60 o                         
  -3   2   9          9.76         12.25         3.86 o                         
  -2   2   9        422.35        455.38         6.42 o                         
  -1   2   9        142.95        126.81         3.50 o                         
   0   2   9        174.11        156.55         3.02 o                         
   1   2   9         60.16         54.76         2.65 o                         
   2   2   9       1258.51       1294.61        18.28 o                         
   3   2   9          0.15          0.89         2.26 o                         
   4   2   9        100.16        101.42         2.59 o                         
   5   2   9          2.45          5.50         2.98 o                         
  -6   3   9          0.77          2.38         4.22 o                         
  -5   3   9          0.52          1.99         3.89 o                         
  -4   3   9        201.66        203.22         5.13 o                         
  -3   3   9          0.00          2.94         4.48 o                         
  -2   3   9          0.56          0.39         3.17 o                         
  -1   3   9          4.40          3.22         2.70 o                         
   0   3   9          0.00          0.62         2.31 o                         
   1   3   9        236.72        216.64         3.95 o                         
   2   3   9         13.34         17.60         2.07 o                         
   3   3   9         94.97         86.94         3.44 o                         
   4   3   9         53.30         51.53         2.45 o                         
   5   3   9          2.80          3.87         2.55 o                         
  -6   4   9          0.82          1.85         4.44 o                         
  -5   4   9         10.87         14.85         4.05 o                         
  -4   4   9        101.67        101.09         5.00 o                         
  -3   4   9        120.87        124.46         5.43 o                         
  -2   4   9        306.48        295.03         6.06 o                         
  -1   4   9        193.73        208.12         4.16 o                         
   0   4   9        617.20        636.77         7.95 o                         
   1   4   9          5.71          9.02         2.46 o                         
   2   4   9          0.99          2.12         2.15 o                         
   3   4   9        153.99        143.27         3.15 o                         
   4   4   9         11.04          9.18         2.34 o                         
   5   4   9         26.46         26.26         3.06 o                         
  -6   5   9          1.54          0.45         4.68 o                         
  -5   5   9        108.63        108.44         4.80 o                         
  -4   5   9         19.16         21.72         4.67 o                         
  -3   5   9          0.51          0.41         4.49 o                         
  -2   5   9        138.29        130.04         5.46 o                         
  -1   5   9         55.14         63.74         3.40 o                         
   0   5   9         98.87         81.50         2.65 o                         
   1   5   9        253.07        258.33         3.53 o                         
   2   5   9         84.65         85.00         2.89 o                         
   3   5   9         68.01         75.23         2.51 o                         
   4   5   9          1.13          2.14         2.63 o                         
   5   5   9          0.89          0.00         2.56 o                         
  -6   6   9          0.03          0.00         4.72 o                         
  -5   6   9         10.72         11.84         4.34 o                         
  -4   6   9         32.55         36.18         4.95 o                         
  -3   6   9        109.19        106.04         5.20 o                         
  -2   6   9        726.95        718.00         8.16 o                         
  -1   6   9          3.16          9.24         2.80 o                         
   0   6   9        545.39        515.39         9.37 o                         
   1   6   9         64.16         55.77         2.61 o                         
   2   6   9         20.03         25.29         2.23 o                         
   3   6   9         10.16          7.79         2.38 o                         
   4   6   9          3.82          4.90         2.58 o                         
   5   6   9          4.56          5.26         3.04 o                         
  -6   7   9          0.00          0.72         4.55 o                         
  -5   7   9          4.57          6.83         4.63 o                         
  -4   7   9         45.24         36.40         4.38 o                         
  -3   7   9         25.19         26.72         3.94 o                         
  -2   7   9          3.32          3.97         4.73 o                         
  -1   7   9         67.67         57.12         3.54 o                         
   0   7   9        312.58        322.61         5.00 o                         
   1   7   9        216.78        225.08         4.60 o                         
   2   7   9        115.46        110.80         2.72 o                         
   3   7   9         50.47         50.82         2.41 o                         
   4   7   9         82.76         85.38         3.16 o                         
   5   7   9          2.91          5.79         2.47 o                         
  -6   8   9          0.08          0.20         5.26 o                         
  -5   8   9          0.96          1.27         4.33 o                         
  -4   8   9        524.93        529.07        20.14 o                         
  -3   8   9        927.81        901.14        30.10 o                         
  -2   8   9         69.66         70.45         4.94 o                         
  -1   8   9         49.87         55.15         3.80 o                         
   0   8   9        119.58        112.22         3.26 o                         
   1   8   9        166.94        174.57         3.10 o                         
   2   8   9         25.58         30.83         2.15 o                         
   3   8   9          4.26          2.98         2.61 o                         
   4   8   9         74.93         67.85         3.04 o                         
   5   8   9          3.33          5.07         2.93 o                         
  -6   9   9          1.36          5.51         5.33 o                         
  -5   9   9          3.07          4.14         4.86 o                         
  -4   9   9         18.35         20.08         5.14 o                         
  -3   9   9          0.08          5.62         4.04 o                         
  -2   9   9        200.41        196.37         5.48 o                         
  -1   9   9         31.53         28.02         3.66 o                         
   0   9   9        273.14        288.57         4.01 o                         
   1   9   9        164.76        158.32         2.92 o                         
   2   9   9          0.28          3.28         2.50 o                         
   3   9   9          5.86          4.64         2.91 o                         
   4   9   9         11.90         10.83         2.38 o                         
   5   9   9          0.00          1.59         2.56 o                         
  -5  10   9         21.74         29.18         4.70 o                         
  -4  10   9         21.65         26.57         5.06 o                         
  -3  10   9        566.51        573.47        11.15 o                         
  -2  10   9        530.43        510.38        13.64 o                         
  -1  10   9        112.52        115.62         3.93 o                         
   0  10   9         12.42         14.46         2.80 o                         
   1  10   9          0.06          2.55         2.35 o                         
   2  10   9         31.83         32.68         2.54 o                         
   3  10   9          8.22          6.33         2.68 o                         
   4  10   9         15.26         16.33         2.90 o                         
   5  10   9          0.05          2.08         3.17 o                         
  -5  11   9          0.02          2.97         4.33 o                         
  -4  11   9        113.85        100.13         4.58 o                         
  -3  11   9        317.29        314.74         6.89 o                         
  -2  11   9         18.09         18.46         4.84 o                         
  -1  11   9         38.51         39.00         2.90 o                         
   0  11   9         63.33         56.42         2.85 o                         
   1  11   9          3.44          4.35         3.17 o                         
   2  11   9         11.53         16.66         2.71 o                         
   3  11   9         29.44         36.26         2.83 o                         
   4  11   9         14.89         18.97         3.26 o                         
   5  11   9          0.02          3.03         2.74 o                         
  -5  12   9          1.08          0.80         4.76 o                         
  -4  12   9         33.98         36.09         5.11 o                         
  -3  12   9         60.57         50.92         4.02 o                         
  -2  12   9         43.06         44.71         4.43 o                         
  -1  12   9         19.29         20.92         3.54 o                         
   0  12   9          0.00          6.43         3.16 o                         
   1  12   9         33.58         37.74         3.29 o                         
   2  12   9         33.59         41.27         2.76 o                         
   3  12   9         39.80         36.39         2.92 o                         
   4  12   9          2.01          1.98         2.57 o                         
  -5  13   9          0.21          0.59         4.10 o                         
  -4  13   9          0.47          0.00         5.49 o                         
  -3  13   9         67.56         66.61         5.23 o                         
  -2  13   9        222.73        219.11         6.80 o                         
  -1  13   9         15.30         21.72         3.21 o                         
   0  13   9         36.04         41.99         3.70 o                         
   1  13   9          0.01          0.00         3.10 o                         
   2  13   9         23.55         23.98         2.34 o                         
   3  13   9          8.56          7.29         3.19 o                         
   4  13   9          0.69          0.00         2.95 o                         
  -5  14   9         12.87         14.25         4.34 o                         
  -4  14   9          0.03          3.61         5.31 o                         
  -3  14   9         49.10         52.09         5.37 o                         
  -2  14   9         46.27         50.03         4.15 o                         
  -1  14   9          3.07          4.85         3.45 o                         
   0  14   9         27.12         22.00         3.47 o                         
   1  14   9          1.67          4.01         2.90 o                         
   2  14   9          8.98          9.33         3.03 o                         
   3  14   9          8.35         10.39         2.77 o                         
   4  14   9          3.88          6.15         3.15 o                         
  -4  15   9          2.83          1.93         4.26 o                         
  -3  15   9         53.94         58.15         4.60 o                         
  -2  15   9          5.18          5.85         4.04 o                         
  -1  15   9         41.40         40.25         2.87 o                         
   0  15   9          0.37          5.47         3.03 o                         
   1  15   9         21.37         18.91         2.74 o                         
   2  15   9          0.00          0.00         3.44 o                         
   3  15   9          2.73          1.83         2.78 o                         
   4  15   9          1.94          4.45         3.55 o                         
  -4  16   9         16.04         12.20         5.44 o                         
  -3  16   9          2.54          2.44         5.21 o                         
  -2  16   9          0.14          4.05         3.90 o                         
  -1  16   9          1.56          1.11         3.11 o                         
   0  16   9         19.91         23.87         3.08 o                         
   1  16   9          0.07          2.68         3.47 o                         
   2  16   9          1.92          3.37         3.41 o                         
   3  16   9          2.43          2.48         3.44 o                         
  -4  17   9         12.71         16.46         5.81 o                         
  -3  17   9          4.92          6.20         3.31 o                         
  -2  17   9          5.86         10.16         3.41 o                         
  -1  17   9          0.25          4.03         3.14 o                         
   0  17   9          0.09          2.64         3.08 o                         
   1  17   9          0.81          0.19         3.54 o                         
   2  17   9          0.24          0.00         3.24 o                         
   3  17   9          1.82          4.35         3.43 o                         
  -3  18   9         21.41         24.99         4.25 o                         
  -2  18   9          0.03          2.91         4.04 o                         
  -1  18   9         12.20         10.73         3.16 o                         
   0  18   9         10.12         11.86         3.19 o                         
   1  18   9          5.04          8.13         2.98 o                         
   2  18   9          0.96          1.62         3.82 o                         
   3  18   9          0.61          4.67         2.51 o                         
  -3  19   9          0.05          1.41         3.98 o                         
  -2  19   9          1.71          1.25         4.15 o                         
  -1  19   9          1.42          1.22         3.39 o                         
   0  19   9          2.73          6.28         3.26 o                         
   1  19   9          9.11         10.68         3.07 o                         
   2  19   9          0.69          5.56         3.52 o                         
  -2  20   9          0.38          0.01         3.96 o                         
  -1  20   9         22.09         24.04         3.66 o                         
   0  20   9          0.69          0.00         3.43 o                         
   1  20   9          1.52          1.15         3.20 o                         
   2  20   9          1.95          4.01         3.61 o                         
  -2  21   9          0.04          6.36         4.13 o                         
  -1  21   9          1.95          3.50         3.50 o                         
   0  21   9          3.74          6.94         3.52 o                         
   1  21   9          0.82          6.30         4.06 o                         
  -6   0  10          3.63          1.43         7.03 o                         
  -4   0  10        253.35        247.10         7.44 o                         
  -2   0  10         82.42         78.08         6.01 o                         
   0   0  10        119.12        122.73         4.29 o                         
   2   0  10        339.71        331.01        16.79 o                         
   4   0  10         16.22         21.44         3.81 o                         
  -6   1  10          1.88          4.59         4.44 o                         
  -5   1  10          1.80          3.94         4.05 o                         
  -4   1  10          0.74          1.91         3.62 o                         
  -3   1  10          0.96          2.82         3.91 o                         
  -2   1  10        120.61        116.96         4.36 o                         
  -1   1  10          4.10          4.74         2.78 o                         
   0   1  10        119.52        130.64         3.59 o                         
   1   1  10        198.47        175.43         3.25 o                         
   2   1  10          7.10          6.85         2.19 o                         
   3   1  10          4.13          3.99         2.33 o                         
   4   1  10         83.39         84.45         3.45 o                         
   5   1  10          1.16          2.96         2.41 o                         
  -6   2  10          2.41          2.91         4.53 o                         
  -5   2  10         36.84         34.17         4.30 o                         
  -4   2  10          0.29          2.54         4.02 o                         
  -3   2  10          9.98          6.56         3.73 o                         
  -2   2  10         46.49         52.70         3.86 o                         
  -1   2  10         17.57         23.73         2.71 o                         
   0   2  10         52.65         60.75         2.61 o                         
   1   2  10          0.56          0.90         1.89 o                         
   2   2  10        233.43        230.26         4.29 o                         
   3   2  10        161.68        155.99         3.86 o                         
   4   2  10         10.05         12.42         2.10 o                         
   5   2  10         76.14         70.78         2.89 o                         
  -6   3  10          0.02          0.37         4.44 o                         
  -5   3  10          4.62          7.09         4.35 o                         
  -4   3  10        110.79        112.44         5.58 o                         
  -3   3  10         57.36         57.05         4.91 o                         
  -2   3  10        422.84        459.40         6.37 o                         
  -1   3  10         79.52         98.97         3.09 o                         
   0   3  10        232.89        201.39         3.54 o                         
   1   3  10          3.81          2.79         2.20 o                         
   2   3  10         51.29         46.87         2.33 o                         
   3   3  10         80.98         77.19         2.53 o                         
   4   3  10         16.78         18.94         2.52 o                         
   5   3  10         96.40        110.82         6.14 o                         
  -6   4  10          0.90          1.56         4.81 o                         
  -5   4  10          1.55          3.16         4.61 o                         
  -4   4  10         60.47         59.96         5.39 o                         
  -3   4  10         62.67         54.68         4.78 o                         
  -2   4  10        179.72        178.18         4.89 o                         
  -1   4  10          6.34         11.41         2.98 o                         
   0   4  10        131.32        142.83         3.46 o                         
   1   4  10        169.74        182.82         3.15 o                         
   2   4  10         33.43         39.55         2.20 o                         
   3   4  10          5.91          8.33         2.75 o                         
   4   4  10         15.59         18.19         3.06 o                         
   5   4  10         65.33         68.59         3.61 o                         
  -6   5  10          0.24          1.63         4.90 o                         
  -5   5  10          8.06         10.69         5.40 o                         
  -4   5  10        144.65        146.34         5.79 o                         
  -3   5  10         83.46         79.23         6.60 o                         
  -2   5  10         13.41         16.18         4.07 o                         
  -1   5  10         55.45         69.50         3.38 o                         
   0   5  10        228.73        212.58         3.53 o                         
   1   5  10         54.08         54.59         2.93 o                         
   2   5  10         67.17         66.47         2.38 o                         
   3   5  10         90.63         87.47         2.52 o                         
   4   5  10        148.45        161.19         3.60 o                         
   5   5  10          0.31          2.63         2.93 o                         
  -6   6  10          0.13          1.32         5.81 o                         
  -5   6  10          8.82          5.67         5.19 o                         
  -4   6  10         27.16         24.40         5.14 o                         
  -3   6  10         64.92         68.08         5.34 o                         
  -2   6  10         47.25         55.28         5.05 o                         
  -1   6  10        457.52        438.02         6.11 o                         
   0   6  10        445.58        462.74         8.63 o                         
   1   6  10         80.81         84.31         3.01 o                         
   2   6  10         32.89         30.28         2.54 o                         
   3   6  10        182.63        165.32         5.74 o                         
   4   6  10         47.12         47.85         2.59 o                         
   5   6  10          0.01          2.10         3.06 o                         
  -6   7  10          6.23          8.21         5.86 o                         
  -5   7  10         12.11         13.75         4.91 o                         
  -4   7  10         56.27         62.84         4.70 o                         
  -3   7  10        749.86        750.43         8.06 o                         
  -2   7  10        590.11        544.43        12.41 o                         
  -1   7  10          0.44          2.22         3.59 o                         
   0   7  10        158.58        175.45         3.99 o                         
   1   7  10         27.75         25.47         2.78 o                         
   2   7  10         15.57         13.05         2.77 o                         
   3   7  10          1.22          0.00         2.42 o                         
   4   7  10         26.25         32.02         2.42 o                         
   5   7  10          0.00          1.40         2.93 o                         
  -6   8  10          6.95          3.75         6.13 o                         
  -5   8  10         58.80         58.63         5.24 o                         
  -4   8  10         39.79         42.03         4.61 o                         
  -3   8  10        451.35        453.53        13.21 o                         
  -2   8  10          3.06          7.63         3.80 o                         
  -1   8  10         57.29         67.30         3.50 o                         
   0   8  10          1.12          4.74         2.83 o                         
   1   8  10         22.87         20.97         2.77 o                         
   2   8  10          9.83         11.74         2.54 o                         
   3   8  10        174.71        172.19         4.15 o                         
   4   8  10         24.46         22.90         2.42 o                         
   5   8  10          4.00          4.28         2.98 o                         
  -5   9  10          0.96          2.36         4.04 o                         
  -4   9  10         95.34         78.97         5.38 o                         
  -3   9  10        230.84        233.38         6.19 o                         
  -2   9  10        345.78        337.36         6.21 o                         
  -1   9  10          5.87          6.81         2.76 o                         
   0   9  10         12.06         14.47         3.04 o                         
   1   9  10          1.22          1.09         2.78 o                         
   2   9  10        138.85        140.32         3.07 o                         
   3   9  10         68.84         61.92         2.89 o                         
   4   9  10          4.00          7.21         2.30 o                         
   5   9  10          2.22          4.24         2.80 o                         
  -5  10  10          0.51          3.70         4.84 o                         
  -4  10  10         56.69         67.47         5.37 o                         
  -3  10  10         50.27         54.97         3.99 o                         
  -2  10  10       1092.50       1101.92        27.11 o                         
  -1  10  10         11.08          9.49         3.05 o                         
   0  10  10          3.13          3.23         3.00 o                         
   1  10  10         97.63         93.64         2.78 o                         
   2  10  10          0.00          0.00         2.36 o                         
   3  10  10         69.46         68.47         3.22 o                         
   4  10  10          1.40          1.54         2.66 o                         
  -5  11  10          0.11          3.49         4.76 o                         
  -4  11  10          1.50          1.59         4.93 o                         
  -3  11  10         24.33         17.06         4.38 o                         
  -2  11  10        197.43        189.30         5.14 o                         
  -1  11  10         33.24         35.97         3.56 o                         
   0  11  10         31.80         34.43         2.70 o                         
   1  11  10         29.55         30.16         3.05 o                         
   2  11  10         35.12         32.85         2.40 o                         
   3  11  10         14.25         11.14         2.64 o                         
   4  11  10          0.12          3.65         3.02 o                         
  -5  12  10          9.96          7.43         4.28 o                         
  -4  12  10          3.14          5.94         4.11 o                         
  -3  12  10        879.39        856.75        14.21 o                         
  -2  12  10         70.12         65.58         4.05 o                         
  -1  12  10          0.01          0.27         2.95 o                         
   0  12  10          1.38          4.15         2.91 o                         
   1  12  10          4.16          3.89         2.90 o                         
   2  12  10         12.77          7.78         2.68 o                         
   3  12  10          7.48          9.17         2.95 o                         
   4  12  10         18.67         18.34         3.51 o                         
  -5  13  10          1.34          1.55         4.86 o                         
  -4  13  10          1.20          0.66         4.34 o                         
  -3  13  10          0.25          7.81         5.14 o                         
  -2  13  10          6.05          3.75         3.78 o                         
  -1  13  10         23.56         33.63         3.68 o                         
   0  13  10         42.38         36.17         3.46 o                         
   1  13  10          0.42          5.01         3.21 o                         
   2  13  10          5.71          6.45         2.98 o                         
   3  13  10          0.30          0.00         3.00 o                         
   4  13  10          0.46          3.45         2.99 o                         
  -4  14  10         10.56         13.00         5.36 o                         
  -3  14  10          3.10          7.70         4.20 o                         
  -2  14  10        260.29        268.08         4.84 o                         
  -1  14  10          0.22          2.80         3.49 o                         
   0  14  10          0.01          0.22         2.95 o                         
   1  14  10          0.54          1.37         2.91 o                         
   2  14  10          1.96          7.75         2.76 o                         
   3  14  10          1.27          1.36         2.99 o                         
   4  14  10          3.20          4.14         3.16 o                         
  -4  15  10         47.30         58.23         7.32 o                         
  -3  15  10         17.52         20.17         5.51 o                         
  -2  15  10        121.75        120.57         3.88 o                         
  -1  15  10         53.12         56.84         3.49 o                         
   0  15  10          8.96         18.38         4.43 o                         
   1  15  10          3.12          3.19         3.02 o                         
   2  15  10          3.62          5.46         3.14 o                         
   3  15  10          0.08          2.58         3.00 o                         
  -4  16  10          0.25          5.07         5.65 o                         
  -3  16  10         11.89          7.89         4.51 o                         
  -2  16  10          2.31          4.73         3.56 o                         
  -1  16  10          5.98          4.92         3.14 o                         
   0  16  10         43.53         49.38         3.64 o                         
   1  16  10          1.54          2.97         3.56 o                         
   2  16  10          0.01          2.98         2.89 o                         
   3  16  10          5.21          6.76         3.14 o                         
  -4  17  10          0.92          3.62         4.60 o                         
  -3  17  10          0.34          0.00         4.48 o                         
  -2  17  10         15.20         19.32         3.26 o                         
  -1  17  10         62.53         65.64         3.35 o                         
   0  17  10          1.63          1.71         3.53 o                         
   1  17  10          8.37          9.81         3.28 o                         
   2  17  10          1.97          3.19         3.74 o                         
   3  17  10          1.91          3.04         2.98 o                         
  -3  18  10          1.82          6.30         5.63 o                         
  -2  18  10          3.27          8.87         3.62 o                         
  -1  18  10          1.70          0.00         3.55 o                         
   0  18  10          5.56          7.18         3.59 o                         
   1  18  10          0.32          0.53         2.94 o                         
   2  18  10          3.72          8.42         3.46 o                         
  -3  19  10          3.03          0.00         4.83 o                         
  -2  19  10         25.92         21.07         3.83 o                         
  -1  19  10          0.92          3.49         3.41 o                         
   0  19  10          1.43          0.00         3.49 o                         
   1  19  10          0.49          0.00         3.42 o                         
   2  19  10          4.15          8.21         4.03 o                         
  -2  20  10          0.22          4.31         4.28 o                         
  -1  20  10          1.06          2.58         4.22 o                         
   0  20  10          6.27          4.89         3.49 o                         
   1  20  10          2.54          2.06         3.90 o                         
  -1  21  10          2.94          5.23         4.34 o                         
   0  21  10          0.24          0.00         3.54 o                         
  -5   0  11         31.35         38.00         5.89 o                         
  -3   0  11         18.54         15.84         5.69 o                         
  -1   0  11         28.15         26.84         3.91 o                         
   1   0  11        167.93        165.25         5.72 o                         
   3   0  11         12.85         11.53         3.17 o                         
   5   0  11         19.06         24.69         3.62 o                         
  -6   1  11          0.21          1.95         4.67 o                         
  -5   1  11         17.90         16.73         4.35 o                         
  -4   1  11         36.31         33.88         4.16 o                         
  -3   1  11          7.43          5.69         3.75 o                         
  -2   1  11        242.84        272.86         5.23 o                         
  -1   1  11          2.63          4.05         2.89 o                         
   0   1  11         24.65         29.51         2.93 o                         
   1   1  11         21.30         17.66         2.87 o                         
   2   1  11         51.20         58.85         2.36 o                         
   3   1  11          2.50          4.63         2.14 o                         
   4   1  11          1.85          1.84         2.27 o                         
   5   1  11         41.70         42.44         3.03 o                         
  -6   2  11          0.54          0.00         4.58 o                         
  -5   2  11          0.00          0.00         4.09 o                         
  -4   2  11         79.88         80.83         4.69 o                         
  -3   2  11          4.62          7.40         3.95 o                         
  -2   2  11        493.54        516.29         5.95 o                         
  -1   2  11        106.92        122.81         4.71 o                         
   0   2  11         64.02         71.32         2.69 o                         
   1   2  11         34.49         41.52         2.12 o                         
   2   2  11         52.09         52.63         2.65 o                         
   3   2  11         31.83         30.65         2.43 o                         
   4   2  11         56.19         52.26         2.94 o                         
   5   2  11        110.36         96.98         3.22 o                         
  -6   3  11         22.52         21.19         4.86 o                         
  -5   3  11        112.37        110.50         5.36 o                         
  -4   3  11          0.02          0.00         4.82 o                         
  -3   3  11          2.40          8.19         5.05 o                         
  -2   3  11        131.18        124.89         3.93 o                         
  -1   3  11         87.71         95.01         3.04 o                         
   0   3  11        166.64        161.54         3.14 o                         
   1   3  11         30.97         34.19         2.21 o                         
   2   3  11        192.70        191.58         3.66 o                         
   3   3  11         50.94         54.73         2.55 o                         
   4   3  11          6.25         10.94         2.80 o                         
   5   3  11         30.72         36.18         3.22 o                         
  -6   4  11          7.14          6.18         5.10 o                         
  -5   4  11          0.56          2.09         5.68 o                         
  -4   4  11         22.40         17.37         5.31 o                         
  -3   4  11         89.89         91.00         5.40 o                         
  -2   4  11         80.14         77.73         3.70 o                         
  -1   4  11          8.93         16.06         2.67 o                         
   0   4  11        435.57        424.81         9.02 o                         
   1   4  11        111.47        118.45         2.72 o                         
   2   4  11          5.51          8.07         2.20 o                         
   3   4  11         40.88         34.07         2.25 o                         
   4   4  11        136.79        123.78         4.22 o                         
   5   4  11          0.02          3.34         3.40 o                         
  -6   5  11          5.03          4.22         5.72 o                         
  -5   5  11          1.28          4.40         5.19 o                         
  -4   5  11         68.24         72.58         5.34 o                         
  -3   5  11         27.81         30.54         4.24 o                         
  -2   5  11          8.37          6.17         4.01 o                         
  -1   5  11        824.89        834.17        15.23 o                         
   0   5  11         61.80         65.34         2.66 o                         
   1   5  11          0.02          0.00         2.25 o                         
   2   5  11         15.93         20.97         2.58 o                         
   3   5  11         41.93         35.16         2.50 o                         
   4   5  11         56.85         62.45         3.07 o                         
   5   5  11         19.31         25.54         3.51 o                         
  -6   6  11          5.34          1.84         6.34 o                         
  -5   6  11         41.42         42.57         5.48 o                         
  -4   6  11          2.45          3.88         5.05 o                         
  -3   6  11          0.00          2.20         4.14 o                         
  -2   6  11          6.42          1.22         3.73 o                         
  -1   6  11        376.77        353.00         8.48 o                         
   0   6  11        134.74        135.61         3.40 o                         
   1   6  11        156.78        162.15         6.17 o                         
   2   6  11          3.13          4.16         2.20 o                         
   3   6  11         69.19         67.06         2.65 o                         
   4   6  11         42.47         39.24         2.59 o                         
   5   6  11         11.72         10.17         2.58 o                         
  -5   7  11         23.31         25.83         5.56 o                         
  -4   7  11          4.98          7.39         4.02 o                         
  -3   7  11         15.70         21.37         4.91 o                         
  -2   7  11        441.95        452.93         6.87 o                         
  -1   7  11         21.83         18.00         3.27 o                         
   0   7  11        212.14        226.43         3.72 o                         
   1   7  11         21.07         17.51         2.59 o                         
   2   7  11          5.49          8.78         2.26 o                         
   3   7  11         89.06         85.57         2.54 o                         
   4   7  11          0.87          2.34         2.57 o                         
   5   7  11          2.62          5.56         3.21 o                         
  -5   8  11         12.25         13.13         5.31 o                         
  -4   8  11          2.76          3.13         4.65 o                         
  -3   8  11          2.69          6.86         4.84 o                         
  -2   8  11        229.70        230.82         9.19 o                         
  -1   8  11         46.28         45.71         3.86 o                         
   0   8  11        386.06        427.53         5.93 o                         
   1   8  11        124.27        120.48         3.61 o                         
   2   8  11          1.19          1.81         3.12 o                         
   3   8  11         20.15         17.50         2.43 o                         
   4   8  11          5.68          5.66         2.52 o                         
  -5   9  11          0.31          5.01         4.54 o                         
  -4   9  11         20.85         25.45         4.48 o                         
  -3   9  11          0.03          0.85         3.92 o                         
  -2   9  11          1.05          3.09         3.83 o                         
  -1   9  11          4.41          5.53         3.08 o                         
   0   9  11          0.92          2.56         2.83 o                         
   1   9  11         58.07         58.62         2.85 o                         
   2   9  11         32.51         35.21         2.51 o                         
   3   9  11          0.86          4.11         2.54 o                         
   4   9  11         10.68         14.72         2.94 o                         
  -5  10  11          0.36          0.37         4.95 o                         
  -4  10  11          2.80          5.72         4.97 o                         
  -3  10  11        553.61        547.31        16.68 o                         
  -2  10  11          3.78          0.77         3.98 o                         
  -1  10  11         33.68         27.54         3.74 o                         
   0  10  11         29.13         34.29         3.04 o                         
   1  10  11         30.63         19.88         2.97 o                         
   2  10  11         34.27         33.71         2.95 o                         
   3  10  11         32.77         29.42         3.02 o                         
   4  10  11          0.32          2.88         2.77 o                         
  -5  11  11          1.58          7.41         5.01 o                         
  -4  11  11         19.39         24.17         5.25 o                         
  -3  11  11         13.76         16.14         5.05 o                         
  -2  11  11        153.30        167.70         5.88 o                         
  -1  11  11         97.44        103.28         4.54 o                         
   0  11  11          1.28          2.76         3.58 o                         
   1  11  11         16.89         13.92         3.01 o                         
   2  11  11         75.34         75.68         3.15 o                         
   3  11  11         23.41         23.98         2.74 o                         
   4  11  11          4.22          0.00         2.52 o                         
  -5  12  11          4.01          4.18         4.96 o                         
  -4  12  11          0.25          4.96         5.23 o                         
  -3  12  11         91.55         89.19         5.42 o                         
  -2  12  11        614.82        635.47         7.62 o                         
  -1  12  11          1.61          2.62         2.99 o                         
   0  12  11         99.68        100.75         3.96 o                         
   1  12  11         16.01         11.89         2.96 o                         
   2  12  11          9.34          9.35         2.56 o                         
   3  12  11          3.62          2.33         2.87 o                         
   4  12  11          2.86          4.15         3.46 o                         
  -5  13  11         10.88         12.44         5.00 o                         
  -4  13  11         97.19         90.47         5.95 o                         
  -3  13  11          0.01          6.33         4.27 o                         
  -2  13  11         74.13         65.89         5.20 o                         
  -1  13  11         17.79         18.40         3.34 o                         
   0  13  11         17.66         16.69         2.91 o                         
   1  13  11          0.88          3.51         2.80 o                         
   2  13  11          5.67          7.44         2.85 o                         
   3  13  11          3.22          6.29         3.22 o                         
   4  13  11          0.01          2.28         2.75 o                         
  -4  14  11          3.74          1.80         4.36 o                         
  -3  14  11          3.06          5.28         4.37 o                         
  -2  14  11         19.86         20.86         4.70 o                         
  -1  14  11        128.64        138.09         5.85 o                         
   0  14  11         43.52         43.13         3.48 o                         
   1  14  11          2.37          4.82         3.43 o                         
   2  14  11          0.86          2.39         2.43 o                         
   3  14  11          1.70          5.79         3.06 o                         
  -4  15  11          4.02          6.95         5.63 o                         
  -3  15  11         96.74         96.94        11.28 o                         
  -2  15  11         14.71         16.18         4.04 o                         
  -1  15  11        309.24        316.72         5.38 o                         
   0  15  11         30.41         26.84         3.19 o                         
   1  15  11          4.10          4.26         2.85 o                         
   2  15  11          3.91          5.67         2.87 o                         
   3  15  11          1.64          1.84         3.37 o                         
  -4  16  11         28.58         32.82         5.97 o                         
  -3  16  11          0.07          2.68         5.28 o                         
  -2  16  11         38.93         39.92         4.68 o                         
  -1  16  11         18.79         21.76         3.99 o                         
   0  16  11          1.61          4.10         3.55 o                         
   1  16  11          3.36          9.54         3.48 o                         
   2  16  11          0.00          4.47         3.07 o                         
   3  16  11         10.54          9.21         3.28 o                         
  -3  17  11          9.43          7.70         5.74 o                         
  -2  17  11          0.09          0.00         3.78 o                         
  -1  17  11         55.20         55.06         3.73 o                         
   0  17  11         59.26         58.80         3.76 o                         
   1  17  11          0.93          3.03         3.14 o                         
   2  17  11          0.13          1.94         2.70 o                         
  -3  18  11          7.23         10.68         5.47 o                         
  -2  18  11          1.18          3.74         3.35 o                         
  -1  18  11          5.37          6.69         3.41 o                         
   0  18  11          5.50          5.92         3.73 o                         
   1  18  11          2.60          1.30         3.43 o                         
   2  18  11          0.00          2.51         3.15 o                         
  -2  19  11          0.86          3.77         3.95 o                         
  -1  19  11         39.09         36.32         3.78 o                         
   0  19  11          2.20          3.31         3.76 o                         
   1  19  11          0.27          0.00         3.96 o                         
  -1  20  11          0.64          0.00         3.97 o                         
   0  20  11          0.40          0.00         3.51 o                         
   1  20  11          0.00          1.65         4.03 o                         
  -6   0  12          0.01          2.51         7.10 o                         
  -4   0  12         61.97         54.79         6.67 o                         
  -2   0  12          5.44          4.30         4.96 o                         
   0   0  12          0.77          4.09         3.64 o                         
   2   0  12         67.76         79.09         3.53 o                         
   4   0  12          3.78          5.62         3.91 o                         
  -6   1  12          6.20          6.88         4.98 o                         
  -5   1  12          1.90          2.34         4.33 o                         
  -4   1  12         42.94         36.47         4.57 o                         
  -3   1  12         68.62         72.07         4.04 o                         
  -2   1  12        149.10        162.84         4.42 o                         
  -1   1  12          0.66          1.90         2.83 o                         
   0   1  12        129.89        117.34         3.14 o                         
   1   1  12        228.40        220.43         6.07 o                         
   2   1  12          0.11          1.14         2.16 o                         
   3   1  12          0.80          2.73         2.20 o                         
   4   1  12          1.35          5.41         2.14 o                         
   5   1  12          1.08          2.32         2.87 o                         
  -6   2  12          0.51          1.12         5.46 o                         
  -5   2  12         20.75         25.08         4.57 o                         
  -4   2  12          5.03          3.05         3.98 o                         
  -3   2  12          0.19          1.88         3.83 o                         
  -2   2  12         12.01         10.24         3.61 o                         
  -1   2  12          3.87          3.87         3.42 o                         
   0   2  12         19.13         20.46         2.62 o                         
   1   2  12          3.78          6.02         2.57 o                         
   2   2  12         81.16         80.10         3.46 o                         
   3   2  12          0.53          4.56         2.54 o                         
   4   2  12          2.23          3.64         3.04 o                         
   5   2  12          3.40          3.53         3.12 o                         
  -6   3  12          0.08          2.14         5.58 o                         
  -5   3  12          0.02          0.46         5.76 o                         
  -4   3  12          1.99          1.58         4.66 o                         
  -3   3  12         86.36         83.34         5.33 o                         
  -2   3  12         50.54         55.71         3.83 o                         
  -1   3  12        213.16        221.53         3.53 o                         
   0   3  12         12.93         13.61         2.49 o                         
   1   3  12         20.60         22.46         2.21 o                         
   2   3  12          0.39          3.42         2.89 o                         
   3   3  12         12.15         14.95         2.61 o                         
   4   3  12         13.46         20.09         2.61 o                         
   5   3  12          2.07          7.10         3.44 o                         
  -6   4  12          0.32          2.29         6.51 o                         
  -5   4  12         31.72         38.10         5.43 o                         
  -4   4  12          0.08          0.00         5.44 o                         
  -3   4  12          0.29          3.53         5.33 o                         
  -2   4  12          2.65          0.00         3.21 o                         
  -1   4  12        352.84        343.17         7.17 o                         
   0   4  12         62.48         57.57         2.80 o                         
   1   4  12          5.18          4.82         2.56 o                         
   2   4  12         25.96         25.29         2.36 o                         
   3   4  12         10.80         12.34         2.27 o                         
   4   4  12          0.44          0.11         2.62 o                         
   5   4  12         13.07         17.60         2.87 o                         
  -5   5  12          0.01          1.28         5.51 o                         
  -4   5  12         33.26         45.05         5.79 o                         
  -3   5  12         10.13          7.70         4.39 o                         
  -2   5  12          1.76          4.84         3.59 o                         
  -1   5  12        352.19        317.15         5.04 o                         
   0   5  12          0.01          1.07         2.49 o                         
   1   5  12         66.36         62.76         2.42 o                         
   2   5  12          0.32          1.16         2.08 o                         
   3   5  12         42.57         45.69         3.26 o                         
   4   5  12          6.64          5.09         2.58 o                         
   5   5  12         14.29         13.04         3.03 o                         
  -5   6  12          2.37          3.87         5.49 o                         
  -4   6  12          9.08         12.37         5.12 o                         
  -3   6  12         35.94         36.46         4.06 o                         
  -2   6  12        325.73        325.38         9.55 o                         
  -1   6  12          8.96         12.50         2.87 o                         
   0   6  12          2.95          1.03         2.53 o                         
   1   6  12        105.42         93.53         2.85 o                         
   2   6  12          0.46          1.86         2.21 o                         
   3   6  12          4.93          4.91         2.10 o                         
   4   6  12          0.00          4.25         2.61 o                         
  -5   7  12          3.00          9.77         5.45 o                         
  -4   7  12          2.58          4.93         4.03 o                         
  -3   7  12          1.59          6.12         3.85 o                         
  -2   7  12          1.32          4.33         4.07 o                         
  -1   7  12         10.74         10.10         2.86 o                         
   0   7  12         43.19         42.48         3.00 o                         
   1   7  12        135.97        150.64         4.06 o                         
   2   7  12          2.45          6.63         2.40 o                         
   3   7  12          8.89          9.26         2.58 o                         
   4   7  12          0.95          6.71         2.53 o                         
  -5   8  12          8.45          5.51         5.38 o                         
  -4   8  12        133.90        126.62         5.38 o                         
  -3   8  12          0.23          1.31         4.69 o                         
  -2   8  12        166.16        166.25         5.44 o                         
  -1   8  12        328.81        335.71         7.35 o                         
   0   8  12          8.51          9.52         2.69 o                         
   1   8  12         25.56         21.99         3.02 o                         
   2   8  12        276.08        269.67         3.47 o                         
   3   8  12          0.15          4.24         2.27 o                         
   4   8  12          7.10          8.73         2.81 o                         
  -5   9  12          0.65          2.21         5.32 o                         
  -4   9  12         14.59         10.78         5.30 o                         
  -3   9  12         74.47         67.04         8.23 o                         
  -2   9  12         17.17         15.44         4.92 o                         
  -1   9  12          4.86          4.10         2.87 o                         
   0   9  12          5.80          4.89         2.64 o                         
   1   9  12         46.90         57.65         2.59 o                         
   2   9  12         16.29         16.54         2.95 o                         
   3   9  12          0.93          2.65         2.20 o                         
   4   9  12          4.09          3.87         2.88 o                         
  -5  10  12          2.12          1.81         5.61 o                         
  -4  10  12         40.62         38.95         5.60 o                         
  -3  10  12        237.06        207.85         8.63 o                         
  -2  10  12        100.97        113.76         5.45 o                         
  -1  10  12          1.59          6.19         3.15 o                         
   0  10  12         22.29         22.16         3.05 o                         
   1  10  12         34.46         31.20         3.45 o                         
   2  10  12         93.90         85.95         3.24 o                         
   3  10  12         20.87         22.34         2.53 o                         
   4  10  12         17.04         20.32         2.77 o                         
  -5  11  12          1.26          0.00         4.27 o                         
  -4  11  12          0.91          1.83         5.29 o                         
  -3  11  12         11.04         10.95         4.13 o                         
  -2  11  12         54.36         43.63         5.22 o                         
  -1  11  12          0.56          3.34         3.27 o                         
   0  11  12         39.26         34.44         3.17 o                         
   1  11  12        165.30        170.39         4.52 o                         
   2  11  12          6.55         10.22         2.88 o                         
   3  11  12          5.44          6.36         2.69 o                         
   4  11  12          1.25          0.67         2.93 o                         
  -5  12  12          2.99          6.60         5.16 o                         
  -4  12  12         28.25         21.66         5.52 o                         
  -3  12  12         20.19         21.34         5.31 o                         
  -2  12  12         35.68         36.96         4.49 o                         
  -1  12  12          2.12          2.25         3.75 o                         
   0  12  12          7.03         10.83         3.05 o                         
   1  12  12        262.24        256.91         8.64 o                         
   2  12  12         13.54          9.38         2.67 o                         
   3  12  12          0.03          1.74         3.20 o                         
   4  12  12          6.75          8.30         3.58 o                         
  -4  13  12          9.09          5.40         5.53 o                         
  -3  13  12         55.25         69.31         5.15 o                         
  -2  13  12         49.27         45.17         4.33 o                         
  -1  13  12          0.35          0.00         4.13 o                         
   0  13  12          0.18          1.70         2.92 o                         
   1  13  12         24.81         25.30         2.86 o                         
   2  13  12         13.14         13.80         2.86 o                         
   3  13  12          1.01          0.00         2.74 o                         
  -4  14  12          0.36          0.00         5.58 o                         
  -3  14  12          3.08          7.85         5.22 o                         
  -2  14  12         49.27         46.79         4.43 o                         
  -1  14  12         11.84         13.21         3.84 o                         
   0  14  12         49.51         44.33         3.50 o                         
   1  14  12          6.55          4.98         3.14 o                         
   2  14  12         30.87         26.15         3.00 o                         
   3  14  12          0.29          2.80         3.37 o                         
  -4  15  12          0.00          0.00         5.02 o                         
  -3  15  12          2.69          7.39         4.18 o                         
  -2  15  12          2.92          7.43         4.75 o                         
  -1  15  12         37.50         38.79         3.64 o                         
   0  15  12         75.34         66.97         3.70 o                         
   1  15  12          0.40          1.96         2.93 o                         
   2  15  12          9.91          4.13         3.03 o                         
   3  15  12          8.22         11.49         3.07 o                         
  -3  16  12          2.11          5.71         5.42 o                         
  -2  16  12         49.74         48.77         5.02 o                         
  -1  16  12         34.64         41.38         4.24 o                         
   0  16  12         16.27         16.29         2.86 o                         
   1  16  12          5.60          6.50         3.58 o                         
   2  16  12          0.00          0.00         2.97 o                         
  -3  17  12          5.76          7.61         5.66 o                         
  -2  17  12          3.82          4.46         4.19 o                         
  -1  17  12         69.93         54.89         3.89 o                         
   0  17  12         10.37         10.16         2.97 o                         
   1  17  12          0.08          1.16         3.13 o                         
   2  17  12          0.49          2.15         3.48 o                         
  -2  18  12          2.11          5.58         4.43 o                         
  -1  18  12          7.89          9.84         4.17 o                         
   0  18  12         16.08         17.83         3.86 o                         
   1  18  12          0.64          0.00         3.54 o                         
  -2  19  12          5.63          6.01         4.84 o                         
  -1  19  12          9.87          8.22         3.59 o                         
   0  19  12         37.54         32.33         4.06 o                         
   1  19  12          6.39          6.67         3.56 o                         
  -5   0  13          0.00          1.11         6.72 o                         
  -3   0  13          7.61         17.26         5.70 o                         
  -1   0  13        253.19        246.32         6.01 o                         
   1   0  13         45.22         41.42         3.38 o                         
   3   0  13         35.69         34.04         3.93 o                         
  -5   1  13          1.34          2.60         5.02 o                         
  -4   1  13         50.11         41.75         4.94 o                         
  -3   1  13         49.84         41.40         3.93 o                         
  -2   1  13          9.28         11.13         3.33 o                         
  -1   1  13          4.34          4.33         3.03 o                         
   0   1  13          0.56          1.78         2.55 o                         
   1   1  13         40.40         44.35         2.92 o                         
   2   1  13         73.99         71.99         2.67 o                         
   3   1  13         42.05         39.14         2.27 o                         
   4   1  13          1.30          3.54         2.27 o                         
  -5   2  13         13.38          9.67         5.10 o                         
  -4   2  13         83.31         63.27         5.19 o                         
  -3   2  13         20.93         16.23         4.42 o                         
  -2   2  13        127.88        129.00         4.58 o                         
  -1   2  13        167.10        161.98         3.67 o                         
   0   2  13         55.75         59.57         3.11 o                         
   1   2  13         59.62         59.08         3.01 o                         
   2   2  13          2.63          5.28         2.51 o                         
   3   2  13          0.56          3.83         3.01 o                         
   4   2  13          2.44          4.03         2.66 o                         
  -5   3  13         16.32         19.70         5.93 o                         
  -4   3  13         14.05         20.77         5.40 o                         
  -3   3  13          1.63          0.87         4.69 o                         
  -2   3  13         42.18         50.63         3.72 o                         
  -1   3  13        273.12        278.35         3.78 o                         
   0   3  13        506.08        496.32         7.67 o                         
   1   3  13         17.56         19.67         2.66 o                         
   2   3  13         32.27         31.74         2.75 o                         
   3   3  13         63.23         67.69         3.18 o                         
   4   3  13          0.01          0.00         2.71 o                         
  -5   4  13          6.64          9.45         5.40 o                         
  -4   4  13          2.14          0.00         6.19 o                         
  -3   4  13          0.30          0.00         4.90 o                         
  -2   4  13         24.85         24.70         3.23 o                         
  -1   4  13        380.73        376.78         6.38 o                         
   0   4  13         67.32         65.51         2.71 o                         
   1   4  13        125.70        118.92         3.88 o                         
   2   4  13          0.78          3.28         2.34 o                         
   3   4  13          9.03         11.67         2.82 o                         
   4   4  13          2.45          4.85         2.93 o                         
  -5   5  13          0.72          2.41         5.32 o                         
  -4   5  13         13.60          9.88         5.06 o                         
  -3   5  13         14.99         14.22         4.79 o                         
  -2   5  13         65.97         62.93         3.42 o                         
  -1   5  13         94.29         95.09         3.20 o                         
   0   5  13         26.08         25.49         2.73 o                         
   1   5  13          3.09          1.88         2.63 o                         
   2   5  13          3.46          4.22         2.48 o                         
   3   5  13          0.59          4.12         2.39 o                         
   4   5  13          0.11          3.20         3.30 o                         
  -5   6  13          6.26         10.50         6.80 o                         
  -4   6  13          3.22          5.80         4.99 o                         
  -3   6  13          1.92          4.00         4.09 o                         
  -2   6  13        481.05        477.69         8.10 o                         
  -1   6  13        542.86        535.56         8.31 o                         
   0   6  13        253.37        255.30         5.49 o                         
   1   6  13        337.48        341.67         5.18 o                         
   2   6  13         16.76         17.49         2.72 o                         
   3   6  13         18.37         17.68         2.39 o                         
   4   6  13         22.70         21.92         2.72 o                         
  -5   7  13         13.69         13.41         5.82 o                         
  -4   7  13        108.23        105.05         5.80 o                         
  -3   7  13         19.44         17.95         4.09 o                         
  -2   7  13        189.14        188.53         4.97 o                         
  -1   7  13        188.93        188.12         3.76 o                         
   0   7  13          9.96          5.94         3.07 o                         
   1   7  13          2.03          8.39         2.43 o                         
   2   7  13         31.92         29.80         2.74 o                         
   3   7  13         12.69         16.22         2.65 o                         
   4   7  13          1.67          2.83         2.50 o                         
  -5   8  13          3.91          6.58         5.78 o                         
  -4   8  13          1.03          1.82         4.89 o                         
  -3   8  13          0.00          3.58         4.29 o                         
  -2   8  13         14.59         10.77         3.93 o                         
  -1   8  13         19.71         20.00         3.26 o                         
   0   8  13         38.28         42.98         2.90 o                         
   1   8  13        243.45        236.64         8.22 o                         
   2   8  13          8.11          8.72         2.38 o                         
   3   8  13          0.22          0.43         2.39 o                         
   4   8  13          5.41          1.95         2.45 o                         
  -5   9  13          0.02          4.88         5.80 o                         
  -4   9  13          1.82          3.22         4.83 o                         
  -3   9  13         57.36         60.66         5.35 o                         
  -2   9  13        206.75        205.86         4.82 o                         
  -1   9  13          3.02          5.66         3.21 o                         
   0   9  13          1.54          3.80         3.01 o                         
   1   9  13          0.53          3.45         2.56 o                         
   2   9  13        100.36         95.01         4.03 o                         
   3   9  13         23.30         23.17         2.56 o                         
   4   9  13          0.24          3.05         2.66 o                         
  -5  10  13          1.33          3.16         5.29 o                         
  -4  10  13          1.64          9.20         4.43 o                         
  -3  10  13        126.16        130.06         5.12 o                         
  -2  10  13         14.98          7.93         4.97 o                         
  -1  10  13         10.94         13.37         2.95 o                         
   0  10  13        163.16        137.84         4.59 o                         
   1  10  13        164.82        166.46         4.32 o                         
   2  10  13         14.50         19.55         3.16 o                         
   3  10  13          0.30          2.38         2.60 o                         
   4  10  13          0.34          0.00         2.63 o                         
  -4  11  13         14.06         12.67         4.53 o                         
  -3  11  13          2.21          2.71         4.05 o                         
  -2  11  13          2.42          6.63         4.84 o                         
  -1  11  13         31.96         28.25         3.22 o                         
   0  11  13         37.75         36.37         2.89 o                         
   1  11  13         37.99         26.35         3.14 o                         
   2  11  13         21.08         20.04         3.16 o                         
   3  11  13         13.24         10.86         3.31 o                         
  -4  12  13          3.45          4.82         5.31 o                         
  -3  12  13         17.88         18.96         5.35 o                         
  -2  12  13         13.82         17.78         4.91 o                         
  -1  12  13         23.57         24.82         3.87 o                         
   0  12  13          1.85          2.35         2.73 o                         
   1  12  13         16.75         16.99         3.17 o                         
   2  12  13          0.05          2.90         2.83 o                         
   3  12  13          2.18          5.01         2.74 o                         
  -4  13  13          2.49          0.00         4.54 o                         
  -3  13  13          0.72          3.38         5.19 o                         
  -2  13  13         60.21         58.72         5.53 o                         
  -1  13  13         42.02         45.93         4.23 o                         
   0  13  13         43.43         36.03         3.43 o                         
   1  13  13          0.99          0.00         2.90 o                         
   2  13  13         21.54         33.11         3.32 o                         
   3  13  13          7.98         10.18         2.97 o                         
  -4  14  13          0.08          2.17         5.67 o                         
  -3  14  13          0.04          2.35         5.38 o                         
  -2  14  13         10.74          9.61         4.30 o                         
  -1  14  13         84.36         88.16         4.34 o                         
   0  14  13          5.34          4.29         3.58 o                         
   1  14  13          1.40          1.16         3.19 o                         
   2  14  13          0.00          0.00         3.32 o                         
   3  14  13          7.75          9.64         3.21 o                         
  -3  15  13         10.09         11.92         3.96 o                         
  -2  15  13         14.61         15.28         4.56 o                         
  -1  15  13          7.60          8.50         3.93 o                         
   0  15  13          0.54          0.76         3.57 o                         
   1  15  13          7.61         10.46         2.97 o                         
   2  15  13          2.02          3.86         3.11 o                         
  -3  16  13          7.84          5.02         5.77 o                         
  -2  16  13          0.04          0.25         3.79 o                         
  -1  16  13         17.52         21.00         3.95 o                         
   0  16  13         20.49         14.85         3.93 o                         
   1  16  13         12.48         10.22         3.47 o                         
   2  16  13          5.33          3.06         2.93 o                         
  -2  17  13          0.87          3.53         4.73 o                         
  -1  17  13          5.58         12.02         4.50 o                         
   0  17  13         13.15         11.41         3.44 o                         
   1  17  13          8.18          8.07         3.15 o                         
  -2  18  13          0.00          1.01         8.49 o                         
  -1  18  13         12.51          8.98         3.49 o                         
   0  18  13          2.92          4.23         3.63 o                         
   1  18  13          2.79          4.70         3.57 o                         
  -1  19  13          0.90          3.13         3.80 o                         
   0  19  13          0.08          2.78         3.42 o                         
  -4   0  14        106.13         80.20         7.14 o                         
  -2   0  14          0.02          2.67         5.47 o                         
   0   0  14       1306.53       1292.52        47.81 o                         
   2   0  14         69.85         59.12         3.65 o                         
   4   0  14          0.37          0.13         4.24 o                         
  -5   1  14          0.73          0.94         5.71 o                         
  -4   1  14          8.75          5.92         4.59 o                         
  -3   1  14         84.42         82.71         4.65 o                         
  -2   1  14          0.88          2.89         3.50 o                         
  -1   1  14         40.41         46.88         3.19 o                         
   0   1  14          8.33          9.37         2.99 o                         
   1   1  14        148.67        158.96         3.17 o                         
   2   1  14          2.89          6.26         2.74 o                         
   3   1  14          0.01          1.54         2.28 o                         
   4   1  14          0.27          1.36         2.51 o                         
  -5   2  14          9.16         13.05         5.30 o                         
  -4   2  14          7.41         10.19         5.14 o                         
  -3   2  14        273.57        218.32         5.84 o                         
  -2   2  14          0.29          2.56         4.22 o                         
  -1   2  14        959.54        979.77        13.34 o                         
   0   2  14        174.71        165.97         3.44 o                         
   1   2  14         97.24        101.88         3.43 o                         
   2   2  14          0.13          1.26         2.38 o                         
   3   2  14         21.78         19.15         2.88 o                         
   4   2  14          0.88          0.00         2.62 o                         
  -5   3  14         35.59         34.96         6.94 o                         
  -4   3  14         17.55         21.97         6.46 o                         
  -3   3  14          6.66         10.91         4.85 o                         
  -2   3  14         64.28         72.49         3.78 o                         
  -1   3  14        135.61        138.98         3.59 o                         
   0   3  14        493.81        481.64         7.06 o                         
   1   3  14         55.39         63.98         2.58 o                         
   2   3  14          5.99          6.79         2.98 o                         
   3   3  14         20.10         18.75         2.70 o                         
   4   3  14          0.94          3.05         2.59 o                         
  -5   4  14          0.12          0.00         5.36 o                         
  -4   4  14          1.64          7.60         5.21 o                         
  -3   4  14         18.88         15.70         7.12 o                         
  -2   4  14         28.36         27.10         3.73 o                         
  -1   4  14         32.47         34.82         2.89 o                         
   0   4  14         22.98         21.34         2.81 o                         
   1   4  14          1.88          2.92         2.27 o                         
   2   4  14         63.26         53.98         3.08 o                         
   3   4  14         13.40         13.23         2.74 o                         
   4   4  14          0.00          2.18         2.61 o                         
  -5   5  14         24.92         13.39         6.30 o                         
  -4   5  14          7.49          8.02         5.60 o                         
  -3   5  14          8.65         12.54         5.18 o                         
  -2   5  14        401.11        375.64         6.26 o                         
  -1   5  14        268.90        254.03         4.24 o                         
   0   5  14         10.97          9.53         2.40 o                         
   1   5  14        229.53        250.83         3.88 o                         
   2   5  14          1.76          3.10         2.38 o                         
   3   5  14         41.81         38.38         2.48 o                         
   4   5  14          0.51          2.00         2.68 o                         
  -5   6  14         12.80          8.31         6.22 o                         
  -4   6  14         77.98         87.48         5.74 o                         
  -3   6  14          9.19          8.68         4.15 o                         
  -2   6  14          5.46          7.02         3.56 o                         
  -1   6  14        136.21        141.13         4.38 o                         
   0   6  14         27.27         31.64         2.91 o                         
   1   6  14        133.53        132.65         4.08 o                         
   2   6  14         50.67         42.84         2.51 o                         
   3   6  14         14.58         15.71         2.70 o                         
   4   6  14          0.78          3.03         3.10 o                         
  -5   7  14         26.59         38.16         6.58 o                         
  -4   7  14         13.29         11.62         5.53 o                         
  -3   7  14         73.68         69.47         4.31 o                         
  -2   7  14         87.08         83.08         3.76 o                         
  -1   7  14        261.57        254.70         3.95 o                         
   0   7  14        163.54        163.91         3.09 o                         
   1   7  14         50.47         56.50         2.75 o                         
   2   7  14          6.16          5.93         2.46 o                         
   3   7  14          0.36          3.62         2.27 o                         
   4   7  14          7.37          7.51         3.43 o                         
  -5   8  14          2.28          0.00         5.88 o                         
  -4   8  14          1.07          2.63         5.07 o                         
  -3   8  14          1.63          3.23         3.85 o                         
  -2   8  14         29.73         36.97         4.04 o                         
  -1   8  14         18.60         19.76         2.97 o                         
   0   8  14         24.23         23.91         2.84 o                         
   1   8  14          0.09          1.10         2.78 o                         
   2   8  14          7.52          7.50         2.48 o                         
   3   8  14          8.93          7.43         2.54 o                         
   4   8  14         20.48         19.90         3.12 o                         
  -5   9  14         31.80         31.30         6.10 o                         
  -4   9  14         21.79         20.98         4.96 o                         
  -3   9  14          0.00          0.59         4.54 o                         
  -2   9  14         86.74         81.50         5.02 o                         
  -1   9  14          0.09          1.43         3.35 o                         
   0   9  14          0.78          3.15         3.14 o                         
   1   9  14         10.29          6.47         2.60 o                         
   2   9  14         20.79         22.91         2.78 o                         
   3   9  14          0.23          2.25         2.63 o                         
  -4  10  14          0.09          2.92         4.07 o                         
  -3  10  14          1.64          3.46         4.06 o                         
  -2  10  14         14.31         13.56         3.53 o                         
  -1  10  14         20.85         17.24         3.46 o                         
   0  10  14         17.42         22.92         3.12 o                         
   1  10  14         21.09         19.43         3.17 o                         
   2  10  14         44.14         42.57         2.68 o                         
   3  10  14          0.13          1.10         2.60 o                         
  -4  11  14          0.96          0.00         5.35 o                         
  -3  11  14          1.52          4.69         5.81 o                         
  -2  11  14         23.05         18.65         4.13 o                         
  -1  11  14         82.45         78.42         3.71 o                         
   0  11  14         15.30         14.92         3.24 o                         
   1  11  14         31.23         36.28         3.08 o                         
   2  11  14          1.31          2.73         3.14 o                         
   3  11  14          0.15          3.16         2.88 o                         
  -4  12  14          3.17          3.05         5.70 o                         
  -3  12  14          0.07          4.55         5.28 o                         
  -2  12  14         23.62         28.53         5.38 o                         
  -1  12  14         17.62         19.52         3.12 o                         
   0  12  14          0.11          2.44         3.34 o                         
   1  12  14         12.54         13.86         2.97 o                         
   2  12  14         38.64         45.26         3.15 o                         
   3  12  14          2.52          5.41         2.94 o                         
  -4  13  14          1.37          0.76         5.66 o                         
  -3  13  14          0.64          7.34         4.62 o                         
  -2  13  14          0.35          0.00         4.43 o                         
  -1  13  14          0.22          0.00         3.45 o                         
   0  13  14          0.29          4.82         3.13 o                         
   1  13  14          1.10          0.21         3.23 o                         
   2  13  14         13.77          9.23         3.08 o                         
   3  13  14          8.43         10.81         3.01 o                         
  -3  14  14          6.55          5.54         4.48 o                         
  -2  14  14         53.97         48.41         5.87 o                         
  -1  14  14          8.72          8.52         3.83 o                         
   0  14  14          0.06          3.13         3.27 o                         
   1  14  14          2.31          3.52         3.32 o                         
   2  14  14         51.65         46.44         4.00 o                         
  -3  15  14          1.18          5.73         4.60 o                         
  -2  15  14         29.00         30.83         5.08 o                         
  -1  15  14          0.28          2.10         4.12 o                         
   0  15  14          3.06          1.17         3.73 o                         
   1  15  14          0.36          0.83         3.08 o                         
   2  15  14          7.58          9.17         3.19 o                         
  -3  16  14          1.11          3.73         7.98 o                         
  -2  16  14          0.46          0.00         4.61 o                         
  -1  16  14         46.09         50.54         4.64 o                         
   0  16  14          2.51          4.68         3.86 o                         
   1  16  14          4.37          7.44         3.62 o                         
  -2  17  14          2.28          4.43         4.64 o                         
  -1  17  14         36.58         32.15         4.62 o                         
   0  17  14          9.58          9.25         3.66 o                         
   1  17  14          0.00          0.00         3.21 o                         
  -1  18  14         56.93         53.79         4.81 o                         
   0  18  14         12.49         10.95         3.73 o                         
  -5   0  15          0.39          0.41         7.82 o                         
  -3   0  15         43.09         27.69         6.60 o                         
  -1   0  15        246.89        236.62         7.52 o                         
   1   0  15        544.66        536.52         5.80 o                         
   3   0  15          2.86          2.01         4.20 o                         
  -5   1  15          0.02          0.48         6.15 o                         
  -4   1  15          0.37          2.84         4.86 o                         
  -3   1  15          2.78          2.92         3.91 o                         
  -2   1  15          1.60          1.14         3.72 o                         
  -1   1  15        142.70        146.35         4.14 o                         
   0   1  15          3.91         10.24         3.39 o                         
   1   1  15         12.39         12.11         2.33 o                         
   2   1  15         31.47         29.03         2.67 o                         
   3   1  15         25.70         22.16         2.64 o                         
   4   1  15          7.32          5.95         3.46 o                         
  -5   2  15          2.11          4.76         6.91 o                         
  -4   2  15          9.66         16.11         6.30 o                         
  -3   2  15         44.13         41.35         4.72 o                         
  -2   2  15          1.21          1.59         3.69 o                         
  -1   2  15         14.22         14.14         3.19 o                         
   0   2  15       2361.27       2409.91        26.11 o                         
   1   2  15         27.71         27.91         3.48 o                         
   2   2  15         36.96         36.10         3.16 o                         
   3   2  15          4.91          6.53         2.79 o                         
   4   2  15          1.07          3.76         3.17 o                         
  -5   3  15          4.87          7.11         6.04 o                         
  -4   3  15          1.93          2.54         5.10 o                         
  -3   3  15          0.05          3.11         4.79 o                         
  -2   3  15         27.70         24.48         3.62 o                         
  -1   3  15          4.01          5.05         3.18 o                         
   0   3  15        278.13        252.10         4.13 o                         
   1   3  15         10.17         11.23         2.72 o                         
   2   3  15         22.74         19.43         2.62 o                         
   3   3  15          0.50          2.81         3.00 o                         
   4   3  15          0.32          2.64         3.13 o                         
  -5   4  15          0.01          0.30         5.69 o                         
  -4   4  15          8.33          8.83         5.75 o                         
  -3   4  15         56.79         42.39         8.24 o                         
  -2   4  15          8.17          6.62         3.59 o                         
  -1   4  15        157.55        151.38         4.03 o                         
   0   4  15         30.00         31.26         2.78 o                         
   1   4  15         75.69         68.02         2.80 o                         
   2   4  15          0.37          3.48         2.84 o                         
   3   4  15         14.83         14.10         2.73 o                         
   4   4  15          0.56          0.91         3.14 o                         
  -5   5  15         12.88         13.63         5.85 o                         
  -4   5  15          3.09          5.40         5.42 o                         
  -3   5  15          0.02          5.33         5.04 o                         
  -2   5  15          8.70          6.41         3.24 o                         
  -1   5  15        216.58        202.34         3.54 o                         
   0   5  15         85.75         87.51         3.10 o                         
   1   5  15         23.92         26.85         2.87 o                         
   2   5  15          5.17         10.63         3.10 o                         
   3   5  15          0.12          1.05         2.97 o                         
   4   5  15         11.09         16.39         3.52 o                         
  -5   6  15         17.58         22.65         6.66 o                         
  -4   6  15          5.32          9.78         5.44 o                         
  -3   6  15          8.36         12.81         4.72 o                         
  -2   6  15         30.81         31.96         3.72 o                         
  -1   6  15         45.26         38.60         3.03 o                         
   0   6  15        213.22        210.00         3.35 o                         
   1   6  15          6.82          8.80         2.43 o                         
   2   6  15          8.94         10.99         2.54 o                         
   3   6  15         16.37         20.79         2.49 o                         
  -5   7  15          1.90          6.14         6.03 o                         
  -4   7  15          0.81          2.29         5.43 o                         
  -3   7  15          0.98          3.04         4.14 o                         
  -2   7  15         67.52         63.80         4.91 o                         
  -1   7  15         28.36         30.41         2.81 o                         
   0   7  15          7.34          6.69         2.71 o                         
   1   7  15         12.81         16.05         2.65 o                         
   2   7  15         33.45         30.82         2.64 o                         
   3   7  15         21.12         17.71         2.63 o                         
  -4   8  15          4.08          3.36         5.57 o                         
  -3   8  15          0.92          1.82         3.99 o                         
  -2   8  15         26.36         30.46         3.38 o                         
  -1   8  15         93.81         98.89         3.40 o                         
   0   8  15        103.26        116.40         3.20 o                         
   1   8  15         12.35         10.03         2.71 o                         
   2   8  15          2.87          2.41         2.94 o                         
   3   8  15          1.08          3.31         2.78 o                         
  -4   9  15          3.08          7.18         5.23 o                         
  -3   9  15         20.69         22.12         3.90 o                         
  -2   9  15         13.60         17.55         4.44 o                         
  -1   9  15          2.13          4.41         3.10 o                         
   0   9  15          5.57          7.15         3.14 o                         
   1   9  15         29.96         31.07         3.13 o                         
   2   9  15          5.34          7.43         2.76 o                         
   3   9  15          2.57          6.94         2.79 o                         
  -4  10  15          0.00          3.39         4.23 o                         
  -3  10  15          7.53          9.99         4.84 o                         
  -2  10  15          1.16          3.46         3.99 o                         
  -1  10  15          0.25          2.07         3.42 o                         
   0  10  15         16.53         14.30         2.98 o                         
   1  10  15         23.23         24.25         3.28 o                         
   2  10  15         13.61         10.44         3.03 o                         
   3  10  15          0.36          0.00         2.79 o                         
  -4  11  15          1.98          6.34         5.21 o                         
  -3  11  15          1.08          3.26         3.96 o                         
  -2  11  15          0.97          4.46         4.14 o                         
  -1  11  15          8.23          9.71         3.13 o                         
   0  11  15          0.52          3.96         3.04 o                         
   1  11  15         13.59         18.78         2.86 o                         
   2  11  15          6.07          4.83         2.41 o                         
   3  11  15          0.00          0.00         2.65 o                         
  -4  12  15          7.74          6.44         5.12 o                         
  -3  12  15         26.61         26.93         4.77 o                         
  -2  12  15          1.57          3.83         3.72 o                         
  -1  12  15         14.76         15.00         3.62 o                         
   0  12  15          0.02          3.89         3.09 o                         
   1  12  15         15.92         14.58         3.09 o                         
   2  12  15          4.16          2.68         2.92 o                         
  -3  13  15          0.02          4.47         5.41 o                         
  -2  13  15          8.34          6.73         4.46 o                         
  -1  13  15          0.21          2.28         3.76 o                         
   0  13  15          0.12          0.83         2.84 o                         
   1  13  15          0.79          1.45         3.40 o                         
   2  13  15         21.64         27.00         3.60 o                         
  -3  14  15          0.24          2.85         5.79 o                         
  -2  14  15          2.92          1.77         4.63 o                         
  -1  14  15          0.01          2.54         3.44 o                         
   0  14  15          6.89         10.80         3.41 o                         
   1  14  15          4.49          3.54         3.22 o                         
   2  14  15          0.73          4.42         3.55 o                         
  -2  15  15          1.43          5.30         5.77 o                         
  -1  15  15          9.52          9.23         3.97 o                         
   0  15  15          1.16          1.79         3.45 o                         
   1  15  15          9.83          7.55         3.27 o                         
  -2  16  15          2.17         11.58         5.66 o                         
  -1  16  15          1.19          3.47         3.18 o                         
   0  16  15          2.46          4.12         2.84 o                         
   1  16  15          0.01          0.00         3.89 o                         
  -1  17  15          0.63          0.00         4.10 o                         
   0  17  15          1.28          5.38         3.03 o                         
  -4   0  16          6.48          7.10         7.15 o                         
  -2   0  16         84.91         72.88         5.81 o                         
   0   0  16       1128.59       1151.42        26.38 o                         
   2   0  16          1.19          2.03         3.40 o                         
  -5   1  16          0.53          3.06         7.66 o                         
  -4   1  16          1.94          1.39         5.25 o                         
  -3   1  16         22.80         23.20         4.45 o                         
  -2   1  16         44.50         49.66         3.86 o                         
  -1   1  16         27.42         25.86         3.67 o                         
   0   1  16         79.20         68.81         3.84 o                         
   1   1  16        126.19        125.23         4.81 o                         
   2   1  16          7.76          6.28         2.47 o                         
   3   1  16          5.53          8.98         3.06 o                         
  -5   2  16         23.18         18.92         7.40 o                         
  -4   2  16          8.73          9.22         6.62 o                         
  -3   2  16          4.95          8.17         4.13 o                         
  -2   2  16          0.59          2.84         3.71 o                         
  -1   2  16         37.34         36.41         3.26 o                         
   0   2  16        130.77        136.52         4.82 o                         
   1   2  16        613.04        616.72        13.08 o                         
   2   2  16          0.16          3.95         2.74 o                         
   3   2  16         46.27         46.77         3.23 o                         
  -5   3  16          4.08          5.25         6.40 o                         
  -4   3  16          0.74          2.56         5.83 o                         
  -3   3  16          4.56          0.04         5.68 o                         
  -2   3  16         98.37         97.45         4.39 o                         
  -1   3  16        267.16        258.01         5.51 o                         
   0   3  16        142.84        154.70         3.69 o                         
   1   3  16        135.12        129.42         3.60 o                         
   2   3  16          8.95         11.48         2.94 o                         
   3   3  16         14.21         16.40         3.10 o                         
  -5   4  16         47.15         51.61         6.36 o                         
  -4   4  16          0.01          1.39         6.48 o                         
  -3   4  16         53.64         47.18         5.97 o                         
  -2   4  16         64.36         51.20         3.72 o                         
  -1   4  16        124.49        129.55         4.56 o                         
   0   4  16         44.66         54.56         3.41 o                         
   1   4  16          6.01          3.71         3.15 o                         
   2   4  16         69.73         69.04         3.48 o                         
   3   4  16          0.97          0.00         2.84 o                         
  -4   5  16          0.63          0.34         5.36 o                         
  -3   5  16          0.44          3.34         5.14 o                         
  -2   5  16          1.96          2.46         3.68 o                         
  -1   5  16         26.21         24.86         3.09 o                         
   0   5  16          3.07          0.91         2.93 o                         
   1   5  16          3.63          4.20         2.35 o                         
   2   5  16        112.07        112.49         4.08 o                         
   3   5  16          0.86          4.30         2.64 o                         
  -4   6  16          2.44          3.00         5.36 o                         
  -3   6  16          2.21          0.00         5.07 o                         
  -2   6  16          0.13          3.55         3.45 o                         
  -1   6  16         43.82         38.48         3.01 o                         
   0   6  16         29.33         27.12         3.02 o                         
   1   6  16         54.43         53.71         2.86 o                         
   2   6  16          7.48          8.24         2.61 o                         
   3   6  16          2.13          3.98         2.87 o                         
  -4   7  16          1.06          0.00         5.59 o                         
  -3   7  16         29.00         31.52         4.84 o                         
  -2   7  16         36.38         34.23         4.09 o                         
  -1   7  16          1.11          0.40         2.97 o                         
   0   7  16        120.88        128.28         3.28 o                         
   1   7  16         59.45         56.03         3.04 o                         
   2   7  16          2.52          0.24         2.62 o                         
   3   7  16          7.05          7.66         2.63 o                         
  -4   8  16         35.34         45.51         6.03 o                         
  -3   8  16          0.46          1.05         4.33 o                         
  -2   8  16         51.37         50.29         3.95 o                         
  -1   8  16         22.84         26.72         3.09 o                         
   0   8  16          1.35          2.04         2.58 o                         
   1   8  16          8.38          9.27         2.56 o                         
   2   8  16         14.77          8.81         2.53 o                         
   3   8  16          0.68          0.06         2.77 o                         
  -4   9  16          3.37          6.53         5.86 o                         
  -3   9  16          5.85          9.73         4.30 o                         
  -2   9  16          5.21          4.70         3.72 o                         
  -1   9  16          3.86          3.94         2.82 o                         
   0   9  16          3.43          4.10         2.77 o                         
   1   9  16         20.75         23.23         2.74 o                         
   2   9  16          0.01          4.58         2.68 o                         
   3   9  16         13.75         16.23         2.68 o                         
  -4  10  16          6.77         15.11         5.46 o                         
  -3  10  16         15.07         17.09         4.29 o                         
  -2  10  16          0.91          4.28         3.56 o                         
  -1  10  16          3.42          5.00         3.41 o                         
   0  10  16          0.61          1.67         2.85 o                         
   1  10  16          0.46          0.00         3.01 o                         
   2  10  16          2.79          3.21         2.52 o                         
  -3  11  16          1.05          3.05         4.77 o                         
  -2  11  16          2.23          3.18         3.71 o                         
  -1  11  16          2.31          3.52         2.89 o                         
   0  11  16         13.54         13.92         3.22 o                         
   1  11  16          0.00          5.52         2.83 o                         
   2  11  16          0.09          1.76         2.96 o                         
  -3  12  16          0.00          0.64         3.70 o                         
  -2  12  16         12.55         15.23         4.57 o                         
  -1  12  16          0.00          0.77         3.38 o                         
   0  12  16          2.40          2.99         3.61 o                         
   1  12  16         11.61         11.07         3.48 o                         
   2  12  16         15.86         15.90         3.11 o                         
  -3  13  16          0.07          5.74         4.95 o                         
  -2  13  16         11.01         14.30         3.98 o                         
  -1  13  16         17.53         26.56         3.90 o                         
   0  13  16          5.52          7.10         3.67 o                         
   1  13  16         23.67         30.62         3.37 o                         
  -2  14  16          0.01          6.64         3.52 o                         
  -1  14  16          2.79          1.46         3.80 o                         
   0  14  16         10.90         10.74         3.66 o                         
   1  14  16          0.19          1.30         3.33 o                         
  -2  15  16          1.05          2.67         4.71 o                         
  -1  15  16          2.20          3.69         3.53 o                         
   0  15  16          4.48          7.31         3.41 o                         
  -3   0  17         33.05         31.35         6.61 o                         
  -1   0  17        155.11        139.10         9.86 o                         
   1   0  17         43.76         45.35         3.68 o                         
   3   0  17          1.42          0.00         3.86 o                         
  -4   1  17          1.52          1.66         6.51 o                         
  -3   1  17         38.91         35.72         5.66 o                         
  -2   1  17          0.02          0.83         4.34 o                         
  -1   1  17          8.66         10.04         3.62 o                         
   0   1  17        121.54        128.19         4.19 o                         
   1   1  17          0.16          0.86         2.82 o                         
   2   1  17         12.84         16.75         2.95 o                         
   3   1  17          5.28          8.31         3.53 o                         
  -4   2  17         25.57         20.17         6.82 o                         
  -3   2  17          9.97          8.06         4.33 o                         
  -2   2  17          1.75          1.81         3.67 o                         
  -1   2  17         69.24         72.40         3.46 o                         
   0   2  17         38.22         45.20         3.33 o                         
   1   2  17          2.84          4.59         2.91 o                         
   2   2  17          5.01          3.94         3.01 o                         
   3   2  17          3.63          5.95         3.23 o                         
  -4   3  17         10.80          7.54         6.26 o                         
  -3   3  17          0.07          0.00         5.05 o                         
  -2   3  17          3.35          5.45         4.12 o                         
  -1   3  17         96.25         94.55         4.13 o                         
   0   3  17          2.75          6.21         3.25 o                         
   1   3  17         40.53         50.86         3.89 o                         
   2   3  17          8.88          8.80         2.62 o                         
   3   3  17          0.36          2.09         2.83 o                         
  -4   4  17          9.24          6.73         5.59 o                         
  -3   4  17         44.36         52.33         5.58 o                         
  -2   4  17          1.94          2.38         3.55 o                         
  -1   4  17         56.70         52.94         3.52 o                         
   0   4  17        120.94        111.37         3.62 o                         
   1   4  17        264.78        274.83         4.46 o                         
   2   4  17          7.66          9.24         2.91 o                         
   3   4  17          0.89          4.60         3.18 o                         
  -4   5  17          0.02          1.39         5.71 o                         
  -3   5  17         16.53         13.34         5.47 o                         
  -2   5  17          0.10          4.24         3.84 o                         
  -1   5  17          6.32          9.52         3.37 o                         
   0   5  17          3.87          2.03         3.17 o                         
   1   5  17          0.14          3.10         3.01 o                         
   2   5  17          1.77          1.55         3.04 o                         
   3   5  17          0.32          0.00         3.28 o                         
  -4   6  17          0.00          2.10         6.22 o                         
  -3   6  17          0.04          3.73         6.00 o                         
  -2   6  17         17.23         17.49         3.84 o                         
  -1   6  17          6.68          7.64         3.10 o                         
   0   6  17          3.99          4.95         2.91 o                         
   1   6  17         66.51         72.77         3.17 o                         
   2   6  17        102.31        100.13         3.78 o                         
   3   6  17          3.61          1.04         3.20 o                         
  -4   7  17          1.19          4.38         6.30 o                         
  -3   7  17          1.15          1.79         4.97 o                         
  -2   7  17         75.24         72.48         3.97 o                         
  -1   7  17         33.18         32.03         2.97 o                         
   0   7  17         46.97         45.56         3.13 o                         
   1   7  17         46.22         45.94         2.93 o                         
   2   7  17         16.40         12.87         3.13 o                         
  -4   8  17         14.50         20.21         6.10 o                         
  -3   8  17          0.83          0.75         4.34 o                         
  -2   8  17         39.48         31.42         3.99 o                         
  -1   8  17          6.88          7.59         3.10 o                         
   0   8  17          6.28          5.69         3.02 o                         
   1   8  17          9.20          9.12         3.15 o                         
   2   8  17          0.35          0.29         2.76 o                         
  -3   9  17          7.18          5.54         4.43 o                         
  -2   9  17          0.07          0.96         3.93 o                         
  -1   9  17         11.90          8.57         3.26 o                         
   0   9  17          7.14         13.32         3.11 o                         
   1   9  17          9.52         12.46         2.95 o                         
   2   9  17         14.20         13.88         3.05 o                         
  -3  10  17          0.04          1.64         4.38 o                         
  -2  10  17          0.05          0.44         3.98 o                         
  -1  10  17         68.55         72.34         3.35 o                         
   0  10  17          0.38          2.59         3.15 o                         
   1  10  17          0.58          2.27         2.91 o                         
   2  10  17          2.67          2.35         3.31 o                         
  -3  11  17          1.54          5.29         4.43 o                         
  -2  11  17          0.95          5.89         4.37 o                         
  -1  11  17          6.39          3.40         3.76 o                         
   0  11  17          3.74          5.98         2.76 o                         
   1  11  17         24.85         26.30         2.92 o                         
   2  11  17          5.42          9.25         3.30 o                         
  -3  12  17          0.04          1.43         4.65 o                         
  -2  12  17          0.11          3.51         4.57 o                         
  -1  12  17          0.04          2.61         3.81 o                         
   0  12  17          0.59          1.74         3.12 o                         
   1  12  17         13.39         17.69         3.10 o                         
  -2  13  17          0.02          3.54         4.67 o                         
  -1  13  17          2.46          3.75         3.56 o                         
   0  13  17          0.30          2.79         3.25 o                         
   1  13  17          3.26          5.09         2.93 o                         
  -1  14  17          9.23         11.10         4.18 o                         
   0  14  17          2.62          6.20         3.24 o                         
  -4   0  18          1.54          0.20         8.96 o                         
  -2   0  18          1.10          2.30         6.28 o                         
   0   0  18        274.28        290.65        16.14 o                         
   2   0  18         28.35         24.27         3.52 o                         
  -4   1  18          2.96          2.14         7.50 o                         
  -3   1  18          4.78          2.57         4.72 o                         
  -2   1  18          0.66          4.65         4.17 o                         
  -1   1  18         16.37         22.39         3.78 o                         
   0   1  18          1.09          5.40         3.30 o                         
   1   1  18         14.18         13.34         3.28 o                         
   2   1  18          0.10          0.95         3.08 o                         
  -4   2  18          2.26          1.80         7.00 o                         
  -3   2  18          4.68          8.58         5.28 o                         
  -2   2  18          0.15          0.89         3.98 o                         
  -1   2  18         42.40         42.01         4.05 o                         
   0   2  18         12.05         13.63         3.74 o                         
   1   2  18         65.03         65.79         3.04 o                         
   2   2  18          7.69          5.07         3.42 o                         
  -4   3  18          2.90          0.00         6.98 o                         
  -3   3  18          5.07          5.86         5.91 o                         
  -2   3  18          0.52          0.00         4.08 o                         
  -1   3  18         53.92         57.91         3.62 o                         
   0   3  18          0.02          4.15         3.22 o                         
   1   3  18         38.21         38.51         3.21 o                         
   2   3  18         15.78         13.68         3.17 o                         
  -4   4  18          0.51          3.30         5.91 o                         
  -3   4  18          0.03          0.00         5.80 o                         
  -2   4  18          0.67          2.91         4.19 o                         
  -1   4  18          3.01          3.29         3.22 o                         
   0   4  18          0.12          3.53         3.36 o                         
   1   4  18          0.14          0.00         3.80 o                         
   2   4  18         19.55         18.72         2.97 o                         
  -4   5  18          2.45          5.38         6.66 o                         
  -3   5  18         18.40         14.06         6.05 o                         
  -2   5  18          3.78          4.96         3.81 o                         
  -1   5  18          0.78          1.73         3.45 o                         
   0   5  18          0.15          4.34         3.28 o                         
   1   5  18         14.53         14.29         3.48 o                         
   2   5  18         16.33         15.93         3.03 o                         
  -3   6  18          3.81          3.62         5.62 o                         
  -2   6  18          5.65          4.65         4.00 o                         
  -1   6  18          0.80          0.78         3.52 o                         
   0   6  18         21.76         21.31         3.11 o                         
   1   6  18          9.87         11.93         3.37 o                         
   2   6  18          1.40          5.14         3.23 o                         
  -3   7  18          1.80          4.82         5.98 o                         
  -2   7  18          0.78          2.79         4.51 o                         
  -1   7  18          1.19          2.12         2.98 o                         
   0   7  18          0.17          1.92         3.07 o                         
   1   7  18          1.09          3.71         3.19 o                         
   2   7  18          4.29          0.00         3.54 o                         
  -3   8  18          8.81         13.48         5.30 o                         
  -2   8  18         24.03         27.13         4.04 o                         
  -1   8  18          4.82          5.94         3.05 o                         
   0   8  18          7.08          6.33         3.14 o                         
   1   8  18         32.49         43.94         3.25 o                         
   2   8  18         28.38         29.04         3.02 o                         
  -3   9  18          0.00          0.23         4.62 o                         
  -2   9  18          0.83          4.41         3.83 o                         
  -1   9  18          1.33          3.37         3.41 o                         
   0   9  18          5.08          9.20         2.59 o                         
   1   9  18          1.55          1.85         2.80 o                         
  -3  10  18         13.71         11.31         4.55 o                         
  -2  10  18          9.15         10.26         4.07 o                         
  -1  10  18          0.34          3.03         3.59 o                         
   0  10  18          8.32          9.13         3.01 o                         
   1  10  18          4.07          2.86         3.29 o                         
  -2  11  18          0.20          3.40         4.09 o                         
  -1  11  18         15.56         18.51         3.62 o                         
   0  11  18         18.87         20.60         3.38 o                         
   1  11  18          3.39          5.13         2.83 o                         
  -2  12  18          0.96          1.54         3.97 o                         
  -1  12  18         45.92         50.62         3.89 o                         
   0  12  18          2.11          3.99         3.11 o                         
  -3   0  19         21.96         27.68        10.01 o                         
  -1   0  19          4.37          5.71         5.46 o                         
   1   0  19         11.47         11.40         5.35 o                         
  -3   1  19          5.67          5.40         5.01 o                         
  -2   1  19          0.36          1.12         4.15 o                         
  -1   1  19         14.01         15.86         4.78 o                         
   0   1  19         42.48         38.35         4.12 o                         
   1   1  19          0.11          2.53         3.41 o                         
   2   1  19          3.61          2.34         2.83 o                         
  -3   2  19          0.55          0.75         5.09 o                         
  -2   2  19          1.29          3.05         4.26 o                         
  -1   2  19          0.50          2.29         4.01 o                         
   0   2  19          0.81          0.42         3.96 o                         
   1   2  19         27.12         25.14         3.18 o                         
   2   2  19          1.65          5.36         2.87 o                         
  -3   3  19          0.36          2.61         6.05 o                         
  -2   3  19         41.12         52.86         4.51 o                         
  -1   3  19          8.50         10.32         3.68 o                         
   0   3  19         17.52         18.45         3.58 o                         
   1   3  19         12.76         10.89         3.45 o                         
   2   3  19          8.12          9.36         3.31 o                         
  -3   4  19          3.45          5.53         6.41 o                         
  -2   4  19          4.69          8.16         4.33 o                         
  -1   4  19          1.21          0.63         3.51 o                         
   0   4  19         17.85         19.25         3.27 o                         
   1   4  19         69.35         69.21         4.26 o                         
   2   4  19          1.03          4.86         3.69 o                         
  -3   5  19         14.16         11.18         6.36 o                         
  -2   5  19          0.53          0.76         4.18 o                         
  -1   5  19          5.41          7.61         3.68 o                         
   0   5  19          0.15          1.25         3.49 o                         
   1   5  19        100.65         97.48         4.42 o                         
   2   5  19         15.47         14.36         3.47 o                         
  -3   6  19         10.95         17.58         5.90 o                         
  -2   6  19          6.39          2.33         3.85 o                         
  -1   6  19          0.07          2.67         3.27 o                         
   0   6  19          1.97          3.25         3.57 o                         
   1   6  19          1.42          3.16         3.54 o                         
  -3   7  19          0.50          0.66         5.89 o                         
  -2   7  19         14.96         12.78         4.88 o                         
  -1   7  19          0.01          4.05         3.73 o                         
   0   7  19         27.66         30.28         3.49 o                         
   1   7  19          1.78          2.68         3.59 o                         
  -2   8  19          0.28          4.31         4.61 o                         
  -1   8  19          8.97         11.30         3.50 o                         
   0   8  19         45.32         54.38         3.34 o                         
   1   8  19          2.66          1.42         3.11 o                         
  -2   9  19          6.46          4.46         4.27 o                         
  -1   9  19         25.36         26.38         3.61 o                         
   0   9  19          0.82          1.38         3.22 o                         
   1   9  19          0.11          4.68         3.08 o                         
  -2  10  19          2.66          8.04         4.36 o                         
  -1  10  19         48.73         48.25         3.87 o                         
   0  10  19          0.01          3.57         3.19 o                         
  -2   0  20          1.15          1.33         6.19 o                         
   0   0  20          0.42          5.00         5.81 o                         
  -3   1  20          0.76          1.64         5.24 o                         
  -2   1  20          0.99          0.64         5.24 o                         
  -1   1  20          1.95          1.52         4.09 o                         
   0   1  20         39.54         44.71         4.42 o                         
   1   1  20          0.49          3.86         3.96 o                         
  -3   2  20          4.92          8.79         5.30 o                         
  -2   2  20         11.87         16.16         4.71 o                         
  -1   2  20         21.10         25.34         5.13 o                         
   0   2  20          0.05          0.14         4.08 o                         
   1   2  20          7.43         11.79         3.62 o                         
  -3   3  20          3.94          4.54         7.23 o                         
  -2   3  20          1.21          1.85         4.37 o                         
  -1   3  20          9.33         11.01         4.45 o                         
   0   3  20         12.83         19.15         4.27 o                         
   1   3  20          0.14          6.26         3.21 o                         
  -2   4  20          0.10          3.45         4.70 o                         
  -1   4  20          0.97          1.74         3.67 o                         
   0   4  20          7.82          7.10         3.45 o                         
   1   4  20          9.18         16.44         3.43 o                         
  -2   5  20          0.02          0.00         4.86 o                         
  -1   5  20          1.54          2.41         3.63 o                         
   0   5  20          6.44          7.59         3.66 o                         
   1   5  20          2.01          0.20         4.21 o                         
  -2   6  20          8.62          4.78         4.38 o                         
  -1   6  20          0.14          2.90         4.10 o                         
   0   6  20         10.77         15.97         3.96 o                         
  -2   7  20          1.90          5.26         4.05 o                         
  -1   7  20          6.99          8.28         3.94 o                         
   0   7  20          1.00          2.97         3.72 o                         
  -1   8  20          0.45          4.77         3.49 o                         
  -1   0  21         18.41         17.56         5.89 o                         
  -1   1  21          0.02          2.73         4.13 o                         
   0   1  21          0.01          2.50         3.73 o                         
  -1   2  21          8.75         10.72         5.83 o                         
   0   2  21          8.93         10.44         4.11 o                         
  -1   3  21         16.94         16.77         4.60 o                         
  -1   4  21         19.43         21.40         4.43 o                         
                                                                                
